# Supplementary material for: Influence of altered torsional stiffness through sole modification of air pressure shoes on lower extremity biomechanical behaviour during side-step cutting maneuvers
Source: PLoS One. 2024 Feb 29;19(2):e0297592. doi: 10.1371/journal.pone.0297592 (PMC10903810; doi:10.1371/journal.pone.0297592)
Supplement: S1 Data — The S1 data file contains 17 participant’s biomechanical test data averaged for each participant for three experimental conditions and normalized to the percentage of gait cycle. Biomechanical test variables include ground reaction force (GRF) components, twisting moments (TM), ankle joint moments and powers (AJMP), and knee joint moments and powers (KJMP). Materials test variable includes torsional stiffness (TS). Each variable’s data is provided as separate xlsx files. (ZIP) [file pone.0297592.s001.zip]

Archive with 6 entries (6 files):
- S1 data/AJMP.xlsx
- S1 data/GRF.xlsx
- S1 data/KJMP.xlsx
- S1 data/README.docx
- S1 data/TM.xlsx
- S1 data/TS.xlsx
