# Supplementary material for: Influence of altered torsional stiffness through sole modification of air pressure shoes on lower extremity biomechanical behaviour during side-step cutting maneuvers
Source: PLoS One. 2024 Feb 29;19(2):e0297592. doi: 10.1371/journal.pone.0297592 (PMC10903810; doi:10.1371/journal.pone.0297592)
Supplement: S1 Data — The S1 data file contains 17 participant’s biomechanical test data averaged for each participant for three experimental conditions and normalized to the percentage of gait cycle. Biomechanical test variables include ground reaction force (GRF) components, twisting moments (TM), ankle joint moments and powers (AJMP), and knee joint moments and powers (KJMP). Materials test variable includes torsional stiffness (TS). Each variable’s data is provided as separate xlsx files. (ZIP) [file pone.0297592.s001.zip › S1 data/AJMP.xlsx]

## Sheet: BF-AJMP
BfAnklDfPfMom
%GC	subject 1	subject 2	subject 3	subject 4	subject 5	subject 6	subject 7	subject 8	subject 9	subject 10	subject 11	subject 12	subject 13	subject 14	subject 15	subject 16	subject 17
0	0.089	0.055	0.073	0.052	0.112	0.095	0.021	0.167	-0.021	0.107	0.105	0.153	0.049	0.069	0.088	0.06	0.065
1	0.157	0.092	0.112	0.027	0.236	0.14	0.01	0.309	-0.118	0.143	0.195	0.233	0.06	0.122	0.134	0.035	0.028
2	0.223	0.132	0.155	0.007	0.367	0.185	0.001	0.452	-0.214	0.19	0.285	0.32	0.071	0.178	0.181	0.018	0.002
3	0.286	0.177	0.204	-0.007	0.506	0.229	-0.005	0.595	-0.307	0.249	0.377	0.415	0.083	0.236	0.229	0.01	-0.012
4	0.345	0.227	0.264	-0.004	0.662	0.274	-0.003	0.741	-0.394	0.333	0.472	0.527	0.097	0.302	0.278	0.023	-0.002
5	0.399	0.287	0.333	0.011	0.831	0.319	0.005	0.89	-0.474	0.437	0.568	0.655	0.116	0.372	0.329	0.054	0.03
6	0.451	0.356	0.411	0.036	1.011	0.365	0.024	1.041	-0.545	0.558	0.672	0.794	0.138	0.452	0.382	0.101	0.08
7	0.501	0.432	0.5	0.08	1.202	0.412	0.057	1.196	-0.604	0.704	0.78	0.944	0.171	0.542	0.439	0.175	0.153
8	0.55	0.515	0.598	0.135	1.402	0.464	0.098	1.354	-0.645	0.866	0.896	1.107	0.213	0.64	0.501	0.272	0.248
9	0.601	0.608	0.703	0.199	1.604	0.516	0.157	1.515	-0.671	1.037	1.023	1.274	0.263	0.747	0.567	0.386	0.357
10	0.656	0.707	0.814	0.276	1.805	0.574	0.229	1.678	-0.678	1.22	1.155	1.44	0.328	0.863	0.64	0.522	0.48
11	0.714	0.811	0.929	0.363	1.998	0.634	0.31	1.842	-0.666	1.403	1.3	1.603	0.405	0.986	0.722	0.676	0.616
12	0.778	0.919	1.044	0.457	2.181	0.699	0.407	2.004	-0.634	1.582	1.45	1.758	0.49	1.112	0.81	0.84	0.759
13	0.848	1.027	1.158	0.562	2.345	0.767	0.51	2.163	-0.584	1.755	1.606	1.895	0.591	1.238	0.907	1.012	0.905
14	0.922	1.135	1.266	0.673	2.487	0.838	0.618	2.316	-0.518	1.907	1.764	2.017	0.699	1.361	1.013	1.186	1.051
15	1.001	1.24	1.367	0.791	2.601	0.911	0.728	2.461	-0.435	2.041	1.922	2.114	0.813	1.48	1.126	1.353	1.192
16	1.084	1.34	1.459	0.914	2.682	0.988	0.836	2.595	-0.341	2.149	2.074	2.178	0.933	1.584	1.244	1.509	1.322
17	1.17	1.431	1.537	1.04	2.731	1.065	0.937	2.717	-0.236	2.222	2.214	2.218	1.053	1.677	1.367	1.647	1.438
18	1.258	1.513	1.599	1.168	2.744	1.145	1.027	2.817	-0.123	2.265	2.346	2.228	1.173	1.753	1.491	1.761	1.536
19	1.347	1.584	1.647	1.294	2.714	1.224	1.107	2.897	-0.007	2.272	2.451	2.193	1.287	1.804	1.615	1.848	1.611
20	1.434	1.639	1.675	1.417	2.651	1.303	1.165	2.958	0.111	2.242	2.54	2.133	1.391	1.834	1.735	1.906	1.661
21	1.519	1.675	1.68	1.535	2.554	1.381	1.205	2.982	0.228	2.178	2.601	2.046	1.487	1.84	1.849	1.929	1.686
22	1.598	1.692	1.669	1.641	2.417	1.454	1.228	2.979	0.34	2.08	2.63	1.921	1.566	1.816	1.955	1.921	1.683
23	1.667	1.69	1.638	1.737	2.255	1.523	1.223	2.948	0.443	1.956	2.638	1.776	1.627	1.769	2.048	1.884	1.648
24	1.726	1.664	1.583	1.821	2.07	1.582	1.201	2.871	0.537	1.808	2.601	1.615	1.672	1.698	2.126	1.813	1.591
25	1.773	1.614	1.513	1.883	1.865	1.635	1.156	2.762	0.619	1.639	2.541	1.439	1.693	1.6	2.188	1.719	1.509
26	1.803	1.542	1.427	1.929	1.648	1.674	1.092	2.621	0.685	1.459	2.446	1.255	1.688	1.486	2.23	1.603	1.404
27	1.812	1.45	1.325	1.956	1.427	1.702	1.013	2.439	0.737	1.274	2.317	1.069	1.665	1.355	2.249	1.468	1.283
28	1.804	1.339	1.212	1.954	1.208	1.715	0.921	2.232	0.771	1.088	2.169	0.89	1.617	1.214	2.247	1.321	1.15
29	1.776	1.213	1.093	1.933	0.997	1.712	0.819	2.002	0.789	0.908	1.988	0.719	1.544	1.066	2.22	1.167	1.007
30	1.72	1.075	0.967	1.89	0.799	1.693	0.713	1.753	0.792	0.737	1.796	0.562	1.454	0.916	2.168	1.009	0.862
31	1.644	0.932	0.841	1.818	0.622	1.654	0.606	1.498	0.778	0.583	1.591	0.424	1.346	0.771	2.093	0.853	0.719
32	1.55	0.787	0.716	1.73	0.463	1.598	0.501	1.245	0.749	0.442	1.382	0.3	1.221	0.632	1.995	0.704	0.583
33	1.439	0.647	0.595	1.621	0.325	1.526	0.403	1.003	0.71	0.319	1.174	0.2	1.089	0.501	1.877	0.564	0.456
34	1.308	0.515	0.484	1.492	0.216	1.435	0.313	0.78	0.659	0.219	0.975	0.119	0.951	0.387	1.741	0.436	0.341
35	1.168	0.395	0.381	1.355	0.123	1.333	0.232	0.582	0.599	0.133	0.789	0.052	0.811	0.286	1.589	0.323	0.245
36	1.023	0.289	0.288	1.206	0.05	1.216	0.162	0.411	0.534	0.064	0.618	0.003	0.674	0.196	1.427	0.224	0.161
37	0.875	0.199	0.209	1.053	0	1.092	0.103	0.268	0.466	0.014	0.47	-0.031	0.544	0.126	1.26	0.14	0.092
38	0.731	0.125	0.142	0.9	-0.038	0.961	0.054	0.154	0.398	-0.025	0.335	-0.055	0.426	0.065	1.089	0.072	0.04
39	0.593	0.067	0.086	0.749	-0.065	0.83	0.015	0.064	0.331	-0.053	0.229	-0.07	0.318	0.017	0.922	0.017	0
40	0.465	0.022	0.042	0.609	-0.078	0.698	-0.016	-0.004	0.267	-0.069	0.139	-0.076	0.225	-0.018	0.76	-0.026	-0.031
41	0.35	-0.011	0.009	0.478	-0.085	0.575	-0.038	-0.051	0.209	-0.079	0.066	-0.077	0.148	-0.046	0.609	-0.057	-0.05
42	0.253	-0.032	-0.016	0.358	-0.087	0.457	-0.054	-0.083	0.158	-0.084	0.012	-0.075	0.083	-0.064	0.47	-0.079	-0.062
43	0.169	-0.046	-0.034	0.259	-0.083	0.355	-0.065	-0.102	0.113	-0.083	-0.031	-0.07	0.032	-0.076	0.345	-0.094	-0.069
44	0.098	-0.052	-0.044	0.171	-0.078	0.257	-0.072	-0.11	0.075	-0.08	-0.058	-0.063	-0.006	-0.083	0.24	-0.101	-0.071
45	0.046	-0.054	-0.05	0.096	-0.071	0.184	-0.075	-0.111	0.046	-0.075	-0.077	-0.056	-0.035	-0.086	0.149	-0.104	-0.069
46	0.006	-0.053	-0.052	0.041	-0.063	0.112	-0.077	-0.106	0.022	-0.068	-0.089	-0.048	-0.055	-0.086	0.073	-0.104	-0.066
47	-0.024	-0.049	-0.051	-0.004	-0.055	0.065	-0.076	-0.098	0.004	-0.062	-0.093	-0.041	-0.067	-0.084	0.015	-0.099	-0.061
48	-0.044	-0.044	-0.049	-0.039	-0.048	0.022	-0.074	-0.088	-0.01	-0.055	-0.095	-0.034	-0.073	-0.08	-0.03	-0.093	-0.056
49	-0.055	-0.038	-0.046	-0.06	-0.042	-0.007	-0.071	-0.077	-0.019	-0.049	-0.092	-0.029	-0.075	-0.075	-0.064	-0.086	-0.051
50	-0.061	-0.032	-0.041	-0.074	-0.036	-0.028	-0.067	-0.067	-0.026	-0.044	-0.087	-0.024	-0.074	-0.07	-0.087	-0.078	-0.046
51	-0.064	-0.027	-0.037	-0.084	-0.032	-0.042	-0.063	-0.057	-0.031	-0.039	-0.082	-0.021	-0.07	-0.064	-0.101	-0.07	-0.041
52	-0.062	-0.022	-0.032	-0.086	-0.028	-0.048	-0.059	-0.049	-0.034	-0.035	-0.075	-0.017	-0.066	-0.059	-0.108	-0.062	-0.038
53	-0.059	-0.018	-0.028	-0.085	-0.025	-0.053	-0.054	-0.041	-0.035	-0.031	-0.068	-0.015	-0.06	-0.054	-0.11	-0.055	-0.035
54	-0.054	-0.015	-0.025	-0.082	-0.023	-0.051	-0.049	-0.035	-0.035	-0.029	-0.061	-0.014	-0.054	-0.049	-0.107	-0.048	-0.032
55	-0.049	-0.012	-0.021	-0.076	-0.021	-0.049	-0.045	-0.03	-0.035	-0.026	-0.055	-0.013	-0.047	-0.044	-0.102	-0.041	-0.03
56	-0.044	-0.01	-0.018	-0.07	-0.02	-0.044	-0.041	-0.026	-0.034	-0.025	-0.048	-0.012	-0.042	-0.04	-0.095	-0.036	-0.027
57	-0.04	-0.009	-0.016	-0.063	-0.019	-0.039	-0.037	-0.023	-0.031	-0.023	-0.042	-0.012	-0.037	-0.037	-0.087	-0.03	-0.025
58	-0.035	-0.008	-0.014	-0.056	-0.019	-0.035	-0.033	-0.02	-0.029	-0.022	-0.037	-0.012	-0.032	-0.033	-0.078	-0.026	-0.024
59	-0.032	-0.007	-0.013	-0.049	-0.019	-0.03	-0.03	-0.018	-0.026	-0.022	-0.033	-0.012	-0.028	-0.03	-0.069	-0.023	-0.022
60	-0.028	-0.007	-0.012	-0.043	-0.019	-0.025	-0.027	-0.017	-0.024	-0.021	-0.029	-0.012	-0.025	-0.027	-0.061	-0.02	-0.021
61	-0.026	-0.007	-0.011	-0.038	-0.019	-0.021	-0.024	-0.015	-0.021	-0.02	-0.025	-0.013	-0.022	-0.024	-0.054	-0.017	-0.02
62	-0.024	-0.006	-0.01	-0.033	-0.019	-0.018	-0.021	-0.014	-0.019	-0.019	-0.022	-0.013	-0.019	-0.021	-0.047	-0.016	-0.018
63	-0.022	-0.006	-0.01	-0.029	-0.018	-0.015	-0.019	-0.014	-0.017	-0.019	-0.019	-0.013	-0.018	-0.019	-0.041	-0.015	-0.017
64	-0.021	-0.007	-0.009	-0.026	-0.018	-0.013	-0.017	-0.013	-0.015	-0.018	-0.017	-0.014	-0.016	-0.017	-0.036	-0.015	-0.017
65	-0.02	-0.007	-0.009	-0.024	-0.018	-0.011	-0.015	-0.013	-0.014	-0.018	-0.015	-0.014	-0.015	-0.015	-0.032	-0.015	-0.017
66	-0.019	-0.007	-0.009	-0.022	-0.017	-0.009	-0.013	-0.012	-0.013	-0.017	-0.013	-0.014	-0.014	-0.012	-0.028	-0.016	-0.016
67	-0.018	-0.007	-0.009	-0.02	-0.017	-0.008	-0.012	-0.012	-0.012	-0.017	-0.012	-0.014	-0.013	-0.01	-0.026	-0.017	-0.016
68	-0.017	-0.007	-0.009	-0.019	-0.016	-0.007	-0.01	-0.012	-0.011	-0.017	-0.01	-0.014	-0.013	-0.008	-0.024	-0.018	-0.016
69	-0.016	-0.008	-0.009	-0.018	-0.016	-0.007	-0.009	-0.011	-0.011	-0.016	-0.009	-0.014	-0.012	-0.006	-0.023	-0.02	-0.016
70	-0.016	-0.008	-0.008	-0.018	-0.015	-0.006	-0.008	-0.011	-0.01	-0.016	-0.008	-0.014	-0.012	-0.005	-0.022	-0.022	-0.017
71	-0.015	-0.008	-0.008	-0.018	-0.015	-0.005	-0.006	-0.011	-0.01	-0.016	-0.007	-0.014	-0.011	-0.003	-0.021	-0.024	-0.017
72	-0.015	-0.009	-0.008	-0.018	-0.014	-0.005	-0.005	-0.011	-0.009	-0.016	-0.006	-0.013	-0.011	-0.001	-0.021	-0.026	-0.017
73	-0.014	-0.009	-0.008	-0.019	-0.013	-0.004	-0.003	-0.01	-0.009	-0.016	-0.005	-0.013	-0.011	0	-0.021	-0.027	-0.018
74	-0.014	-0.009	-0.008	-0.019	-0.012	-0.004	-0.002	-0.01	-0.009	-0.015	-0.004	-0.013	-0.011	0.002	-0.022	-0.028	-0.018
75	-0.013	-0.009	-0.008	-0.02	-0.011	-0.004	-0.001	-0.01	-0.008	-0.015	-0.003	-0.012	-0.01	0.003	-0.022	-0.029	-0.018
76	-0.012	-0.01	-0.007	-0.02	-0.009	-0.003	0	-0.01	-0.008	-0.015	-0.002	-0.011	-0.01	0.005	-0.023	-0.029	-0.018
77	-0.012	-0.01	-0.007	-0.02	-0.008	-0.003	0.001	-0.009	-0.008	-0.014	-0.002	-0.011	-0.011	0.007	-0.023	-0.03	-0.018
78	-0.011	-0.011	-0.007	-0.02	-0.006	-0.002	0.003	-0.009	-0.008	-0.013	-0.001	-0.01	-0.011	0.008	-0.024	-0.03	-0.018
79	-0.01	-0.011	-0.006	-0.02	-0.005	-0.002	0.004	-0.008	-0.008	-0.013	0	-0.009	-0.01	0.01	-0.024	-0.029	-0.018
80	-0.009	-0.011	-0.006	-0.02	-0.003	-0.001	0.005	-0.008	-0.007	-0.012	0.001	-0.008	-0.01	0.011	-0.024	-0.028	-0.017
81	-0.009	-0.011	-0.005	-0.02	-0.001	-0.001	0.006	-0.007	-0.007	-0.012	0.001	-0.007	-0.01	0.012	-0.025	-0.027	-0.017
82	-0.007	-0.011	-0.004	-0.019	0.001	-0.001	0.007	-0.006	-0.007	-0.011	0.002	-0.005	-0.01	0.013	-0.025	-0.026	-0.015
83	-0.006	-0.011	-0.004	-0.019	0.003	0	0.008	-0.006	-0.006	-0.01	0.002	-0.004	-0.009	0.015	-0.025	-0.025	-0.014
84	-0.004	-0.01	-0.003	-0.018	0.005	0.001	0.009	-0.005	-0.005	-0.009	0.003	-0.004	-0.009	0.016	-0.025	-0.024	-0.013
85	-0.002	-0.01	-0.002	-0.017	0.007	0.002	0.01	-0.005	-0.005	-0.008	0.004	-0.002	-0.009	0.017	-0.024	-0.022	-0.012
86	-0.001	-0.01	-0.001	-0.016	0.009	0.002	0.01	-0.004	-0.004	-0.007	0.004	-0.001	-0.008	0.018	-0.024	-0.021	-0.011
87	0.001	-0.009	0	-0.015	0.011	0.003	0.011	-0.004	-0.003	-0.006	0.005	0	-0.008	0.018	-0.024	-0.02	-0.01
88	0.002	-0.009	0	-0.014	0.013	0.003	0.011	-0.003	-0.002	-0.005	0.005	0.001	-0.007	0.018	-0.023	-0.019	-0.009
89	0.004	-0.008	0.001	-0.013	0.014	0.003	0.011	-0.002	-0.002	-0.004	0.005	0.002	-0.007	0.018	-0.022	-0.018	-0.008
90	0.005	-0.007	0.002	-0.011	0.015	0.004	0.012	-0.002	-0.001	-0.003	0.006	0.003	-0.007	0.018	-0.021	-0.017	-0.006
91	0.007	-0.006	0.003	-0.01	0.016	0.004	0.012	-0.001	-0.001	-0.002	0.006	0.003	-0.006	0.018	-0.02	-0.016	-0.005
92	0.008	-0.006	0.004	-0.009	0.017	0.004	0.011	-0.001	0	-0.002	0.006	0.004	-0.006	0.017	-0.019	-0.015	-0.004
93	0.009	-0.005	0.005	-0.008	0.017	0.005	0.011	0	0.001	-0.002	0.008	0.004	-0.005	0.017	-0.018	-0.015	-0.003
94	0.01	-0.004	0.005	-0.006	0.017	0.005	0.01	0	0.001	-0.002	0.008	0.004	-0.005	0.016	-0.017	-0.014	-0.003
95	0.01	-0.003	0.006	-0.005	0.016	0.005	0.01	0.001	0.001	0	0.006	0.004	-0.007	0.015	-0.016	-0.014	-0.002
96	0.011	-0.002	0.006	-0.004	0.015	0.005	0.009	0.001	0.002	0	0.006	0.004	-0.006	0.013	-0.014	-0.015	-0.001
97	0.011	-0.002	0.007	-0.003	0.015	0.005	0.008	0.002	0.002	0	0.005	0.004	-0.005	0.012	-0.013	-0.015	-0.001
98	0.011	-0.001	0.007	-0.002	0.013	0.004	0.007	0.002	0.002	0	0.005	0.003	-0.003	0.01	-0.012	-0.015	-0.001
99	0.011	-0.001	0.007	-0.001	0.012	0.006	0.006	0.002	0.002	0	0.005	0.003	-0.003	0.009	-0.011	-0.016	-0.001
BfAnklInvEvrMom
%GC	subject 1	subject 2	subject 3	subject 4	subject 5	subject 6	subject 7	subject 8	subject 9	subject 10	subject 11	subject 12	subject 13	subject 14	subject 15	subject 16	subject 17
0	0.008	0.004	0.032	0.002	0.018	0.007	0.049	-0.037	-0.003	0.048	0.02	0.026	-0.009	0.028	-0.037	-0.068	0.003
1	0.026	0.022	0.084	0.014	0.059	0.023	0.115	-0.068	0.007	0.098	0.032	0.055	-0.005	0.062	-0.056	-0.103	0.008
2	0.044	0.041	0.136	0.026	0.1	0.039	0.182	-0.097	0.019	0.149	0.046	0.086	-0.004	0.096	-0.076	-0.137	0.015
3	0.063	0.061	0.187	0.039	0.142	0.053	0.249	-0.124	0.031	0.203	0.06	0.118	-0.002	0.13	-0.095	-0.171	0.025
4	0.083	0.083	0.236	0.053	0.185	0.067	0.317	-0.147	0.046	0.263	0.076	0.153	0.003	0.166	-0.113	-0.202	0.04
5	0.103	0.109	0.284	0.067	0.229	0.079	0.385	-0.166	0.063	0.325	0.093	0.191	0.01	0.202	-0.131	-0.232	0.061
6	0.123	0.136	0.331	0.082	0.274	0.091	0.452	-0.182	0.083	0.39	0.111	0.231	0.019	0.238	-0.149	-0.261	0.086
7	0.143	0.166	0.375	0.099	0.319	0.102	0.516	-0.193	0.105	0.457	0.13	0.273	0.033	0.274	-0.165	-0.287	0.116
8	0.164	0.197	0.419	0.116	0.364	0.112	0.579	-0.199	0.131	0.524	0.151	0.317	0.049	0.31	-0.18	-0.311	0.151
9	0.184	0.231	0.461	0.135	0.408	0.122	0.637	-0.2	0.159	0.59	0.171	0.362	0.067	0.344	-0.193	-0.333	0.189
10	0.204	0.266	0.503	0.155	0.452	0.133	0.691	-0.198	0.19	0.653	0.192	0.406	0.091	0.376	-0.205	-0.353	0.229
11	0.224	0.302	0.542	0.175	0.494	0.145	0.741	-0.191	0.223	0.713	0.211	0.45	0.117	0.406	-0.216	-0.37	0.271
12	0.243	0.339	0.579	0.197	0.534	0.158	0.781	-0.18	0.258	0.768	0.23	0.491	0.146	0.435	-0.226	-0.384	0.313
13	0.26	0.375	0.614	0.219	0.57	0.171	0.816	-0.167	0.294	0.817	0.247	0.529	0.177	0.459	-0.235	-0.395	0.353
14	0.278	0.411	0.645	0.242	0.602	0.186	0.844	-0.153	0.33	0.857	0.261	0.564	0.211	0.481	-0.243	-0.4	0.392
15	0.294	0.446	0.673	0.264	0.628	0.201	0.861	-0.137	0.367	0.889	0.273	0.593	0.245	0.499	-0.25	-0.401	0.427
16	0.309	0.478	0.697	0.286	0.649	0.217	0.872	-0.122	0.401	0.912	0.282	0.614	0.279	0.512	-0.257	-0.397	0.457
17	0.322	0.508	0.716	0.308	0.662	0.234	0.872	-0.107	0.434	0.922	0.287	0.629	0.314	0.521	-0.263	-0.387	0.483
18	0.335	0.534	0.729	0.329	0.669	0.252	0.861	-0.094	0.464	0.924	0.29	0.637	0.347	0.526	-0.268	-0.372	0.502
19	0.346	0.556	0.737	0.348	0.666	0.27	0.844	-0.083	0.491	0.913	0.288	0.634	0.379	0.524	-0.272	-0.353	0.515
20	0.357	0.574	0.739	0.366	0.655	0.288	0.815	-0.073	0.514	0.892	0.283	0.625	0.407	0.518	-0.275	-0.329	0.521
21	0.366	0.584	0.733	0.383	0.636	0.306	0.779	-0.067	0.533	0.859	0.275	0.608	0.432	0.507	-0.276	-0.303	0.52
22	0.373	0.589	0.722	0.397	0.606	0.324	0.735	-0.063	0.548	0.817	0.262	0.58	0.452	0.489	-0.276	-0.275	0.512
23	0.378	0.588	0.705	0.409	0.57	0.341	0.683	-0.061	0.556	0.766	0.247	0.546	0.466	0.467	-0.273	-0.244	0.496
24	0.382	0.578	0.68	0.42	0.526	0.358	0.627	-0.061	0.56	0.707	0.228	0.506	0.476	0.44	-0.268	-0.215	0.474
25	0.384	0.561	0.65	0.426	0.476	0.373	0.566	-0.061	0.558	0.641	0.207	0.46	0.478	0.408	-0.262	-0.186	0.446
26	0.383	0.538	0.614	0.43	0.422	0.386	0.502	-0.062	0.551	0.572	0.183	0.409	0.473	0.372	-0.252	-0.158	0.411
27	0.38	0.508	0.573	0.431	0.365	0.398	0.437	-0.063	0.538	0.501	0.159	0.356	0.462	0.334	-0.241	-0.133	0.373
28	0.373	0.47	0.527	0.428	0.308	0.406	0.372	-0.062	0.519	0.429	0.135	0.303	0.444	0.295	-0.227	-0.111	0.331
29	0.364	0.428	0.479	0.42	0.252	0.411	0.31	-0.061	0.495	0.359	0.111	0.251	0.418	0.255	-0.212	-0.09	0.287
30	0.35	0.382	0.428	0.41	0.199	0.413	0.25	-0.059	0.465	0.293	0.088	0.201	0.388	0.215	-0.196	-0.073	0.242
31	0.333	0.333	0.376	0.394	0.152	0.41	0.196	-0.055	0.432	0.233	0.066	0.157	0.353	0.177	-0.179	-0.057	0.199
32	0.313	0.284	0.325	0.375	0.11	0.402	0.148	-0.051	0.394	0.177	0.048	0.116	0.312	0.143	-0.162	-0.044	0.158
33	0.289	0.235	0.274	0.352	0.074	0.389	0.106	-0.045	0.354	0.129	0.03	0.082	0.271	0.11	-0.145	-0.032	0.121
34	0.262	0.188	0.227	0.324	0.045	0.37	0.071	-0.039	0.312	0.09	0.016	0.054	0.228	0.083	-0.128	-0.021	0.088
35	0.233	0.145	0.182	0.295	0.022	0.348	0.042	-0.033	0.269	0.057	0.003	0.03	0.186	0.059	-0.112	-0.012	0.061
36	0.202	0.107	0.142	0.263	0.003	0.32	0.019	-0.027	0.226	0.03	-0.007	0.012	0.146	0.039	-0.097	-0.003	0.038
37	0.171	0.075	0.106	0.229	-0.009	0.29	0.001	-0.021	0.184	0.01	-0.016	0	0.11	0.023	-0.083	0.004	0.02
38	0.14	0.048	0.076	0.195	-0.018	0.255	-0.012	-0.016	0.145	-0.005	-0.024	-0.009	0.078	0.01	-0.071	0.01	0.006
39	0.111	0.027	0.05	0.161	-0.024	0.221	-0.022	-0.011	0.11	-0.015	-0.03	-0.016	0.051	0.001	-0.059	0.017	-0.004
40	0.084	0.011	0.03	0.13	-0.026	0.186	-0.029	-0.007	0.077	-0.021	-0.036	-0.019	0.03	-0.006	-0.048	0.022	-0.012
41	0.06	0	0.014	0.101	-0.026	0.152	-0.033	-0.005	0.049	-0.025	-0.041	-0.02	0.013	-0.011	-0.039	0.026	-0.017
42	0.041	-0.008	0.002	0.074	-0.025	0.12	-0.036	-0.003	0.026	-0.026	-0.046	-0.02	0.001	-0.014	-0.03	0.029	-0.021
43	0.024	-0.013	-0.007	0.052	-0.023	0.092	-0.037	-0.002	0.005	-0.026	-0.051	-0.019	-0.008	-0.016	-0.02	0.032	-0.024
44	0.011	-0.015	-0.013	0.034	-0.021	0.065	-0.038	-0.005	-0.011	-0.025	-0.055	-0.018	-0.013	-0.016	-0.012	0.033	-0.026
45	0.002	-0.015	-0.016	0.018	-0.018	0.046	-0.038	-0.004	-0.024	-0.023	-0.059	-0.016	-0.016	-0.016	-0.005	0.034	-0.028
46	-0.004	-0.015	-0.018	0.007	-0.015	0.026	-0.038	-0.006	-0.035	-0.02	-0.062	-0.014	-0.017	-0.015	0.001	0.035	-0.03
47	-0.008	-0.014	-0.017	-0.001	-0.012	0.014	-0.037	-0.009	-0.043	-0.018	-0.065	-0.012	-0.017	-0.014	0.007	0.035	-0.032
48	-0.011	-0.012	-0.016	-0.008	-0.01	0.003	-0.037	-0.012	-0.05	-0.015	-0.066	-0.01	-0.015	-0.013	0.012	0.034	-0.034
49	-0.011	-0.01	-0.015	-0.011	-0.008	-0.005	-0.036	-0.015	-0.055	-0.013	-0.065	-0.008	-0.013	-0.012	0.017	0.033	-0.035
50	-0.011	-0.008	-0.013	-0.014	-0.006	-0.009	-0.034	-0.018	-0.058	-0.011	-0.063	-0.007	-0.011	-0.01	0.02	0.032	-0.037
51	-0.01	-0.006	-0.011	-0.015	-0.004	-0.012	-0.031	-0.021	-0.059	-0.009	-0.06	-0.005	-0.009	-0.009	0.023	0.03	-0.038
52	-0.009	-0.005	-0.009	-0.015	-0.003	-0.013	-0.028	-0.022	-0.059	-0.007	-0.056	-0.004	-0.006	-0.008	0.024	0.028	-0.038
53	-0.007	-0.003	-0.007	-0.014	-0.002	-0.014	-0.025	-0.023	-0.057	-0.006	-0.051	-0.004	-0.004	-0.007	0.025	0.026	-0.037
54	-0.005	-0.002	-0.006	-0.013	-0.001	-0.013	-0.021	-0.024	-0.054	-0.005	-0.045	-0.003	-0.003	-0.006	0.026	0.024	-0.035
55	-0.004	-0.001	-0.004	-0.012	-0.001	-0.012	-0.017	-0.023	-0.05	-0.004	-0.039	-0.002	-0.001	-0.005	0.026	0.022	-0.032
56	-0.003	0	-0.003	-0.011	0	-0.01	-0.013	-0.022	-0.044	-0.004	-0.033	-0.002	0	-0.004	0.025	0.02	-0.029
57	-0.001	0	-0.002	-0.01	0	-0.009	-0.01	-0.02	-0.038	-0.004	-0.027	-0.001	0.002	-0.004	0.024	0.017	-0.025
58	0	0	-0.001	-0.009	0	-0.007	-0.006	-0.017	-0.032	-0.003	-0.022	-0.001	0.002	-0.003	0.023	0.015	-0.02
59	0	0.001	0	-0.008	0	-0.006	-0.004	-0.015	-0.026	-0.003	-0.017	-0.001	0.003	-0.003	0.021	0.013	-0.016
60	0.001	0.001	0	-0.007	0.002	-0.004	-0.001	-0.012	-0.02	-0.002	-0.013	-0.001	0.004	-0.002	0.02	0.012	-0.012
61	0.001	0.001	0	-0.006	0.002	-0.003	0.001	-0.01	-0.015	-0.002	-0.009	-0.001	0.004	-0.002	0.019	0.01	-0.009
62	0.002	0.001	0.001	-0.005	0.001	-0.003	0.002	-0.008	-0.011	-0.002	-0.006	0	0.004	-0.002	0.017	0.009	-0.006
63	0.002	0.001	0.001	-0.004	0.002	-0.002	0.003	-0.006	-0.007	-0.001	-0.004	0.001	0.005	-0.001	0.016	0.008	-0.003
64	0.003	0.001	0.001	-0.003	0.002	0	0.004	-0.004	-0.004	-0.001	-0.002	0.001	0.005	-0.001	0.015	0.007	-0.001
65	0.003	0.001	0.001	-0.002	0.002	0	0.005	-0.002	-0.002	-0.001	-0.001	0.002	0.005	-0.001	0.014	0.006	0.001
66	0.003	0.002	0.001	-0.001	0.002	0.001	0.005	-0.002	0	0	0.001	0.002	0.005	0	0.013	0.006	0.002
67	0.004	0.002	0.001	0	0.002	0.001	0.005	0	0.001	0	0.002	0.002	0.005	0.001	0.012	0.005	0.003
68	0.004	0.002	0.001	0.001	0.002	0.002	0.006	0.001	0.002	0.001	0.002	0.002	0.006	0.001	0.011	0.005	0.004
69	0.004	0.002	0.002	0.002	0.002	0.002	0.006	0.002	0.003	0.001	0.003	0.002	0.006	0.002	0.01	0.005	0.005
70	0.005	0.002	0.001	0.003	0.003	0.002	0.006	0.002	0.003	0.001	0.003	0.003	0.006	0.002	0.01	0.005	0.005
71	0.005	0.002	0.002	0.004	0.003	0.002	0.006	0.003	0.003	0.001	0.003	0.003	0.006	0.003	0.009	0.005	0.006
72	0.005	0.002	0.002	0.004	0.003	0.002	0.006	0.003	0.003	0.001	0.003	0.003	0.007	0.004	0.009	0.004	0.006
73	0.006	0.002	0.002	0.005	0.004	0.003	0.006	0.004	0.003	0.002	0.003	0.004	0.007	0.004	0.009	0.004	0.006
74	0.006	0.003	0.002	0.007	0.004	0.003	0.005	0.004	0.003	0.002	0.003	0.004	0.007	0.005	0.009	0.005	0.006
75	0.006	0.003	0.002	0.008	0.004	0.003	0.005	0.005	0.003	0.002	0.003	0.005	0.008	0.005	0.009	0.005	0.006
76	0.006	0.002	0.002	0.008	0.005	0.003	0.006	0.005	0.003	0.003	0.003	0.005	0.008	0.006	0.009	0.005	0.006
77	0.007	0.002	0.003	0.009	0.005	0.003	0.006	0.005	0.003	0.003	0.003	0.005	0.008	0.007	0.009	0.005	0.006
78	0.007	0.002	0.003	0.01	0.005	0.004	0.006	0.006	0.004	0.003	0.003	0.005	0.009	0.007	0.009	0.005	0.006
79	0.007	0.003	0.003	0.011	0.005	0.004	0.006	0.006	0.004	0.003	0.003	0.006	0.009	0.008	0.009	0.005	0.006
80	0.007	0.003	0.004	0.012	0.005	0.004	0.006	0.006	0.004	0.003	0.003	0.006	0.009	0.008	0.009	0.005	0.006
81	0.007	0.003	0.004	0.012	0.005	0.004	0.006	0.007	0.004	0.004	0.003	0.006	0.01	0.008	0.009	0.005	0.006
82	0.007	0.003	0.004	0.013	0.005	0.004	0.006	0.007	0.005	0.004	0.003	0.006	0.01	0.008	0.009	0.004	0.006
83	0.007	0.004	0.005	0.014	0.006	0.004	0.006	0.007	0.005	0.004	0.003	0.006	0.01	0.009	0.01	0.003	0.006
84	0.006	0.004	0.005	0.015	0.006	0.004	0.006	0.008	0.005	0.004	0.003	0.007	0.01	0.009	0.01	0.003	0.006
85	0.006	0.004	0.006	0.015	0.006	0.004	0.007	0.008	0.005	0.004	0.003	0.007	0.01	0.009	0.01	0.002	0.006
86	0.006	0.004	0.006	0.016	0.005	0.004	0.007	0.008	0.005	0.004	0.003	0.007	0.01	0.009	0.01	0.002	0.006
87	0.006	0.004	0.006	0.016	0.005	0.004	0.007	0.008	0.005	0.004	0.003	0.007	0.01	0.008	0.01	0.001	0.006
88	0.005	0.005	0.006	0.016	0.005	0.004	0.007	0.008	0.005	0.004	0.003	0.007	0.01	0.008	0.01	0	0.006
89	0.005	0.004	0.007	0.017	0.005	0.004	0.006	0.008	0.005	0.004	0.003	0.007	0.01	0.008	0.01	-0.001	0.006
90	0.005	0.006	0.007	0.017	0.005	0.005	0.006	0.008	0.005	0.004	0.003	0.007	0.01	0.007	0.009	-0.002	0.006
91	0.005	0.006	0.007	0.017	0.005	0.005	0.006	0.008	0.005	0.003	0.002	0.006	0.009	0.007	0.009	-0.002	0.006
92	0.004	0.006	0.007	0.016	0.004	0.005	0.006	0.008	0.005	0.003	0.002	0.006	0.009	0.007	0.009	-0.002	0.006
93	0.004	0.006	0.007	0.016	0.004	0.005	0.005	0.008	0.005	0.003	0.002	0.006	0.009	0.006	0.008	-0.002	0.005
94	0.004	0.006	0.007	0.016	0.004	0.004	0.005	0.007	0.005	0.003	0.002	0.005	0.008	0.005	0.008	-0.002	0.005
95	0.004	0.005	0.007	0.015	0.003	0.004	0.005	0.007	0.005	0.003	0.002	0.005	0.007	0.005	0.008	-0.002	0.005
96	0.003	0.005	0.006	0.014	0.003	0.004	0.004	0.006	0.005	0.002	0.001	0.005	0.007	0.004	0.007	-0.001	0.004
97	0.003	0.004	0.006	0.013	0.002	0.004	0.004	0.006	0.004	0.002	0.001	0.004	0.006	0.004	0.007	-0.001	0.004
98	0.003	0.004	0.006	0.012	0.002	0.004	0.004	0.005	0.004	0.002	0.001	0.003	0.005	0.003	0.006	0	0.004
99	0.002	0.003	0.006	0.011	0.002	0.003	0.004	0.004	0.003	0.001	0.001	0.003	0.005	0.002	0.005	0.001	0.003
BfAnklIntExtlRMom
%GC	subject 1	subject 2	subject 3	subject 4	subject 5	subject 6	subject 7	subject 8	subject 9	subject 10	subject 11	subject 12	subject 13	subject 14	subject 15	subject 16	subject 17
0	0.008	0.007	0.005	0.013	0.001	0.006	0.026	0.01	0.008	0.015	0.006	0.011	0.011	0.002	0.002	0.006	0.016
1	0.016	0.015	0.012	0.02	0	0.014	0.054	0.014	0.025	0.028	0.007	0.021	0.014	0.001	0.003	-0.005	0.027
2	0.025	0.023	0.019	0.027	-0.001	0.022	0.082	0.019	0.042	0.04	0.01	0.03	0.018	0.001	0.005	-0.015	0.038
3	0.034	0.031	0.026	0.034	-0.002	0.029	0.11	0.022	0.06	0.051	0.012	0.037	0.021	0	0.007	-0.024	0.048
4	0.043	0.04	0.032	0.04	-0.002	0.037	0.139	0.024	0.078	0.059	0.013	0.041	0.026	-0.002	0.011	-0.031	0.056
5	0.053	0.048	0.039	0.046	-0.002	0.043	0.167	0.026	0.098	0.064	0.014	0.041	0.032	-0.005	0.015	-0.036	0.062
6	0.063	0.058	0.045	0.052	-0.001	0.049	0.195	0.026	0.117	0.067	0.014	0.038	0.038	-0.009	0.02	-0.039	0.068
7	0.074	0.067	0.051	0.058	0.001	0.053	0.222	0.025	0.137	0.066	0.012	0.031	0.045	-0.015	0.027	-0.038	0.071
8	0.086	0.077	0.056	0.063	0.003	0.055	0.247	0.023	0.157	0.061	0.009	0.02	0.053	-0.022	0.037	-0.031	0.073
9	0.097	0.086	0.06	0.069	0.007	0.057	0.271	0.019	0.175	0.054	0.004	0.006	0.061	-0.03	0.047	-0.021	0.073
10	0.108	0.095	0.063	0.073	0.011	0.057	0.292	0.014	0.193	0.041	-0.002	-0.012	0.069	-0.039	0.06	-0.006	0.071
11	0.12	0.103	0.065	0.076	0.015	0.056	0.311	0.006	0.209	0.024	-0.01	-0.032	0.078	-0.05	0.074	0.014	0.067
12	0.131	0.112	0.066	0.079	0.021	0.052	0.325	-0.003	0.224	0.005	-0.021	-0.055	0.087	-0.061	0.09	0.037	0.061
13	0.142	0.119	0.066	0.079	0.026	0.047	0.336	-0.014	0.236	-0.017	-0.032	-0.077	0.093	-0.073	0.107	0.063	0.053
14	0.152	0.125	0.065	0.077	0.032	0.041	0.343	-0.028	0.246	-0.041	-0.046	-0.099	0.098	-0.085	0.126	0.09	0.044
15	0.162	0.129	0.063	0.073	0.037	0.032	0.344	-0.044	0.253	-0.065	-0.062	-0.119	0.101	-0.096	0.145	0.118	0.034
16	0.171	0.131	0.06	0.067	0.041	0.022	0.343	-0.062	0.258	-0.09	-0.079	-0.136	0.099	-0.107	0.165	0.144	0.023
17	0.178	0.131	0.056	0.06	0.045	0.01	0.336	-0.082	0.258	-0.112	-0.097	-0.149	0.095	-0.117	0.184	0.167	0.011
18	0.184	0.129	0.051	0.051	0.046	-0.003	0.323	-0.104	0.256	-0.131	-0.117	-0.158	0.087	-0.125	0.202	0.187	-0.001
19	0.188	0.125	0.046	0.04	0.047	-0.017	0.308	-0.127	0.249	-0.147	-0.138	-0.16	0.075	-0.132	0.219	0.203	-0.013
20	0.19	0.119	0.04	0.029	0.045	-0.032	0.288	-0.15	0.24	-0.158	-0.158	-0.158	0.06	-0.137	0.233	0.213	-0.025
21	0.189	0.111	0.035	0.016	0.042	-0.047	0.265	-0.173	0.226	-0.165	-0.179	-0.151	0.042	-0.14	0.244	0.219	-0.036
22	0.187	0.102	0.03	0.003	0.037	-0.063	0.239	-0.194	0.21	-0.167	-0.199	-0.139	0.022	-0.14	0.252	0.219	-0.046
23	0.18	0.092	0.026	-0.011	0.032	-0.078	0.211	-0.213	0.192	-0.164	-0.217	-0.124	0	-0.138	0.255	0.214	-0.053
24	0.172	0.081	0.022	-0.025	0.025	-0.091	0.183	-0.227	0.17	-0.157	-0.233	-0.107	-0.022	-0.134	0.255	0.205	-0.06
25	0.161	0.071	0.019	-0.038	0.018	-0.104	0.155	-0.237	0.148	-0.146	-0.246	-0.089	-0.045	-0.128	0.25	0.192	-0.065
26	0.148	0.06	0.017	-0.05	0.011	-0.113	0.127	-0.242	0.124	-0.132	-0.254	-0.071	-0.066	-0.12	0.241	0.176	-0.067
27	0.134	0.051	0.015	-0.062	0.004	-0.12	0.101	-0.24	0.101	-0.117	-0.258	-0.054	-0.086	-0.111	0.227	0.158	-0.068
28	0.118	0.042	0.014	-0.071	-0.001	-0.124	0.077	-0.233	0.077	-0.1	-0.258	-0.038	-0.103	-0.1	0.21	0.139	-0.067
29	0.102	0.034	0.014	-0.079	-0.006	-0.125	0.056	-0.22	0.055	-0.083	-0.251	-0.025	-0.116	-0.089	0.19	0.119	-0.065
30	0.086	0.028	0.014	-0.085	-0.01	-0.123	0.037	-0.202	0.035	-0.067	-0.241	-0.014	-0.126	-0.077	0.168	0.099	-0.061
31	0.07	0.023	0.014	-0.088	-0.013	-0.118	0.022	-0.181	0.016	-0.052	-0.227	-0.005	-0.132	-0.066	0.144	0.079	-0.056
32	0.056	0.018	0.015	-0.09	-0.015	-0.11	0.009	-0.157	-0.001	-0.039	-0.209	0.002	-0.134	-0.055	0.119	0.062	-0.049
33	0.042	0.015	0.015	-0.09	-0.016	-0.101	-0.002	-0.132	-0.015	-0.028	-0.19	0.006	-0.132	-0.044	0.095	0.046	-0.042
34	0.03	0.012	0.015	-0.087	-0.016	-0.089	-0.009	-0.108	-0.026	-0.018	-0.168	0.008	-0.127	-0.035	0.072	0.031	-0.035
35	0.019	0.01	0.015	-0.083	-0.016	-0.077	-0.015	-0.085	-0.035	-0.011	-0.148	0.009	-0.119	-0.027	0.05	0.019	-0.029
36	0.01	0.007	0.014	-0.078	-0.015	-0.064	-0.019	-0.065	-0.042	-0.005	-0.128	0.009	-0.109	-0.019	0.03	0.009	-0.023
37	0.002	0.005	0.013	-0.072	-0.014	-0.053	-0.022	-0.047	-0.047	-0.001	-0.111	0.009	-0.098	-0.013	0.012	0.001	-0.018
38	-0.004	0.004	0.011	-0.064	-0.013	-0.041	-0.025	-0.033	-0.049	0.002	-0.095	0.008	-0.086	-0.008	-0.003	-0.005	-0.014
39	-0.009	0.002	0.01	-0.057	-0.012	-0.031	-0.027	-0.021	-0.051	0.004	-0.083	0.006	-0.074	-0.005	-0.015	-0.009	-0.012
40	-0.013	0.001	0.008	-0.049	-0.01	-0.022	-0.03	-0.013	-0.051	0.004	-0.074	0.005	-0.061	-0.002	-0.024	-0.013	-0.01
41	-0.016	0	0.006	-0.042	-0.009	-0.015	-0.033	-0.007	-0.051	0.005	-0.069	0.003	-0.05	0	-0.03	-0.015	-0.011
42	-0.018	-0.001	0.004	-0.035	-0.008	-0.009	-0.036	-0.005	-0.051	0.005	-0.067	0.001	-0.04	0.002	-0.035	-0.017	-0.013
43	-0.018	-0.002	0.003	-0.03	-0.007	-0.006	-0.04	-0.004	-0.051	0.004	-0.066	-0.001	-0.031	0.003	-0.037	-0.019	-0.016
44	-0.018	-0.002	0.001	-0.024	-0.006	-0.002	-0.044	-0.006	-0.051	0.003	-0.068	-0.002	-0.024	0.004	-0.037	-0.02	-0.021
45	-0.017	-0.003	0	-0.02	-0.005	0	-0.049	-0.01	-0.053	0.002	-0.071	-0.003	-0.017	0.004	-0.036	-0.02	-0.027
46	-0.015	-0.003	-0.001	-0.016	-0.004	0.001	-0.054	-0.016	-0.055	0.001	-0.075	-0.004	-0.012	0.004	-0.034	-0.021	-0.034
47	-0.014	-0.003	-0.001	-0.013	-0.004	0.002	-0.059	-0.022	-0.058	0	-0.078	-0.004	-0.008	0.004	-0.032	-0.022	-0.041
48	-0.012	-0.003	-0.002	-0.011	-0.003	0.002	-0.063	-0.029	-0.061	0	-0.08	-0.005	-0.005	0.004	-0.029	-0.022	-0.048
49	-0.01	-0.003	-0.002	-0.01	-0.003	0.002	-0.066	-0.037	-0.064	-0.001	-0.081	-0.005	-0.003	0.004	-0.026	-0.023	-0.055
50	-0.009	-0.002	-0.003	-0.009	-0.002	0.002	-0.066	-0.043	-0.066	-0.002	-0.079	-0.005	-0.002	0.002	-0.024	-0.024	-0.061
51	-0.007	-0.002	-0.003	-0.008	-0.003	0.002	-0.065	-0.048	-0.067	-0.003	-0.076	-0.005	-0.002	0.002	-0.022	-0.024	-0.064
52	-0.006	-0.002	-0.003	-0.008	-0.002	0.001	-0.062	-0.052	-0.067	-0.002	-0.071	-0.005	-0.001	0.001	-0.02	-0.024	-0.066
53	-0.005	-0.002	-0.003	-0.009	-0.002	0	-0.057	-0.054	-0.065	-0.002	-0.065	-0.005	-0.001	0.001	-0.018	-0.023	-0.065
54	-0.004	-0.002	-0.002	-0.009	-0.002	0	-0.051	-0.054	-0.061	-0.002	-0.057	-0.004	-0.001	0	-0.017	-0.023	-0.063
55	-0.003	-0.002	-0.002	-0.01	-0.001	-0.001	-0.044	-0.052	-0.057	-0.002	-0.049	-0.004	-0.001	-0.001	-0.016	-0.021	-0.058
56	-0.003	-0.002	-0.002	-0.01	-0.002	-0.001	-0.037	-0.05	-0.051	-0.001	-0.041	-0.003	-0.002	-0.001	-0.016	-0.02	-0.052
57	-0.003	-0.002	-0.002	-0.01	-0.001	-0.001	-0.03	-0.046	-0.043	-0.001	-0.033	-0.003	-0.002	-0.001	-0.015	-0.018	-0.044
58	-0.002	-0.002	-0.002	-0.011	0	-0.001	-0.023	-0.041	-0.036	0	-0.026	-0.002	-0.002	-0.002	-0.015	-0.015	-0.037
59	-0.002	-0.001	-0.002	-0.011	0	-0.001	-0.018	-0.036	-0.029	0	-0.019	-0.002	-0.002	-0.002	-0.014	-0.013	-0.029
60	-0.002	-0.001	-0.001	-0.011	0.001	-0.002	-0.013	-0.031	-0.023	0.001	-0.013	-0.001	-0.001	-0.002	-0.014	-0.01	-0.022
61	-0.001	-0.001	-0.001	-0.011	0.001	-0.002	-0.008	-0.026	-0.017	0.002	-0.009	0	-0.001	-0.002	-0.013	-0.007	-0.016
62	-0.001	-0.001	-0.001	-0.011	0.002	-0.001	-0.004	-0.021	-0.012	0.002	-0.005	0	0	-0.001	-0.013	-0.003	-0.01
63	-0.001	0	-0.001	-0.01	0.002	0	-0.001	-0.017	-0.008	0.002	-0.001	0.002	0.001	-0.001	-0.012	0	-0.006
64	0	0.001	-0.001	-0.009	0.002	0	0.001	-0.014	-0.004	0.003	0.001	0.002	0.001	-0.001	-0.01	0.004	-0.001
65	0	0.001	-0.001	-0.008	0.003	0.001	0.004	-0.011	-0.002	0.004	0.003	0.002	0.002	-0.001	-0.009	0.007	0.002
66	0.001	0.002	-0.001	-0.007	0.002	0.001	0.005	-0.008	0.001	0.004	0.005	0.003	0.003	0	-0.008	0.01	0.004
67	0.002	0.002	-0.001	-0.006	0.003	0.002	0.006	-0.006	0.002	0.005	0.006	0.003	0.004	0.001	-0.006	0.012	0.006
68	0.002	0.002	0	-0.005	0.003	0.002	0.007	-0.004	0.003	0.006	0.006	0.004	0.005	0.001	-0.004	0.015	0.008
69	0.003	0.002	0.001	-0.003	0.003	0.001	0.008	-0.002	0.004	0.006	0.006	0.004	0.006	0.002	-0.002	0.016	0.009
70	0.004	0.003	0.001	-0.002	0.004	0.002	0.009	-0.001	0.005	0.007	0.007	0.005	0.007	0.002	0	0.018	0.01
71	0.005	0.003	0.001	-0.001	0.004	0.002	0.009	0	0.005	0.008	0.007	0.005	0.007	0.003	0.002	0.019	0.011
72	0.006	0.004	0.001	0.001	0.005	0.002	0.009	0.001	0.005	0.009	0.006	0.006	0.008	0.004	0.004	0.02	0.011
73	0.006	0.004	0.001	0.003	0.005	0.003	0.009	0.001	0.005	0.009	0.006	0.006	0.009	0.004	0.007	0.02	0.012
74	0.007	0.004	0.001	0.004	0.005	0.003	0.009	0.002	0.005	0.01	0.006	0.007	0.01	0.005	0.01	0.021	0.012
75	0.008	0.004	0.002	0.005	0.006	0.003	0.009	0.003	0.005	0.01	0.006	0.007	0.011	0.005	0.012	0.021	0.012
76	0.008	0.005	0.001	0.007	0.006	0.003	0.01	0.003	0.005	0.01	0.006	0.008	0.012	0.006	0.015	0.021	0.012
77	0.009	0.005	0.002	0.008	0.006	0.003	0.01	0.004	0.005	0.011	0.005	0.008	0.012	0.006	0.018	0.021	0.013
78	0.01	0.006	0.002	0.009	0.007	0.004	0.01	0.005	0.005	0.011	0.005	0.009	0.013	0.006	0.02	0.022	0.012
79	0.01	0.006	0.002	0.01	0.007	0.004	0.01	0.005	0.006	0.011	0.005	0.009	0.013	0.006	0.023	0.023	0.012
80	0.01	0.006	0.003	0.011	0.007	0.004	0.01	0.006	0.006	0.011	0.005	0.009	0.013	0.007	0.026	0.024	0.013
81	0.01	0.006	0.003	0.012	0.007	0.004	0.01	0.007	0.006	0.011	0.004	0.009	0.014	0.007	0.028	0.026	0.013
82	0.011	0.007	0.003	0.013	0.007	0.005	0.01	0.008	0.006	0.012	0.004	0.01	0.014	0.006	0.031	0.028	0.013
83	0.011	0.007	0.004	0.014	0.006	0.005	0.01	0.008	0.006	0.011	0.003	0.01	0.014	0.006	0.033	0.03	0.012
84	0.01	0.007	0.004	0.015	0.006	0.004	0.009	0.009	0.007	0.011	0.003	0.01	0.014	0.006	0.035	0.032	0.012
85	0.011	0.007	0.005	0.015	0.006	0.004	0.009	0.01	0.007	0.01	0.003	0.01	0.014	0.006	0.037	0.033	0.012
86	0.011	0.007	0.005	0.016	0.005	0.004	0.009	0.01	0.007	0.01	0.002	0.01	0.014	0.005	0.039	0.035	0.012
87	0.011	0.007	0.005	0.017	0.005	0.005	0.009	0.011	0.007	0.009	0.002	0.01	0.014	0.005	0.04	0.036	0.012
88	0.011	0.007	0.006	0.017	0.004	0.005	0.009	0.011	0.006	0.008	0.002	0.01	0.014	0.004	0.041	0.037	0.012
89	0.01	0.007	0.006	0.017	0.004	0.007	0.009	0.011	0.006	0.008	0.002	0.009	0.014	0.004	0.041	0.038	0.011
90	0.01	0.011	0.006	0.017	0.003	0.007	0.008	0.011	0.006	0.007	0.001	0.009	0.014	0.004	0.041	0.038	0.011
91	0.01	0.007	0.006	0.016	0.003	0.007	0.008	0.011	0.006	0.006	0.001	0.009	0.013	0.003	0.04	0.038	0.01
92	0.01	0.007	0.006	0.016	0.003	0.007	0.008	0.011	0.005	0.006	0	0.008	0.012	0.003	0.039	0.037	0.01
93	0.01	0.007	0.006	0.016	0.002	0.006	0.007	0.011	0.005	0.005	0	0.008	0.012	0.003	0.038	0.036	0.01
94	0.009	0.006	0.006	0.015	0.002	0.006	0.007	0.011	0.005	0.005	0	0.007	0.011	0.002	0.036	0.034	0.009
95	0.009	0.006	0.006	0.015	0.002	0.004	0.006	0.01	0.005	0.004	0	0.006	0.011	0.002	0.034	0.032	0.008
96	0.009	0.006	0.006	0.014	0.002	0.004	0.006	0.009	0.005	0.003	0	0.005	0.01	0.002	0.031	0.03	0.008
97	0.008	0.005	0.005	0.013	0.002	0.004	0.005	0.009	0.004	0.003	0	0.005	0.009	0.002	0.028	0.027	0.007
98	0.008	0.005	0.005	0.013	0.001	0.003	0.005	0.008	0.004	0.003	0	0.004	0.008	0.002	0.025	0.024	0.006
99	0.007	0.004	0.005	0.012	0.001	0.003	0.005	0.008	0.003	0.002	-0.001	0.003	0.007	0.001	0.023	0.022	0.006
BfAnklPwr
%GC	subject 1	subject 2	subject 3	subject 4	subject 5	subject 6	subject 7	subject 8	subject 9	subject 10	subject 11	subject 12	subject 13	subject 14	subject 15	subject 16	subject 17
0	-0.394	-0.105	-0.143	0.001	-0.288	-0.34	-0.104	-0.328	0.002	-0.172	-0.472	-0.342	-0.155	-0.232	-0.309	-0.081	-0.072
1	-0.739	-0.224	-0.261	-0.022	-0.644	-0.523	-0.05	-0.734	0.194	-0.283	-0.905	-0.586	-0.211	-0.435	-0.521	-0.183	-0.02
2	-1.096	-0.383	-0.409	-0.033	-1.042	-0.705	-0.002	-1.207	0.439	-0.439	-1.348	-0.865	-0.274	-0.656	-0.752	-0.282	0.03
3	-1.458	-0.584	-0.589	-0.033	-1.48	-0.901	0.039	-1.753	0.732	-0.642	-1.811	-1.183	-0.344	-0.904	-1.001	-0.383	0.066
4	-1.817	-0.832	-0.826	-0.047	-1.966	-1.102	0.043	-2.393	1.078	-0.952	-2.287	-1.546	-0.435	-1.192	-1.28	-0.525	0.043
5	-2.149	-1.14	-1.105	-0.087	-2.462	-1.293	0.022	-3.065	1.437	-1.335	-2.769	-1.939	-0.548	-1.504	-1.577	-0.717	-0.069
6	-2.455	-1.481	-1.412	-0.154	-2.944	-1.483	-0.046	-3.764	1.79	-1.773	-3.247	-2.342	-0.682	-1.848	-1.888	-0.967	-0.257
7	-2.733	-1.845	-1.747	-0.297	-3.349	-1.657	-0.17	-4.453	2.106	-2.27	-3.71	-2.681	-0.871	-2.215	-2.213	-1.33	-0.541
8	-2.975	-2.22	-2.075	-0.488	-3.617	-1.816	-0.324	-5.094	2.345	-2.74	-4.153	-2.946	-1.101	-2.585	-2.552	-1.791	-0.911
9	-3.183	-2.571	-2.377	-0.727	-3.735	-1.964	-0.515	-5.662	2.502	-3.157	-4.527	-3.096	-1.366	-2.938	-2.898	-2.321	-1.31
10	-3.362	-2.875	-2.636	-1.037	-3.611	-2.085	-0.706	-6.094	2.556	-3.453	-4.86	-3.017	-1.689	-3.25	-3.248	-2.901	-1.712
11	-3.514	-3.116	-2.774	-1.386	-3.191	-2.195	-0.885	-6.366	2.486	-3.509	-5.055	-2.735	-2.034	-3.472	-3.601	-3.461	-2.068
12	-3.625	-3.259	-2.813	-1.765	-2.492	-2.272	-0.978	-6.432	2.306	-3.374	-5.127	-2.172	-2.39	-3.624	-3.945	-3.94	-2.308
13	-3.692	-3.255	-2.742	-2.152	-1.475	-2.33	-0.997	-6.258	2.039	-2.962	-5.072	-1.317	-2.722	-3.6	-4.27	-4.226	-2.4
14	-3.709	-3.12	-2.473	-2.53	-0.183	-2.358	-0.904	-5.84	1.693	-2.217	-4.738	-0.257	-2.999	-3.434	-4.548	-4.245	-2.308
15	-3.663	-2.848	-2.066	-2.886	1.375	-2.348	-0.633	-5.098	1.304	-1.263	-4.276	1.104	-3.218	-3.14	-4.77	-3.999	-1.998
16	-3.528	-2.404	-1.541	-3.145	3.117	-2.307	-0.259	-4.085	0.909	-0.078	-3.516	2.596	-3.288	-2.623	-4.921	-3.409	-1.449
17	-3.303	-1.782	-0.849	-3.314	4.935	-2.212	0.281	-2.824	0.537	1.259	-2.556	4.141	-3.214	-2.003	-4.942	-2.499	-0.705
18	-2.979	-1.016	-0.064	-3.39	6.76	-2.067	0.942	-1.232	0.22	2.629	-1.429	5.715	-3.015	-1.243	-4.832	-1.34	0.217
19	-2.519	-0.122	0.772	-3.262	8.45	-1.867	1.669	0.534	-0.006	3.98	-0.072	7.066	-2.599	-0.398	-4.589	0.014	1.273
20	-1.924	0.897	1.656	-2.977	9.937	-1.584	2.443	2.449	-0.126	5.182	1.345	8.198	-2.008	0.481	-4.157	1.459	2.375
21	-1.2	1.983	2.495	-2.543	11.121	-1.237	3.195	4.461	-0.124	6.151	2.853	9.077	-1.293	1.361	-3.531	2.9	3.459
22	-0.342	3.092	3.272	-1.87	11.838	-0.798	3.896	6.421	-0.002	6.854	4.305	9.412	-0.419	2.156	-2.751	4.233	4.461
23	0.681	4.169	3.967	-1.042	12.167	-0.274	4.446	8.298	0.241	7.255	5.713	9.362	0.548	2.858	-1.787	5.371	5.253
24	1.797	5.122	4.461	-0.071	12.053	0.327	4.868	9.852	0.584	7.307	6.879	8.964	1.551	3.423	-0.662	6.229	5.853
25	2.99	5.888	4.805	1.042	11.47	1.005	5.093	11.085	1.005	7.053	7.867	8.177	2.541	3.78	0.562	6.797	6.188
26	4.229	6.423	4.986	2.215	10.52	1.71	5.104	11.946	1.459	6.57	8.557	7.083	3.449	3.97	1.868	7.04	6.224
27	5.437	6.684	4.94	3.431	9.312	2.46	4.955	12.209	1.919	5.883	8.875	5.859	4.261	3.984	3.182	6.959	6.014
28	6.562	6.626	4.731	4.567	7.92	3.186	4.613	12.027	2.352	5.056	8.978	4.612	4.879	3.819	4.451	6.62	5.575
29	7.566	6.281	4.391	5.612	6.455	3.878	4.142	11.385	2.714	4.188	8.619	3.401	5.259	3.521	5.618	6.049	4.937
30	8.311	5.679	3.91	6.526	5.022	4.51	3.583	10.292	2.988	3.331	8.075	2.334	5.46	3.106	6.603	5.314	4.198
31	8.777	4.894	3.366	7.13	3.739	5.003	2.975	8.937	3.149	2.541	7.277	1.48	5.414	2.644	7.364	4.495	3.408
32	8.982	4.013	2.793	7.531	2.605	5.384	2.368	7.4	3.179	1.836	6.329	0.811	5.117	2.154	7.857	3.644	2.631
33	8.913	3.114	2.204	7.66	1.681	5.597	1.796	5.846	3.112	1.244	5.322	0.598	4.684	1.67	8.07	2.819	1.915
34	8.433	2.267	1.683	7.421	1.019	5.601	1.296	4.382	2.922	0.803	4.288	0.158	4.112	1.243	7.975	2.071	1.3
35	7.742	1.547	1.213	6.992	0.516	5.477	0.873	3.095	2.641	0.453	3.329	0.035	3.444	0.87	7.594	1.43	0.832
36	6.876	0.972	0.817	6.323	0.188	5.125	0.544	2.036	2.308	0.202	2.452	0.034	2.763	0.553	6.995	0.912	0.471
37	5.864	0.547	0.523	5.467	0.026	4.7	0.301	1.21	1.936	0.056	1.735	0.082	2.111	0.332	6.216	0.506	0.215
38	4.801	0.267	0.304	4.556	-0.059	4.106	0.138	0.632	1.563	-0.039	1.115	0.146	1.531	0.156	5.3	0.232	0.081
39	3.775	0.108	0.159	3.594	-0.08	3.49	0.042	0.239	1.207	-0.086	0.695	0.215	1.029	0.053	4.349	0.062	0.012
40	2.816	0.028	0.078	2.717	-0.05	2.832	-0.005	0.006	0.883	-0.091	0.38	0.261	0.636	-0.003	3.411	-0.036	-0.011
41	1.994	0.001	0.04	1.922	-0.01	2.211	-0.011	-0.095	0.615	-0.081	0.175	0.288	0.359	-0.03	2.549	-0.054	0.006
42	1.34	0.006	0.032	1.234	0.035	1.628	0.007	-0.127	0.407	-0.059	0.073	0.296	0.165	-0.021	1.798	-0.03	0.038
43	0.826	0.021	0.042	0.761	0.074	1.162	0.039	-0.107	0.245	-0.029	0.018	0.282	0.053	-0.005	1.169	0.018	0.073
44	0.439	0.036	0.057	0.397	0.102	0.725	0.076	-0.062	0.183	-0.002	0.027	0.257	0.007	0.024	0.713	0.082	0.106
45	0.207	0.048	0.073	0.153	0.122	0.478	0.112	-0.014	0.073	0.024	0.051	0.225	0	0.052	0.385	0.146	0.129
46	0.063	0.053	0.086	0.064	0.132	0.239	0.145	0.033	0.038	0.044	0.089	0.19	0.019	0.078	0.167	0.205	0.145
47	-0.016	0.053	0.093	0.028	0.133	0.145	0.17	0.067	0.027	0.06	0.129	0.157	0.053	0.097	0.066	0.249	0.153
48	-0.044	0.05	0.095	0.047	0.131	0.076	0.189	0.091	0.029	0.072	0.165	0.126	0.087	0.113	0.033	0.277	0.154
49	-0.039	0.045	0.091	0.107	0.124	0.056	0.2	0.104	0.041	0.077	0.191	0.1	0.117	0.119	0.042	0.293	0.149
50	-0.021	0.04	0.084	0.17	0.115	0.067	0.204	0.108	0.057	0.081	0.208	0.079	0.139	0.121	0.085	0.291	0.141
51	0.003	0.034	0.075	0.234	0.106	0.082	0.201	0.107	0.073	0.082	0.217	0.062	0.152	0.119	0.136	0.275	0.132
52	0.027	0.029	0.066	0.278	0.098	0.104	0.193	0.102	0.088	0.08	0.215	0.05	0.156	0.112	0.183	0.252	0.122
53	0.047	0.025	0.056	0.309	0.091	0.123	0.181	0.095	0.1	0.077	0.208	0.04	0.153	0.103	0.224	0.221	0.112
54	0.063	0.022	0.047	0.326	0.085	0.129	0.165	0.087	0.108	0.074	0.194	0.033	0.144	0.092	0.248	0.185	0.101
55	0.074	0.019	0.039	0.32	0.08	0.135	0.149	0.08	0.112	0.07	0.177	0.028	0.131	0.08	0.26	0.148	0.091
56	0.08	0.017	0.032	0.305	0.076	0.127	0.131	0.073	0.111	0.065	0.158	0.024	0.116	0.068	0.26	0.113	0.08
57	0.084	0.016	0.027	0.281	0.073	0.117	0.114	0.066	0.106	0.061	0.138	0.021	0.101	0.056	0.247	0.083	0.07
58	0.084	0.015	0.022	0.249	0.07	0.104	0.097	0.06	0.098	0.056	0.119	0.018	0.086	0.044	0.228	0.056	0.06
59	0.083	0.015	0.019	0.216	0.067	0.088	0.081	0.055	0.087	0.05	0.1	0.016	0.072	0.034	0.204	0.035	0.051
60	0.08	0.014	0.016	0.183	0.064	0.075	0.066	0.05	0.076	0.044	0.083	0.014	0.06	0.024	0.178	0.022	0.042
61	0.077	0.015	0.014	0.152	0.06	0.061	0.053	0.046	0.065	0.038	0.068	0.012	0.049	0.015	0.152	0.013	0.035
62	0.074	0.015	0.012	0.125	0.056	0.049	0.041	0.042	0.054	0.032	0.055	0.01	0.039	0.008	0.127	0.008	0.028
63	0.07	0.015	0.011	0.1	0.052	0.04	0.031	0.039	0.045	0.026	0.043	0.008	0.032	0.002	0.103	0.004	0.023
64	0.066	0.015	0.01	0.08	0.046	0.032	0.022	0.035	0.036	0.021	0.033	0.005	0.025	-0.003	0.083	0	0.017
65	0.062	0.015	0.009	0.064	0.041	0.026	0.014	0.033	0.028	0.016	0.024	0.002	0.019	-0.007	0.065	-0.006	0.013
66	0.058	0.014	0.008	0.05	0.035	0.021	0.007	0.03	0.022	0.011	0.017	0	0.014	-0.01	0.05	-0.017	0.009
67	0.053	0.014	0.007	0.039	0.029	0.017	0.001	0.027	0.017	0.008	0.012	-0.003	0.01	-0.012	0.037	-0.032	0.006
68	0.048	0.013	0.006	0.03	0.022	0.015	-0.003	0.024	0.013	0.004	0.007	-0.006	0.005	-0.013	0.025	-0.049	0.003
69	0.042	0.013	0.005	0.023	0.016	0.012	-0.006	0.021	0.009	0.002	0.004	-0.008	0.001	-0.012	0.015	-0.069	0.001
70	0.036	0.012	0.005	0.017	0.01	0.01	-0.009	0.018	0.006	0.001	0.001	-0.011	-0.002	-0.01	0.006	-0.086	-0.002
71	0.03	0.011	0.004	0.011	0.004	0.009	-0.01	0.015	0.003	0	-0.002	-0.013	-0.006	-0.007	-0.003	-0.099	-0.004
72	0.024	0.01	0.003	0.006	-0.001	0.007	-0.009	0.012	0.001	-0.001	-0.003	-0.015	-0.01	-0.004	-0.012	-0.1	-0.006
73	0.018	0.009	0.002	0.002	-0.005	0.006	-0.008	0.01	-0.001	-0.001	-0.003	-0.016	-0.013	0.001	-0.021	-0.09	-0.008
74	0.011	0.007	0.001	-0.002	-0.009	0.005	-0.006	0.007	-0.003	0	-0.003	-0.017	-0.017	0.006	-0.029	-0.071	-0.009
75	0.006	0.005	0	-0.006	-0.012	0.003	-0.003	0.004	-0.004	0	-0.003	-0.018	-0.02	0.012	-0.039	-0.039	-0.011
76	0	0.002	-0.001	-0.01	-0.013	0.002	0.001	0.002	-0.005	0.001	-0.002	-0.017	-0.023	0.018	-0.048	-0.005	-0.012
77	-0.005	-0.001	-0.002	-0.013	-0.014	0.001	0.005	0.001	-0.007	0.002	0	-0.017	-0.026	0.024	-0.057	0.029	-0.013
78	-0.009	-0.003	-0.003	-0.016	-0.013	0	0.01	-0.001	-0.008	0.003	0.002	-0.016	-0.028	0.03	-0.066	0.057	-0.013
79	-0.013	-0.007	-0.004	-0.018	-0.01	-0.001	0.014	-0.003	-0.009	0.003	0.003	-0.014	-0.03	0.035	-0.074	0.074	-0.014
80	-0.015	-0.01	-0.004	-0.02	-0.007	-0.002	0.019	-0.004	-0.009	0.004	0.005	-0.012	-0.031	0.04	-0.08	0.083	-0.014
81	-0.016	-0.013	-0.005	-0.022	-0.002	-0.002	0.023	-0.004	-0.01	0.004	0.007	-0.01	-0.032	0.043	-0.085	0.082	-0.014
82	-0.016	-0.015	-0.005	-0.022	0.004	-0.002	0.027	-0.005	-0.009	0.004	0.008	-0.007	-0.032	0.045	-0.088	0.073	-0.014
83	-0.014	-0.017	-0.005	-0.023	0.01	-0.001	0.029	-0.005	-0.009	0.004	0.01	-0.005	-0.031	0.045	-0.09	0.06	-0.014
84	-0.012	-0.019	-0.004	-0.022	0.016	-0.001	0.031	-0.005	-0.009	0.004	0.011	-0.004	-0.029	0.043	-0.089	0.041	-0.013
85	-0.008	-0.02	-0.003	-0.021	0.021	0	0.031	-0.004	-0.008	0.003	0.012	0	-0.027	0.039	-0.086	0.024	-0.013
86	-0.004	-0.02	-0.002	-0.02	0.025	0.002	0.029	-0.004	-0.007	0.003	0.012	0.001	-0.025	0.033	-0.081	0.006	-0.012
87	0.001	-0.019	0	-0.018	0.028	0.003	0.027	-0.003	-0.006	0.002	0.011	0.002	-0.022	0.026	-0.074	-0.011	-0.011
88	0.006	-0.018	0.001	-0.017	0.028	0.005	0.023	-0.003	-0.004	0.002	0.01	0.004	-0.018	0.017	-0.064	-0.025	-0.01
89	0.01	-0.016	0.003	-0.015	0.027	0.005	0.017	-0.002	-0.003	0.001	0.009	0.005	-0.015	0.007	-0.054	-0.036	-0.009
90	0.013	-0.014	0.004	-0.013	0.024	0.006	0.011	-0.001	-0.002	0.001	0.007	0.009	-0.012	-0.003	-0.043	-0.043	-0.008
91	0.015	-0.012	0.006	-0.011	0.019	0.006	0.005	-0.001	-0.001	0.001	0.004	0.004	-0.008	-0.014	-0.031	-0.048	-0.006
92	0.015	-0.011	0.008	-0.009	0.012	0.006	-0.001	0	0	0.001	0.001	0.003	-0.005	-0.023	-0.02	-0.05	-0.005
93	0.014	-0.009	0.008	-0.008	0.005	0.005	-0.008	0	0.001	0	-0.002	0.001	-0.003	-0.031	-0.008	-0.05	-0.004
94	0.012	-0.008	0.009	-0.006	-0.003	0.004	-0.014	0.001	0.001	0	-0.004	0	0	-0.038	0.001	-0.047	-0.003
95	0.008	-0.007	0.009	-0.005	-0.01	0.003	-0.018	0.001	0.001	0	-0.007	-0.001	0.003	-0.042	0.01	-0.042	-0.002
96	0.004	-0.006	0.009	-0.004	-0.017	0.001	-0.022	0.001	0.001	0	-0.009	-0.002	0.005	-0.045	0.018	-0.036	-0.001
97	-0.001	-0.006	0.009	-0.003	-0.022	-0.001	-0.024	0.001	0.001	0	-0.011	-0.003	0.005	-0.045	0.024	-0.028	-0.001
98	-0.005	-0.005	0.008	-0.002	-0.027	-0.003	-0.025	0.001	0.001	0	-0.012	-0.004	0.006	-0.044	0.028	-0.018	-0.001
99	-0.01	-0.007	0.007	-0.001	-0.03	-0.005	-0.025	0.001	0.001	0.001	-0.013	-0.005	0.007	-0.041	0.032	-0.008	-0.001

## Sheet: UAS-AJMP
UasAnklDfPfMom
%GC	subject 1	subject 2	subject 3	subject 4	subject 5	subject 6	subject 7	subject 8	subject 9	subject 10	subject 11	subject 12	subject 13	subject 14	subject 15	subject 16	subject 17
0	0.003	-0.007	0.022	0.048	-0.02	-0.024	0.065	0.052	0.012	0.057	0.065	-0.034	0.008	-0.024	0.031	-0.008	0.042
1	-0.062	-0.094	-0.011	0.041	-0.056	-0.074	0.114	0.051	-0.004	0.03	0.092	-0.091	-0.021	-0.089	0.005	-0.068	-0.012
2	-0.125	-0.177	-0.032	0.039	-0.084	-0.125	0.166	0.049	-0.017	0.011	0.122	-0.139	-0.048	-0.15	-0.021	-0.124	-0.051
3	-0.183	-0.253	-0.039	0.044	-0.104	-0.177	0.223	0.047	-0.026	0.004	0.157	-0.176	-0.071	-0.205	-0.046	-0.175	-0.071
4	-0.234	-0.316	-0.024	0.061	-0.103	-0.229	0.288	0.046	-0.025	0.014	0.204	-0.196	-0.084	-0.243	-0.067	-0.209	-0.067
5	-0.274	-0.364	0.02	0.093	-0.081	-0.275	0.359	0.05	-0.016	0.054	0.26	-0.188	-0.091	-0.271	-0.083	-0.23	-0.031
6	-0.297	-0.394	0.086	0.137	-0.039	-0.319	0.442	0.06	0.002	0.12	0.33	-0.154	-0.084	-0.279	-0.093	-0.238	0.041
7	-0.299	-0.404	0.174	0.195	0.031	-0.345	0.535	0.08	0.032	0.21	0.421	-0.096	-0.065	-0.264	-0.094	-0.217	0.14
8	-0.282	-0.395	0.291	0.274	0.13	-0.368	0.636	0.119	0.074	0.329	0.527	-0.003	-0.034	-0.233	-0.083	-0.179	0.265
9	-0.247	-0.368	0.425	0.365	0.255	-0.362	0.752	0.171	0.128	0.476	0.656	0.115	0.018	-0.171	-0.063	-0.123	0.412
10	-0.194	-0.325	0.573	0.469	0.407	-0.351	0.875	0.238	0.193	0.642	0.807	0.256	0.08	-0.09	-0.032	-0.036	0.581
11	-0.123	-0.266	0.733	0.587	0.584	-0.309	1.008	0.327	0.269	0.821	0.975	0.416	0.158	0.011	0.013	0.065	0.761
12	-0.034	-0.194	0.899	0.717	0.78	-0.26	1.148	0.429	0.359	1.013	1.16	0.589	0.25	0.132	0.068	0.183	0.944
13	0.068	-0.11	1.064	0.855	0.989	-0.182	1.291	0.543	0.457	1.207	1.354	0.766	0.352	0.265	0.133	0.321	1.126
14	0.18	-0.015	1.226	1	1.206	-0.097	1.433	0.67	0.563	1.396	1.554	0.941	0.466	0.413	0.211	0.468	1.301
15	0.299	0.089	1.378	1.15	1.422	0.011	1.57	0.803	0.678	1.576	1.747	1.107	0.584	0.564	0.297	0.623	1.458
16	0.425	0.2	1.515	1.302	1.633	0.125	1.702	0.94	0.794	1.736	1.931	1.255	0.707	0.717	0.391	0.782	1.595
17	0.556	0.317	1.636	1.453	1.822	0.256	1.815	1.076	0.912	1.871	2.1	1.384	0.829	0.864	0.493	0.941	1.708
18	0.689	0.439	1.735	1.599	1.992	0.391	1.913	1.204	1.029	1.979	2.235	1.488	0.948	1.003	0.599	1.096	1.793
19	0.822	0.562	1.809	1.735	2.14	0.534	1.991	1.324	1.14	2.054	2.347	1.554	1.061	1.126	0.709	1.237	1.84
20	0.953	0.686	1.856	1.86	2.241	0.679	2.042	1.43	1.244	2.087	2.419	1.589	1.161	1.229	0.82	1.368	1.851
21	1.081	0.808	1.876	1.972	2.307	0.824	2.068	1.51	1.337	2.083	2.448	1.593	1.251	1.312	0.93	1.483	1.829
22	1.203	0.926	1.868	2.063	2.339	0.967	2.066	1.569	1.417	2.043	2.445	1.563	1.325	1.363	1.036	1.569	1.774
23	1.314	1.037	1.831	2.131	2.324	1.101	2.031	1.605	1.483	1.964	2.388	1.498	1.378	1.393	1.137	1.636	1.688
24	1.413	1.138	1.768	2.179	2.263	1.229	1.973	1.605	1.53	1.85	2.294	1.407	1.418	1.392	1.229	1.68	1.571
25	1.497	1.226	1.681	2.199	2.171	1.34	1.885	1.573	1.56	1.712	2.167	1.295	1.429	1.36	1.309	1.686	1.433
26	1.564	1.298	1.574	2.189	2.043	1.438	1.772	1.516	1.569	1.551	1.998	1.164	1.422	1.31	1.378	1.672	1.28
27	1.611	1.35	1.45	2.153	1.883	1.514	1.641	1.428	1.557	1.376	1.809	1.023	1.398	1.23	1.432	1.632	1.117
28	1.633	1.377	1.313	2.091	1.704	1.571	1.492	1.317	1.528	1.193	1.6	0.878	1.346	1.133	1.469	1.559	0.951
29	1.627	1.378	1.168	2	1.51	1.602	1.333	1.19	1.477	1.011	1.379	0.734	1.282	1.024	1.488	1.47	0.789
30	1.597	1.355	1.02	1.883	1.308	1.609	1.169	1.053	1.408	0.834	1.158	0.596	1.199	0.903	1.491	1.362	0.635
31	1.542	1.305	0.873	1.749	1.108	1.587	1.004	0.914	1.326	0.67	0.943	0.469	1.101	0.78	1.475	1.236	0.493
32	1.465	1.232	0.731	1.596	0.912	1.54	0.842	0.773	1.231	0.521	0.747	0.355	0.997	0.656	1.44	1.103	0.37
33	1.366	1.138	0.597	1.43	0.732	1.468	0.689	0.638	1.123	0.387	0.566	0.257	0.882	0.538	1.391	0.964	0.265
34	1.245	1.023	0.474	1.258	0.567	1.371	0.547	0.517	1.009	0.274	0.408	0.176	0.767	0.427	1.327	0.825	0.181
35	1.113	0.898	0.365	1.083	0.419	1.255	0.419	0.405	0.893	0.182	0.28	0.108	0.651	0.327	1.246	0.69	0.113
36	0.973	0.766	0.269	0.912	0.297	1.124	0.307	0.306	0.776	0.106	0.171	0.055	0.541	0.24	1.157	0.56	0.061
37	0.831	0.635	0.188	0.749	0.194	0.984	0.21	0.222	0.661	0.047	0.084	0.016	0.436	0.164	1.059	0.444	0.026
38	0.691	0.51	0.12	0.597	0.107	0.839	0.131	0.152	0.553	0.003	0.02	-0.011	0.342	0.102	0.952	0.337	0
39	0.558	0.393	0.068	0.458	0.045	0.695	0.065	0.094	0.451	-0.026	-0.028	-0.03	0.258	0.051	0.844	0.243	-0.016
40	0.437	0.289	0.027	0.34	-0.002	0.558	0.014	0.047	0.359	-0.046	-0.062	-0.041	0.182	0.012	0.735	0.167	-0.025
41	0.33	0.201	-0.004	0.236	-0.037	0.432	-0.025	0.012	0.278	-0.058	-0.083	-0.046	0.123	-0.019	0.626	0.101	-0.03
42	0.236	0.129	-0.025	0.15	-0.059	0.32	-0.055	-0.014	0.206	-0.063	-0.095	-0.048	0.071	-0.04	0.522	0.048	-0.031
43	0.157	0.072	-0.039	0.082	-0.07	0.224	-0.073	-0.032	0.146	-0.064	-0.099	-0.046	0.03	-0.055	0.424	0.01	-0.031
44	0.094	0.03	-0.047	0.029	-0.076	0.144	-0.087	-0.044	0.096	-0.061	-0.098	-0.043	-0.001	-0.065	0.334	-0.02	-0.03
45	0.047	0	-0.05	-0.011	-0.077	0.081	-0.093	-0.05	0.056	-0.056	-0.094	-0.038	-0.025	-0.069	0.254	-0.042	-0.029
46	0.012	-0.019	-0.05	-0.039	-0.074	0.034	-0.095	-0.053	0.023	-0.051	-0.088	-0.034	-0.042	-0.071	0.182	-0.054	-0.027
47	-0.013	-0.03	-0.048	-0.057	-0.068	0	-0.095	-0.053	0	-0.045	-0.08	-0.029	-0.053	-0.07	0.122	-0.062	-0.026
48	-0.029	-0.035	-0.044	-0.069	-0.062	-0.023	-0.091	-0.052	-0.017	-0.04	-0.071	-0.024	-0.059	-0.068	0.072	-0.066	-0.025
49	-0.039	-0.036	-0.04	-0.073	-0.055	-0.036	-0.085	-0.049	-0.03	-0.035	-0.063	-0.021	-0.062	-0.064	0.031	-0.065	-0.024
50	-0.043	-0.034	-0.035	-0.074	-0.048	-0.043	-0.079	-0.046	-0.037	-0.03	-0.055	-0.017	-0.062	-0.06	-0.001	-0.063	-0.023
51	-0.043	-0.031	-0.031	-0.072	-0.042	-0.044	-0.072	-0.042	-0.041	-0.027	-0.048	-0.015	-0.06	-0.056	-0.025	-0.059	-0.022
52	-0.041	-0.027	-0.027	-0.068	-0.036	-0.043	-0.064	-0.039	-0.042	-0.024	-0.042	-0.012	-0.057	-0.052	-0.042	-0.054	-0.021
53	-0.038	-0.023	-0.023	-0.062	-0.031	-0.039	-0.057	-0.037	-0.042	-0.021	-0.036	-0.011	-0.053	-0.049	-0.054	-0.049	-0.02
54	-0.034	-0.02	-0.02	-0.056	-0.027	-0.034	-0.051	-0.035	-0.039	-0.02	-0.031	-0.01	-0.049	-0.045	-0.06	-0.044	-0.018
55	-0.03	-0.017	-0.018	-0.051	-0.024	-0.03	-0.045	-0.033	-0.036	-0.018	-0.027	-0.009	-0.044	-0.042	-0.063	-0.039	-0.018
56	-0.026	-0.014	-0.015	-0.045	-0.021	-0.025	-0.04	-0.031	-0.032	-0.017	-0.024	-0.008	-0.04	-0.039	-0.064	-0.035	-0.017
57	-0.023	-0.013	-0.014	-0.04	-0.019	-0.021	-0.035	-0.029	-0.028	-0.016	-0.021	-0.007	-0.036	-0.037	-0.062	-0.031	-0.016
58	-0.02	-0.011	-0.012	-0.036	-0.017	-0.018	-0.031	-0.027	-0.025	-0.016	-0.019	-0.007	-0.032	-0.034	-0.059	-0.028	-0.015
59	-0.017	-0.01	-0.011	-0.032	-0.016	-0.015	-0.027	-0.025	-0.022	-0.015	-0.017	-0.007	-0.029	-0.032	-0.054	-0.025	-0.014
60	-0.015	-0.009	-0.01	-0.029	-0.015	-0.013	-0.024	-0.023	-0.018	-0.015	-0.016	-0.007	-0.026	-0.031	-0.05	-0.023	-0.013
61	-0.014	-0.009	-0.009	-0.026	-0.014	-0.011	-0.021	-0.021	-0.016	-0.014	-0.014	-0.007	-0.024	-0.029	-0.045	-0.021	-0.012
62	-0.013	-0.008	-0.009	-0.024	-0.014	-0.01	-0.018	-0.019	-0.014	-0.014	-0.013	-0.007	-0.021	-0.028	-0.041	-0.019	-0.012
63	-0.012	-0.008	-0.009	-0.022	-0.013	-0.009	-0.016	-0.017	-0.012	-0.014	-0.012	-0.007	-0.02	-0.026	-0.036	-0.018	-0.011
64	-0.011	-0.007	-0.008	-0.021	-0.013	-0.008	-0.014	-0.015	-0.01	-0.013	-0.012	-0.007	-0.019	-0.024	-0.032	-0.017	-0.011
65	-0.011	-0.007	-0.008	-0.02	-0.013	-0.008	-0.013	-0.014	-0.009	-0.013	-0.011	-0.007	-0.018	-0.023	-0.028	-0.016	-0.01
66	-0.01	-0.006	-0.008	-0.019	-0.012	-0.007	-0.011	-0.013	-0.008	-0.012	-0.01	-0.007	-0.016	-0.022	-0.025	-0.016	-0.01
67	-0.01	-0.006	-0.007	-0.019	-0.012	-0.007	-0.009	-0.012	-0.008	-0.012	-0.009	-0.007	-0.015	-0.02	-0.022	-0.015	-0.01
68	-0.01	-0.006	-0.007	-0.018	-0.011	-0.006	-0.008	-0.011	-0.007	-0.012	-0.009	-0.007	-0.015	-0.018	-0.02	-0.014	-0.01
69	-0.01	-0.005	-0.007	-0.018	-0.011	-0.006	-0.007	-0.011	-0.007	-0.012	-0.008	-0.007	-0.015	-0.017	-0.018	-0.014	-0.01
70	-0.01	-0.005	-0.007	-0.018	-0.01	-0.005	-0.005	-0.01	-0.007	-0.011	-0.008	-0.007	-0.014	-0.016	-0.016	-0.013	-0.01
71	-0.01	-0.005	-0.007	-0.018	-0.01	-0.004	-0.004	-0.01	-0.007	-0.011	-0.007	-0.007	-0.014	-0.014	-0.015	-0.012	-0.01
72	-0.01	-0.005	-0.007	-0.018	-0.01	-0.004	-0.003	-0.01	-0.007	-0.011	-0.007	-0.007	-0.014	-0.013	-0.014	-0.012	-0.011
73	-0.01	-0.005	-0.006	-0.018	-0.01	-0.003	-0.001	-0.01	-0.007	-0.011	-0.007	-0.007	-0.013	-0.012	-0.013	-0.011	-0.011
74	-0.01	-0.005	-0.006	-0.017	-0.009	-0.002	0	-0.009	-0.006	-0.011	-0.006	-0.007	-0.013	-0.011	-0.012	-0.011	-0.011
75	-0.009	-0.005	-0.006	-0.017	-0.008	-0.001	0.002	-0.009	-0.006	-0.011	-0.006	-0.006	-0.012	-0.01	-0.011	-0.01	-0.011
76	-0.009	-0.005	-0.006	-0.017	-0.008	0	0.003	-0.009	-0.006	-0.011	-0.005	-0.006	-0.012	-0.01	-0.011	-0.009	-0.011
77	-0.009	-0.005	-0.006	-0.016	-0.007	0	0.004	-0.009	-0.006	-0.011	-0.004	-0.006	-0.011	-0.009	-0.011	-0.009	-0.012
78	-0.009	-0.005	-0.005	-0.016	-0.006	0.001	0.005	-0.008	-0.005	-0.011	-0.004	-0.005	-0.011	-0.008	-0.01	-0.008	-0.012
79	-0.009	-0.005	-0.005	-0.015	-0.005	0.002	0.006	-0.008	-0.005	-0.01	-0.003	-0.005	-0.011	-0.008	-0.01	-0.008	-0.011
80	-0.008	-0.005	-0.005	-0.014	-0.004	0.003	0.007	-0.007	-0.005	-0.01	-0.002	-0.004	-0.01	-0.007	-0.01	-0.007	-0.011
81	-0.008	-0.005	-0.005	-0.013	-0.003	0.004	0.008	-0.007	-0.004	-0.01	-0.001	-0.003	-0.01	-0.006	-0.009	-0.007	-0.011
82	-0.007	-0.005	-0.005	-0.012	-0.002	0.005	0.009	-0.007	-0.004	-0.009	0	-0.003	-0.009	-0.006	-0.009	-0.006	-0.01
83	-0.007	-0.004	-0.004	-0.01	0	0.006	0.01	-0.006	-0.003	-0.008	0	-0.002	-0.008	-0.005	-0.009	-0.006	-0.009
84	-0.006	-0.004	-0.004	-0.009	0.001	0.006	0.01	-0.006	-0.003	-0.007	0.001	-0.001	-0.008	-0.005	-0.008	-0.005	-0.009
85	-0.005	-0.004	-0.004	-0.008	0.003	0.007	0.011	-0.005	-0.002	-0.007	0.002	0	-0.007	-0.004	-0.008	-0.005	-0.008
86	-0.004	-0.003	-0.003	-0.006	0.004	0.007	0.011	-0.004	-0.003	-0.006	0.003	0.001	-0.006	-0.003	-0.008	-0.005	-0.007
87	-0.004	-0.002	-0.003	-0.004	0.005	0.008	0.012	-0.004	-0.001	-0.005	0.004	0.002	-0.005	-0.003	-0.007	-0.004	-0.006
88	-0.003	-0.002	-0.003	-0.003	0.006	0.008	0.012	-0.003	-0.001	-0.004	0.005	0.002	-0.004	-0.002	-0.007	-0.004	-0.005
89	-0.002	0	-0.002	-0.001	0.007	0.008	0.012	-0.002	0	-0.004	0.005	0.003	-0.004	-0.001	-0.006	-0.004	-0.004
90	-0.002	0	-0.002	0	0.008	0.008	0.011	-0.002	0	-0.003	0.005	0.003	-0.003	-0.001	-0.006	-0.003	-0.003
91	-0.001	0.001	-0.001	0.001	0.009	0.008	0.011	-0.002	0.001	-0.002	0.006	0.004	-0.003	0	-0.005	-0.003	-0.002
92	-0.001	0.001	-0.001	0.002	0.009	0.008	0.011	-0.001	0.001	-0.001	0.006	0.004	-0.002	0.001	-0.005	-0.003	-0.001
93	0	0.002	0	0.003	0.009	0.008	0.01	-0.001	0.001	-0.001	0.006	0.004	-0.002	0.001	-0.004	-0.003	-0.001
94	0.001	0.002	0	0.004	0.009	0.008	0.01	-0.001	0.002	0	0.006	0.004	-0.002	0.002	-0.004	-0.002	0
95	0.002	0.003	0	0.004	0.009	0.007	0.009	-0.001	0.002	0.001	0.005	0.004	-0.001	0.003	-0.004	-0.002	0.001
96	0.002	0.003	0.001	0.005	0.008	0.007	0.009	-0.001	0.002	0.001	0.005	0.004	-0.001	0.004	-0.003	-0.003	0.001
97	0.001	0.003	0.001	0.005	0.007	0.007	0.008	-0.001	0.002	0.001	0.005	0.003	-0.001	0.004	-0.003	-0.003	0.001
98	0.002	0.003	0.001	0.005	0.007	0.006	0.007	-0.001	0.002	0.001	0.004	0.003	-0.001	0.005	-0.002	-0.001	0.001
99	0.002	0.002	0.002	0.006	0.006	0.006	0.006	-0.001	0.002	0.002	0.004	0.003	-0.001	0.005	-0.002	-0.001	0.001
UasAnklInvEvrMom
%GC	subject 1	subject 2	subject 3	subject 4	subject 5	subject 6	subject 7	subject 8	subject 9	subject 10	subject 11	subject 12	subject 13	subject 14	subject 15	subject 16	subject 17
0	0.008	0.002	0.045	0.004	0.005	0.016	0.074	0.006	0.024	0.038	0.007	0.022	0.023	0.015	-0.021	0	-0.003
1	0.019	0.015	0.106	0.02	0.03	0.025	0.159	0.021	0.05	0.068	0.009	0.057	0.04	0.042	-0.029	-0.002	0.007
2	0.035	0.031	0.167	0.035	0.055	0.033	0.244	0.039	0.077	0.1	0.013	0.093	0.057	0.07	-0.037	-0.003	0.021
3	0.054	0.051	0.228	0.049	0.081	0.042	0.328	0.059	0.106	0.135	0.02	0.132	0.076	0.099	-0.044	-0.003	0.04
4	0.078	0.076	0.288	0.062	0.109	0.051	0.409	0.085	0.136	0.172	0.035	0.173	0.096	0.131	-0.049	0.003	0.065
5	0.106	0.105	0.346	0.074	0.137	0.061	0.49	0.117	0.169	0.213	0.054	0.218	0.117	0.164	-0.052	0.012	0.1
6	0.139	0.139	0.403	0.086	0.166	0.072	0.566	0.152	0.204	0.257	0.079	0.265	0.141	0.2	-0.054	0.025	0.144
7	0.176	0.176	0.459	0.098	0.195	0.086	0.638	0.193	0.242	0.305	0.11	0.314	0.166	0.237	-0.054	0.046	0.194
8	0.214	0.216	0.513	0.111	0.225	0.1	0.707	0.238	0.284	0.355	0.144	0.364	0.193	0.276	-0.052	0.071	0.248
9	0.254	0.258	0.565	0.124	0.255	0.117	0.768	0.285	0.328	0.407	0.182	0.414	0.223	0.314	-0.048	0.1	0.307
10	0.295	0.3	0.614	0.14	0.284	0.135	0.823	0.334	0.372	0.461	0.22	0.462	0.253	0.353	-0.043	0.137	0.366
11	0.335	0.342	0.661	0.156	0.311	0.157	0.872	0.384	0.418	0.514	0.259	0.507	0.284	0.39	-0.035	0.178	0.422
12	0.372	0.382	0.703	0.175	0.336	0.179	0.91	0.432	0.463	0.567	0.296	0.548	0.315	0.424	-0.027	0.221	0.475
13	0.407	0.421	0.74	0.194	0.36	0.203	0.942	0.479	0.505	0.617	0.329	0.584	0.346	0.456	-0.017	0.27	0.521
14	0.44	0.459	0.773	0.213	0.379	0.228	0.963	0.522	0.546	0.663	0.359	0.615	0.376	0.482	-0.007	0.319	0.558
15	0.47	0.495	0.801	0.233	0.396	0.254	0.975	0.559	0.583	0.706	0.383	0.639	0.404	0.504	0.004	0.369	0.583
16	0.498	0.528	0.822	0.252	0.41	0.279	0.978	0.592	0.615	0.741	0.402	0.654	0.43	0.52	0.015	0.419	0.598
17	0.523	0.561	0.838	0.27	0.418	0.305	0.97	0.617	0.643	0.767	0.413	0.663	0.453	0.528	0.025	0.468	0.601
18	0.546	0.592	0.846	0.286	0.422	0.331	0.953	0.634	0.664	0.786	0.417	0.665	0.473	0.531	0.034	0.513	0.594
19	0.567	0.621	0.848	0.3	0.422	0.356	0.927	0.643	0.679	0.794	0.415	0.657	0.489	0.526	0.042	0.553	0.573
20	0.586	0.648	0.842	0.311	0.417	0.38	0.891	0.645	0.688	0.79	0.403	0.641	0.5	0.514	0.05	0.588	0.542
21	0.602	0.672	0.83	0.319	0.407	0.404	0.847	0.635	0.689	0.775	0.384	0.62	0.507	0.496	0.056	0.618	0.502
22	0.615	0.694	0.809	0.324	0.393	0.425	0.797	0.618	0.683	0.75	0.359	0.591	0.509	0.471	0.06	0.637	0.456
23	0.624	0.711	0.781	0.325	0.373	0.445	0.739	0.594	0.67	0.713	0.326	0.554	0.505	0.442	0.064	0.65	0.404
24	0.629	0.723	0.747	0.323	0.349	0.464	0.677	0.561	0.651	0.667	0.29	0.513	0.497	0.408	0.065	0.656	0.348
25	0.63	0.728	0.705	0.317	0.322	0.479	0.611	0.522	0.625	0.613	0.251	0.467	0.482	0.371	0.066	0.649	0.29
26	0.626	0.727	0.658	0.307	0.292	0.491	0.543	0.479	0.592	0.553	0.209	0.417	0.463	0.331	0.066	0.635	0.233
27	0.616	0.719	0.606	0.295	0.259	0.499	0.474	0.431	0.554	0.488	0.168	0.366	0.44	0.29	0.064	0.613	0.178
28	0.601	0.7	0.55	0.279	0.224	0.503	0.406	0.38	0.512	0.421	0.128	0.314	0.41	0.249	0.062	0.58	0.128
29	0.578	0.674	0.492	0.26	0.19	0.502	0.341	0.329	0.465	0.355	0.091	0.263	0.378	0.208	0.06	0.542	0.084
30	0.551	0.638	0.433	0.239	0.156	0.496	0.279	0.278	0.416	0.291	0.057	0.214	0.342	0.17	0.058	0.497	0.046
31	0.517	0.595	0.374	0.217	0.124	0.484	0.223	0.229	0.366	0.232	0.027	0.169	0.304	0.134	0.055	0.447	0.014
32	0.479	0.544	0.316	0.193	0.095	0.466	0.172	0.184	0.315	0.178	0.003	0.128	0.265	0.102	0.053	0.396	-0.011
33	0.437	0.488	0.262	0.168	0.07	0.441	0.127	0.142	0.264	0.131	-0.019	0.093	0.226	0.075	0.051	0.342	-0.03
34	0.39	0.427	0.211	0.143	0.047	0.411	0.088	0.105	0.215	0.091	-0.037	0.064	0.188	0.051	0.048	0.29	-0.044
35	0.342	0.365	0.165	0.119	0.029	0.375	0.055	0.075	0.168	0.059	-0.052	0.04	0.152	0.031	0.046	0.239	-0.054
36	0.293	0.304	0.126	0.097	0.015	0.335	0.028	0.049	0.125	0.033	-0.064	0.02	0.119	0.016	0.044	0.191	-0.061
37	0.244	0.245	0.091	0.076	0.004	0.292	0.007	0.028	0.085	0.012	-0.074	0.006	0.089	0.004	0.042	0.149	-0.065
38	0.197	0.191	0.062	0.057	-0.004	0.248	-0.01	0.012	0.05	-0.002	-0.081	-0.004	0.063	-0.005	0.04	0.11	-0.068
39	0.154	0.143	0.04	0.04	-0.008	0.205	-0.023	0	0.019	-0.012	-0.087	-0.011	0.041	-0.01	0.038	0.077	-0.069
40	0.116	0.101	0.022	0.027	-0.011	0.163	-0.032	-0.008	-0.007	-0.018	-0.091	-0.016	0.022	-0.014	0.036	0.051	-0.07
41	0.082	0.068	0.008	0.015	-0.012	0.125	-0.038	-0.013	-0.028	-0.021	-0.092	-0.018	0.008	-0.016	0.033	0.029	-0.07
42	0.054	0.041	-0.002	0.007	-0.012	0.091	-0.042	-0.016	-0.045	-0.023	-0.092	-0.018	-0.003	-0.017	0.03	0.011	-0.07
43	0.032	0.02	-0.008	0	-0.011	0.062	-0.044	-0.018	-0.058	-0.022	-0.091	-0.017	-0.012	-0.016	0.027	-0.001	-0.068
44	0.014	0.005	-0.011	-0.004	-0.01	0.039	-0.044	-0.019	-0.067	-0.021	-0.087	-0.016	-0.017	-0.015	0.024	-0.01	-0.065
45	0.002	-0.004	-0.013	-0.007	-0.008	0.02	-0.042	-0.02	-0.073	-0.019	-0.081	-0.015	-0.021	-0.013	0.021	-0.016	-0.062
46	-0.006	-0.01	-0.013	-0.008	-0.006	0.007	-0.04	-0.021	-0.076	-0.017	-0.075	-0.013	-0.023	-0.012	0.018	-0.019	-0.057
47	-0.011	-0.012	-0.013	-0.009	-0.004	-0.002	-0.036	-0.021	-0.076	-0.014	-0.067	-0.011	-0.023	-0.01	0.016	-0.021	-0.051
48	-0.014	-0.013	-0.012	-0.009	-0.002	-0.008	-0.032	-0.022	-0.074	-0.012	-0.058	-0.01	-0.023	-0.008	0.013	-0.021	-0.045
49	-0.014	-0.012	-0.01	-0.008	-0.001	-0.011	-0.028	-0.024	-0.07	-0.01	-0.049	-0.008	-0.022	-0.007	0.011	-0.02	-0.038
50	-0.014	-0.011	-0.008	-0.007	0	-0.012	-0.024	-0.026	-0.065	-0.009	-0.041	-0.007	-0.021	-0.005	0.01	-0.019	-0.031
51	-0.012	-0.009	-0.006	-0.006	0.001	-0.012	-0.02	-0.028	-0.059	-0.007	-0.032	-0.006	-0.019	-0.004	0.008	-0.017	-0.025
52	-0.01	-0.007	-0.005	-0.005	0.002	-0.011	-0.016	-0.03	-0.052	-0.006	-0.025	-0.005	-0.017	-0.003	0.007	-0.015	-0.019
53	-0.008	-0.005	-0.003	-0.004	0.003	-0.009	-0.012	-0.031	-0.044	-0.005	-0.019	-0.004	-0.015	-0.002	0.006	-0.013	-0.014
54	-0.007	-0.003	-0.002	-0.003	0.003	-0.007	-0.009	-0.032	-0.037	-0.005	-0.013	-0.004	-0.013	-0.001	0.006	-0.011	-0.009
55	-0.005	-0.002	-0.003	-0.003	0.003	-0.006	-0.006	-0.032	-0.03	-0.004	-0.009	-0.004	-0.011	-0.001	0.005	-0.009	-0.006
56	-0.003	-0.001	-0.001	-0.002	0.003	-0.004	-0.004	-0.031	-0.024	-0.004	-0.005	-0.003	-0.01	-0.001	0.005	-0.008	-0.003
57	-0.002	0	0	-0.002	0.003	-0.003	-0.002	-0.03	-0.018	-0.003	-0.003	-0.003	-0.008	0	0.004	-0.006	-0.001
58	-0.001	0.001	0.001	-0.001	0.003	-0.002	0	-0.027	-0.013	-0.003	-0.001	-0.003	-0.007	0	0.004	-0.005	0.001
59	0	0.001	0.001	0	0.003	-0.001	0.001	-0.024	-0.009	-0.003	0.001	-0.003	-0.005	0	0.004	-0.004	0.002
60	0	0.002	0.001	0	0.003	0	0.002	-0.02	-0.006	-0.003	0.002	-0.002	-0.005	0.001	0.003	-0.004	0.003
61	0.001	0.001	0.001	0	0.004	0.001	0.003	-0.016	-0.004	-0.003	0.002	-0.002	-0.003	0.002	0.005	-0.003	0.003
62	0.001	0.002	0.001	0.001	0.004	0.002	0.003	-0.013	-0.002	-0.003	0.003	-0.002	-0.002	0.002	0.005	-0.002	0.003
63	0.002	0.002	0.001	0.001	0.004	0.002	0.004	-0.01	0	-0.002	0.003	-0.002	-0.002	0.002	0.003	-0.002	0.004
64	0.002	0.002	0.001	0.002	0.004	0.002	0.004	-0.007	0.001	-0.002	0.003	-0.001	-0.001	0.001	0.003	-0.002	0.004
65	0.003	0.002	0.001	0.003	0.004	0.003	0.004	-0.004	0.001	-0.002	0.003	-0.001	0	0.002	0.004	-0.002	0.004
66	0.003	0.002	0.001	0.004	0.005	0.003	0.004	-0.002	0.001	-0.001	0.003	-0.001	0	0.001	0.004	-0.001	0.004
67	0.003	0.002	0.001	0.005	0.005	0.004	0.004	-0.001	0.001	-0.001	0.003	-0.001	0.001	0.002	0.005	-0.001	0.004
68	0.004	0.003	0.001	0.006	0.005	0.004	0.004	0.001	0.001	0	0.003	-0.001	0.001	0.002	0.003	0	0.004
69	0.004	0.003	0.001	0.007	0.006	0.004	0.004	0.002	0.001	0	0.002	0	0.002	0.002	0.004	0.001	0.004
70	0.005	0.004	0.001	0.008	0.007	0.004	0.004	0.002	0.001	0.001	0.002	0.001	0.002	0.003	0.004	0.001	0.005
71	0.005	0.004	0.001	0.009	0.007	0.005	0.004	0.003	0.001	0.001	0.002	0.001	0.003	0.003	0.004	0.001	0.005
72	0.005	0.005	0.001	0.011	0.007	0.005	0.004	0.003	0.001	0.001	0.002	0.002	0.003	0.003	0.005	0.003	0.005
73	0.006	0.005	0.001	0.012	0.008	0.005	0.004	0.004	0.001	0.001	0.002	0.001	0.003	0.003	0.005	0.002	0.005
74	0.006	0.005	0.001	0.013	0.008	0.005	0.004	0.004	0.001	0.002	0.002	0.002	0.004	0.004	0.006	0.002	0.005
75	0.006	0.006	0.001	0.014	0.009	0.006	0.004	0.004	0.001	0.002	0.002	0.002	0.004	0.004	0.006	0.003	0.006
76	0.006	0.006	0.001	0.015	0.009	0.006	0.004	0.005	0.001	0.003	0.002	0.002	0.004	0.004	0.007	0.003	0.006
77	0.007	0.007	0.001	0.016	0.009	0.006	0.004	0.005	0.001	0.003	0.002	0.002	0.005	0.004	0.008	0.003	0.006
78	0.007	0.007	0.002	0.016	0.01	0.006	0.004	0.005	0.001	0.003	0.003	0.003	0.005	0.004	0.009	0.003	0.006
79	0.007	0.007	0.002	0.017	0.01	0.006	0.004	0.005	0.002	0.003	0.003	0.003	0.005	0.004	0.009	0.004	0.006
80	0.007	0.008	0.002	0.018	0.01	0.006	0.004	0.005	0.002	0.003	0.003	0.003	0.005	0.005	0.01	0.004	0.006
81	0.006	0.008	0.003	0.018	0.01	0.006	0.004	0.005	0.002	0.003	0.003	0.004	0.005	0.005	0.011	0.004	0.007
82	0.006	0.008	0.003	0.019	0.01	0.006	0.004	0.006	0.002	0.003	0.003	0.004	0.006	0.005	0.012	0.005	0.007
83	0.006	0.008	0.003	0.019	0.011	0.006	0.004	0.006	0.003	0.003	0.003	0.004	0.006	0.006	0.012	0.005	0.007
84	0.006	0.008	0.004	0.019	0.011	0.005	0.004	0.006	0.003	0.003	0.003	0.004	0.006	0.006	0.013	0.005	0.007
85	0.006	0.008	0.004	0.019	0.011	0.005	0.004	0.006	0.003	0.003	0.003	0.004	0.006	0.006	0.013	0.005	0.007
86	0.005	0.008	0.004	0.019	0.011	0.005	0.003	0.006	0.003	0.003	0.003	0.005	0.006	0.006	0.014	0.005	0.007
87	0.005	0.008	0.005	0.019	0.01	0.005	0.003	0.006	0.004	0.003	0.003	0.004	0.006	0.006	0.014	0.005	0.007
88	0.005	0.008	0.005	0.019	0.01	0.004	0.003	0.006	0.004	0.003	0.003	0.004	0.005	0.006	0.014	0.004	0.007
89	0.005	0.007	0.005	0.019	0.009	0.004	0.003	0.006	0.004	0.002	0.003	0.004	0.005	0.006	0.014	0.004	0.008
90	0.005	0.007	0.005	0.018	0.009	0.004	0.003	0.005	0.004	0.002	0.003	0.004	0.005	0.006	0.013	0.004	0.008
91	0.005	0.007	0.005	0.018	0.008	0.003	0.003	0.005	0.004	0.002	0.003	0.004	0.005	0.005	0.013	0.004	0.007
92	0.004	0.006	0.005	0.016	0.008	0.003	0.003	0.005	0.004	0.002	0.002	0.004	0.004	0.005	0.013	0.004	0.007
93	0.004	0.006	0.006	0.016	0.007	0.003	0.003	0.005	0.004	0.001	0.002	0.003	0.004	0.005	0.012	0.004	0.006
94	0.004	0.005	0.006	0.015	0.007	0.002	0.002	0.004	0.003	0.001	0.002	0.003	0.004	0.005	0.011	0.003	0.006
95	0.003	0.004	0.005	0.014	0.006	0.002	0.002	0.004	0.003	0.001	0.002	0.003	0.003	0.005	0.011	0.003	0.006
96	0.003	0.004	0.005	0.012	0.005	0.001	0.002	0.004	0.003	0.001	0.001	0.002	0.003	0.004	0.01	0.003	0.005
97	0.002	0.003	0.005	0.011	0.004	0.002	0.002	0.003	0.003	0.001	0.001	0.002	0.003	0.004	0.009	0.002	0.004
98	0.002	0.002	0.005	0.01	0.003	0.001	0.001	0.003	0.002	0.001	0.001	0.002	0.002	0.003	0.008	0.002	0.004
99	0.002	0.002	0.004	0.008	0.003	0.002	0.001	0.002	0.002	0.001	0.001	0.002	0.002	0.003	0.007	0.002	0.003
UasAnklIntExtlRMom
%GC	subject 1	subject 2	subject 3	subject 4	subject 5	subject 6	subject 7	subject 8	subject 9	subject 10	subject 11	subject 12	subject 13	subject 14	subject 15	subject 16	subject 17
0	0.001	0.005	0.01	0.01	0.001	-0.008	0.025	0.009	0.003	0.007	0.01	0.007	0.004	-0.001	0.008	0.003	0.012
1	-0.001	0.009	0.018	0.014	-0.002	-0.01	0.049	0.018	0.004	0.017	0.023	0.011	0.007	-0.007	0.01	0.005	0.022
2	-0.005	0.014	0.026	0.019	-0.004	-0.013	0.074	0.027	0.007	0.028	0.036	0.016	0.01	-0.013	0.011	0.007	0.031
3	-0.009	0.018	0.033	0.024	-0.006	-0.013	0.099	0.037	0.01	0.039	0.048	0.02	0.014	-0.02	0.012	0.008	0.039
4	-0.014	0.022	0.041	0.029	-0.006	-0.013	0.124	0.048	0.013	0.051	0.058	0.024	0.019	-0.027	0.013	0.007	0.046
5	-0.02	0.025	0.048	0.034	-0.005	-0.009	0.149	0.06	0.017	0.062	0.065	0.028	0.025	-0.034	0.013	0.006	0.051
6	-0.026	0.029	0.054	0.039	-0.001	-0.005	0.174	0.073	0.021	0.072	0.071	0.03	0.032	-0.041	0.014	0.004	0.053
7	-0.032	0.033	0.06	0.045	0.005	0.001	0.199	0.085	0.026	0.082	0.072	0.03	0.04	-0.048	0.015	0	0.054
8	-0.037	0.036	0.064	0.05	0.013	0.008	0.222	0.096	0.03	0.089	0.071	0.028	0.048	-0.055	0.017	-0.005	0.054
9	-0.041	0.039	0.066	0.055	0.023	0.017	0.244	0.104	0.035	0.094	0.067	0.023	0.057	-0.062	0.02	-0.011	0.051
10	-0.043	0.042	0.067	0.059	0.034	0.026	0.265	0.11	0.039	0.095	0.059	0.016	0.065	-0.069	0.023	-0.018	0.046
11	-0.044	0.044	0.065	0.063	0.047	0.035	0.283	0.112	0.042	0.093	0.048	0.005	0.073	-0.075	0.026	-0.026	0.039
12	-0.043	0.046	0.061	0.067	0.06	0.044	0.298	0.109	0.044	0.087	0.033	-0.011	0.079	-0.081	0.031	-0.034	0.03
13	-0.041	0.047	0.054	0.07	0.072	0.051	0.31	0.102	0.045	0.077	0.014	-0.029	0.084	-0.087	0.036	-0.043	0.018
14	-0.037	0.047	0.046	0.073	0.084	0.058	0.318	0.09	0.045	0.063	-0.007	-0.049	0.086	-0.092	0.042	-0.053	0.005
15	-0.034	0.047	0.037	0.075	0.094	0.061	0.322	0.073	0.043	0.045	-0.032	-0.072	0.085	-0.097	0.048	-0.063	-0.01
16	-0.03	0.044	0.026	0.077	0.103	0.064	0.323	0.052	0.039	0.025	-0.058	-0.096	0.081	-0.101	0.055	-0.072	-0.027
17	-0.027	0.04	0.014	0.079	0.108	0.062	0.32	0.028	0.034	0.003	-0.087	-0.118	0.074	-0.105	0.061	-0.081	-0.044
18	-0.024	0.034	0.003	0.081	0.112	0.059	0.312	0	0.026	-0.018	-0.115	-0.138	0.064	-0.109	0.067	-0.091	-0.062
19	-0.022	0.026	-0.007	0.082	0.112	0.052	0.301	-0.029	0.017	-0.039	-0.144	-0.153	0.051	-0.112	0.072	-0.099	-0.079
20	-0.021	0.015	-0.016	0.083	0.109	0.044	0.285	-0.059	0.006	-0.057	-0.171	-0.165	0.035	-0.114	0.076	-0.106	-0.096
21	-0.022	0.003	-0.022	0.083	0.103	0.032	0.266	-0.088	-0.006	-0.072	-0.196	-0.171	0.018	-0.116	0.079	-0.113	-0.111
22	-0.023	-0.01	-0.026	0.082	0.095	0.019	0.244	-0.114	-0.02	-0.083	-0.218	-0.171	-0.001	-0.117	0.081	-0.117	-0.125
23	-0.025	-0.025	-0.028	0.08	0.084	0.005	0.221	-0.138	-0.034	-0.09	-0.235	-0.165	-0.02	-0.117	0.081	-0.12	-0.135
24	-0.029	-0.04	-0.026	0.077	0.072	-0.01	0.195	-0.156	-0.048	-0.091	-0.247	-0.154	-0.039	-0.116	0.079	-0.122	-0.143
25	-0.032	-0.054	-0.022	0.073	0.059	-0.025	0.169	-0.168	-0.063	-0.09	-0.254	-0.14	-0.057	-0.113	0.075	-0.121	-0.146
26	-0.036	-0.066	-0.016	0.067	0.046	-0.039	0.143	-0.175	-0.077	-0.085	-0.254	-0.122	-0.073	-0.11	0.07	-0.119	-0.146
27	-0.041	-0.077	-0.009	0.06	0.033	-0.052	0.117	-0.176	-0.089	-0.076	-0.248	-0.103	-0.089	-0.105	0.064	-0.116	-0.144
28	-0.045	-0.084	-0.001	0.052	0.02	-0.062	0.093	-0.17	-0.101	-0.066	-0.238	-0.084	-0.1	-0.099	0.056	-0.11	-0.138
29	-0.048	-0.089	0.008	0.043	0.009	-0.069	0.07	-0.161	-0.111	-0.056	-0.222	-0.065	-0.109	-0.092	0.047	-0.104	-0.13
30	-0.051	-0.09	0.016	0.034	0	-0.073	0.049	-0.148	-0.119	-0.045	-0.203	-0.048	-0.116	-0.083	0.038	-0.096	-0.12
31	-0.051	-0.087	0.024	0.025	-0.007	-0.074	0.031	-0.133	-0.126	-0.036	-0.183	-0.034	-0.118	-0.074	0.029	-0.086	-0.11
32	-0.051	-0.082	0.029	0.016	-0.012	-0.071	0.015	-0.117	-0.131	-0.027	-0.163	-0.022	-0.119	-0.065	0.02	-0.077	-0.1
33	-0.049	-0.075	0.033	0.008	-0.016	-0.066	0.001	-0.1	-0.133	-0.019	-0.143	-0.012	-0.115	-0.056	0.011	-0.068	-0.092
34	-0.046	-0.065	0.035	0.001	-0.018	-0.058	-0.011	-0.085	-0.135	-0.013	-0.126	-0.005	-0.11	-0.047	0.003	-0.058	-0.085
35	-0.043	-0.055	0.036	-0.005	-0.019	-0.049	-0.02	-0.07	-0.135	-0.008	-0.112	0	-0.102	-0.038	-0.004	-0.049	-0.079
36	-0.039	-0.044	0.035	-0.011	-0.018	-0.038	-0.029	-0.056	-0.134	-0.005	-0.101	0.003	-0.093	-0.03	-0.01	-0.041	-0.076
37	-0.035	-0.034	0.032	-0.014	-0.017	-0.029	-0.036	-0.044	-0.132	-0.003	-0.093	0.005	-0.083	-0.023	-0.015	-0.033	-0.075
38	-0.031	-0.024	0.029	-0.017	-0.015	-0.019	-0.042	-0.034	-0.129	-0.001	-0.088	0.006	-0.072	-0.017	-0.018	-0.026	-0.076
39	-0.027	-0.016	0.025	-0.018	-0.013	-0.012	-0.048	-0.026	-0.126	0	-0.085	0.006	-0.062	-0.011	-0.021	-0.02	-0.078
40	-0.024	-0.01	0.022	-0.019	-0.011	-0.005	-0.053	-0.019	-0.122	0.001	-0.083	0.006	-0.051	-0.007	-0.023	-0.015	-0.081
41	-0.022	-0.005	0.017	-0.018	-0.009	-0.001	-0.056	-0.014	-0.119	0.001	-0.082	0.005	-0.042	-0.004	-0.023	-0.011	-0.084
42	-0.019	-0.001	0.013	-0.017	-0.008	0.002	-0.059	-0.01	-0.115	0.001	-0.081	0.004	-0.033	-0.001	-0.023	-0.007	-0.086
43	-0.017	0.001	0.01	-0.016	-0.006	0.003	-0.062	-0.009	-0.111	0	-0.08	0.003	-0.026	0	-0.022	-0.005	-0.087
44	-0.015	0.003	0.007	-0.015	-0.005	0.003	-0.063	-0.009	-0.106	0	-0.077	0.003	-0.019	0.002	-0.021	-0.003	-0.086
45	-0.012	0.005	0.004	-0.013	-0.004	0.003	-0.062	-0.011	-0.101	-0.001	-0.073	0.002	-0.014	0.002	-0.02	-0.002	-0.084
46	-0.014	0.003	0.002	-0.012	-0.003	0.002	-0.06	-0.014	-0.096	-0.002	-0.068	0.001	-0.009	0.003	-0.018	0	-0.079
47	-0.011	0.003	0.001	-0.01	-0.002	0.001	-0.057	-0.018	-0.09	-0.002	-0.061	0.001	-0.006	0.003	-0.016	0	-0.073
48	-0.009	0.002	0	-0.009	-0.002	0	-0.053	-0.024	-0.084	-0.002	-0.054	0	-0.003	0.002	-0.015	0.001	-0.066
49	-0.005	0.001	-0.002	-0.008	-0.002	0	-0.048	-0.03	-0.077	-0.002	-0.046	-0.001	-0.001	0.002	-0.013	0.001	-0.057
50	-0.004	0.001	-0.002	-0.008	-0.002	-0.001	-0.042	-0.036	-0.069	-0.002	-0.038	-0.001	0.001	0.002	-0.012	0	-0.048
51	-0.003	0	-0.003	-0.008	-0.002	-0.002	-0.036	-0.042	-0.061	-0.002	-0.03	-0.001	0.002	0.001	-0.011	0	-0.04
52	-0.003	-0.001	-0.003	-0.008	-0.003	-0.002	-0.03	-0.047	-0.053	-0.002	-0.023	-0.001	0.002	0	-0.01	-0.001	-0.031
53	-0.002	-0.002	-0.003	-0.008	-0.003	-0.002	-0.024	-0.051	-0.044	-0.002	-0.017	-0.001	0.003	0	-0.009	-0.001	-0.024
54	-0.002	-0.004	-0.003	-0.008	-0.003	-0.002	-0.019	-0.053	-0.036	-0.002	-0.012	-0.001	0.003	0	-0.009	-0.001	-0.017
55	-0.002	-0.004	-0.003	-0.008	-0.003	-0.002	-0.014	-0.054	-0.028	-0.001	-0.007	-0.001	0.003	-0.001	-0.009	-0.002	-0.012
56	-0.002	-0.002	-0.003	-0.008	-0.003	-0.002	-0.01	-0.052	-0.022	-0.001	-0.003	-0.001	0.003	-0.001	-0.008	-0.002	-0.007
57	-0.002	-0.002	-0.003	-0.008	-0.003	-0.002	-0.006	-0.049	-0.015	-0.001	0	0	0.003	-0.002	-0.008	-0.002	-0.006
58	-0.002	-0.002	-0.002	-0.008	-0.003	-0.002	-0.003	-0.045	-0.011	-0.001	0.002	0.001	0.003	-0.002	-0.008	-0.002	-0.002
59	-0.001	-0.001	-0.002	-0.008	-0.003	-0.001	-0.001	-0.039	-0.006	0	0.003	0.001	0.003	-0.001	-0.008	-0.002	0
60	-0.001	-0.001	-0.002	-0.008	-0.003	-0.001	0.001	-0.033	-0.003	0	0.004	0.001	0.003	-0.002	-0.008	-0.002	0.001
61	-0.001	-0.001	-0.002	-0.008	-0.003	-0.001	0.002	-0.027	-0.001	0	0.005	0.001	0.003	-0.002	-0.008	-0.002	0.002
62	0	-0.001	-0.002	-0.007	-0.003	0	0.003	-0.022	0.001	0.001	0.005	0.001	0.003	-0.001	-0.007	-0.002	0.002
63	0	-0.001	-0.001	-0.006	-0.003	0	0.004	-0.017	0.002	0.001	0.005	0.001	0.003	-0.001	-0.007	-0.001	0.003
64	0.001	-0.001	-0.001	-0.006	-0.002	0	0.004	-0.012	0.003	0.001	0.005	0.001	0.003	-0.001	-0.007	-0.001	0.003
65	0.001	0	-0.001	-0.005	-0.002	0	0.005	-0.008	0.003	0.002	0.005	0.001	0.004	-0.001	-0.006	-0.001	0.002
66	0.002	0	-0.001	-0.004	-0.002	0.001	0.005	-0.008	0.004	0.002	0.005	0.001	0.004	0	-0.006	0	0.002
67	0.002	0	-0.001	-0.003	-0.001	0.001	0.005	-0.003	0.003	0.002	0.005	0.001	0.004	0	-0.006	0	0.002
68	0.002	0.001	-0.001	-0.002	0	0.002	0.005	-0.001	0.003	0.003	0.004	0.002	0.005	0.001	-0.005	0.001	0.002
69	0.003	0.001	-0.001	-0.001	0	0.002	0.005	0.001	0.003	0.003	0.004	0.002	0.005	0.001	-0.004	0.001	0.003
70	0.003	0.001	-0.001	0	0.001	0.002	0.005	0.002	0.003	0.004	0.004	0.002	0.005	0.002	-0.003	0.002	0.003
71	0.004	0.001	-0.001	0.001	0.002	0.002	0.005	0.003	0.002	0.004	0.004	0.002	0.006	0.002	-0.002	0.003	0.003
72	0.004	0.001	-0.001	0.002	0.002	0.002	0.005	0.003	0.002	0.005	0.004	0.002	0.006	0.003	-0.001	0.003	0.003
73	0.004	0.001	-0.001	0.003	0.003	0.002	0.004	0.004	0.002	0.005	0.004	0.002	0.006	0.004	-0.001	0.004	0.003
74	0.004	0.001	-0.001	0.004	0.003	0.002	0.004	0.005	0.002	0.005	0.004	0.002	0.006	0.004	0	0.004	0.004
75	0.004	0.002	0	0.005	0.004	0.002	0.004	0.005	0.002	0.006	0.004	0.002	0.007	0.005	0.002	0.005	0.004
76	0.005	0.002	0	0.006	0.004	0.002	0.004	0.005	0.002	0.006	0.004	0.002	0.007	0.005	0.003	0.005	0.004
77	0.005	0.002	0.001	0.007	0.005	0.003	0.004	0.005	0.002	0.006	0.004	0.002	0.007	0.006	0.004	0.005	0.004
78	0.005	0.002	0.001	0.008	0.006	0.002	0.004	0.005	0.002	0.006	0.003	0.003	0.007	0.006	0.005	0.006	0.005
79	0.005	0.003	0.001	0.009	0.007	0.002	0.004	0.005	0.002	0.007	0.003	0.003	0.007	0.007	0.007	0.006	0.005
80	0.005	0.003	0.001	0.009	0.007	0.002	0.003	0.006	0.002	0.007	0.003	0.003	0.007	0.007	0.008	0.007	0.005
81	0.005	0.003	0.001	0.01	0.007	0.002	0.003	0.006	0.002	0.007	0.003	0.002	0.007	0.007	0.009	0.007	0.005
82	0.005	0.004	0.002	0.01	0.008	0.002	0.003	0.006	0.002	0.007	0.003	0.002	0.007	0.007	0.01	0.007	0.005
83	0.005	0.004	0.002	0.011	0.008	0.002	0.003	0.007	0.002	0.007	0.003	0.002	0.007	0.007	0.011	0.007	0.006
84	0.005	0.004	0.003	0.012	0.008	0.002	0.003	0.007	0.002	0.006	0.002	0.002	0.007	0.007	0.012	0.007	0.006
85	0.005	0.004	0.003	0.012	0.008	0.002	0.003	0.007	0.002	0.006	0.002	0.002	0.007	0.007	0.013	0.007	0.006
86	0.004	0.004	0.004	0.012	0.008	0.001	0.002	0.007	0.003	0.006	0.002	0.002	0.006	0.006	0.014	0.007	0.006
87	0.005	0.005	0.004	0.013	0.008	0.001	0.002	0.007	0.003	0.005	0.002	0.002	0.006	0.006	0.014	0.007	0.006
88	0.005	0.005	0.004	0.013	0.008	0.001	0.002	0.007	0.003	0.005	0.001	0.002	0.005	0.006	0.014	0.006	0.006
89	0.005	0.004	0.005	0.013	0.008	0.001	0.002	0.007	0.003	0.004	0.001	0.001	0.005	0.005	0.014	0.006	0.006
90	0.004	0.004	0.005	0.013	0.008	0	0.002	0.007	0.003	0.004	0.001	0.001	0.005	0.005	0.014	0.006	0.006
91	0.004	0.004	0.005	0.012	0.007	0	0.002	0.007	0.003	0.003	0.001	0.001	0.004	0.005	0.013	0.005	0.006
92	0.004	0.004	0.005	0.012	0.007	0	0.001	0.007	0.003	0.003	0.001	0.001	0.004	0.004	0.013	0.005	0.005
93	0.004	0.004	0.005	0.012	0.007	0	0.002	0.006	0.003	0.002	0	0.001	0.003	0.004	0.012	0.005	0.005
94	0.004	0.004	0.005	0.011	0.006	0	0.001	0.006	0.002	0.002	0	0.001	0.003	0.003	0.012	0.004	0.005
95	0.003	0.003	0.005	0.01	0.006	-0.001	0.002	0.006	0.002	0.001	0	0.001	0.003	0.003	0.011	0.003	0.004
96	0.003	0.003	0.005	0.01	0.005	-0.001	0.001	0.005	0.002	0.001	0	0	0.002	0.003	0.01	0.003	0.004
97	0.002	0.003	0.005	0.009	0.005	-0.001	0.001	0.005	0.002	0.001	0	0	0.002	0.002	0.009	0.003	0.004
98	0.002	0.002	0.005	0.008	0.004	-0.001	0.001	0.004	0.002	0	0	0	0.001	0.002	0.008	0.002	0.003
99	0.002	0.002	0.005	0.007	0.004	-0.002	0.001	0.004	0.001	-0.001	0	0	0.001	0.001	0.007	0.002	0.003
AsAnklPwr
%GC	subject 1	subject 2	subject 3	subject 4	subject 5	subject 6	subject 7	subject 8	subject 9	subject 10	subject 11	subject 12	subject 13	subject 14	subject 15	subject 16	subject 17
0	0.002	-0.014	0.022	-0.038	0.012	0.038	-0.347	-0.012	-0.019	0.055	-0.06	-0.074	0.001	0.044	0.033	0.004	0.088
1	-0.079	-0.181	-0.015	-0.072	0.044	-0.021	-0.621	-0.1	-0.036	0.016	-0.126	-0.201	0.007	0.146	0.015	0.052	0.01
2	-0.141	-0.285	-0.026	-0.11	0.083	-0.08	-0.919	-0.176	-0.048	-0.006	-0.204	-0.281	0.022	0.242	0	0.114	-0.011
3	-0.175	-0.304	-0.022	-0.157	0.124	-0.14	-1.255	-0.239	-0.055	-0.018	-0.296	-0.311	0.054	0.327	-0.011	0.19	0.001
4	-0.17	-0.227	-0.019	-0.236	0.148	-0.198	-1.648	-0.284	-0.072	-0.027	-0.421	-0.282	0.089	0.382	-0.013	0.272	0.017
5	-0.119	-0.056	-0.072	-0.372	0.133	-0.199	-2.067	-0.316	-0.099	-0.079	-0.567	-0.199	0.122	0.419	-0.004	0.343	-0.02
6	-0.019	0.184	-0.187	-0.563	0.075	-0.194	-2.536	-0.346	-0.148	-0.195	-0.747	-0.105	0.137	0.412	0.011	0.401	-0.173
7	0.106	0.452	-0.377	-0.824	-0.053	-0.098	-3.017	-0.385	-0.234	-0.391	-0.966	-0.026	0.119	0.37	0.033	0.403	-0.445
8	0.221	0.693	-0.682	-1.191	-0.261	0.004	-3.512	-0.467	-0.357	-0.7	-1.212	-0.012	0.073	0.302	0.046	0.362	-0.833
9	0.299	0.863	-1.055	-1.621	-0.536	0.15	-3.959	-0.594	-0.524	-1.133	-1.478	-0.088	-0.056	0.205	0.045	0.273	-1.321
10	0.315	0.924	-1.46	-2.11	-0.87	0.289	-4.357	-0.775	-0.727	-1.625	-1.736	-0.27	-0.224	0.101	0.023	0.086	-1.847
11	0.249	0.874	-1.874	-2.652	-1.223	0.369	-4.66	-1.041	-0.966	-2.143	-1.983	-0.534	-0.464	0.005	-0.048	-0.146	-2.319
12	0.064	0.713	-2.204	-3.2	-1.548	0.425	-4.774	-1.35	-1.233	-2.612	-2.106	-0.841	-0.754	-0.046	-0.158	-0.426	-2.663
13	-0.202	0.465	-2.412	-3.724	-1.793	0.343	-4.75	-1.685	-1.488	-2.923	-2.106	-1.115	-1.076	-0.064	-0.307	-0.751	-2.817
14	-0.532	0.148	-2.471	-4.192	-1.84	0.227	-4.447	-1.994	-1.732	-3.022	-1.963	-1.298	-1.405	0.017	-0.508	-1.067	-2.68
15	-0.901	-0.204	-2.293	-4.525	-1.697	-0.029	-3.911	-2.23	-1.915	-2.863	-1.514	-1.269	-1.696	0.174	-0.732	-1.368	-2.182
16	-1.284	-0.563	-1.859	-4.71	-1.296	-0.306	-3.136	-2.364	-2.007	-2.32	-0.858	-0.978	-1.947	0.421	-0.971	-1.566	-1.386
17	-1.644	-0.902	-1.216	-4.7	-0.485	-0.645	-2.083	-2.317	-2.021	-1.438	0.063	-0.446	-2.05	0.779	-1.212	-1.673	-0.328
18	-1.937	-1.194	-0.342	-4.446	0.581	-0.971	-0.838	-2.009	-1.876	-0.273	1.246	0.347	-2.038	1.201	-1.4	-1.668	0.949
19	-2.141	-1.407	0.716	-3.906	1.894	-1.238	0.573	-1.494	-1.581	1.13	2.579	1.415	-1.883	1.706	-1.537	-1.431	2.351
20	-2.233	-1.517	1.876	-3.096	3.514	-1.44	2.059	-0.749	-1.158	2.689	4.05	2.58	-1.519	2.221	-1.604	-1.06	3.743
21	-2.192	-1.491	3.073	-2.024	5.209	-1.471	3.584	0.268	-0.579	4.236	5.468	3.762	-1.017	2.756	-1.537	-0.536	5.004
22	-1.997	-1.313	4.231	-0.658	6.92	-1.39	5.012	1.431	0.139	5.668	6.84	4.86	-0.353	3.237	-1.347	0.2	6.052
23	-1.577	-0.961	5.244	0.916	8.519	-1.069	6.276	2.686	0.965	6.848	7.939	5.696	0.433	3.647	-1.036	1.011	6.755
24	-0.973	-0.436	6.058	2.63	9.808	-0.617	7.357	3.915	1.842	7.656	8.718	6.222	1.276	3.969	-0.571	1.9	7.042
25	-0.19	0.255	6.617	4.444	10.799	0.078	8.093	5.026	2.747	8.096	9.206	6.42	2.14	4.122	0.023	2.797	6.951
26	0.754	1.087	6.887	6.21	11.358	0.878	8.53	5.96	3.652	8.119	9.18	6.233	2.954	4.186	0.723	3.639	6.533
27	1.833	2.025	6.867	7.847	11.389	1.852	8.644	6.572	4.448	7.74	8.822	5.734	3.699	4.062	1.504	4.395	5.837
28	3.009	2.993	6.567	9.297	11.002	2.856	8.404	6.815	5.155	7.038	8.152	5	4.233	3.823	2.314	4.923	4.935
29	4.182	3.912	6.035	10.373	10.228	3.908	7.911	6.761	5.693	6.131	7.149	4.126	4.637	3.494	3.136	5.296	3.956
30	5.268	4.708	5.336	11.021	9.094	4.875	7.195	6.406	6.013	5.091	6.035	3.216	4.811	3.058	3.915	5.464	2.997
31	6.196	5.315	4.53	11.294	7.784	5.741	6.304	5.786	6.173	4.026	4.855	2.353	4.754	2.599	4.589	5.341	2.123
32	6.899	5.677	3.683	11.115	6.374	6.4	5.329	5.001	6.113	3.022	3.723	1.597	4.573	2.116	5.136	5.074	1.403
33	7.323	5.762	2.859	10.428	4.991	6.827	4.339	4.134	5.822	2.121	2.688	1.007	4.146	1.662	5.553	4.635	0.857
34	7.338	5.532	2.11	9.472	3.706	6.973	3.386	3.278	5.393	1.395	1.81	0.578	3.651	1.24	5.779	4.046	0.477
35	7.046	5.05	1.475	8.242	2.573	6.822	2.516	2.466	4.84	0.843	1.153	0.278	3.076	0.88	5.808	3.414	0.226
36	6.49	4.379	0.965	6.844	1.698	6.425	1.777	1.742	4.186	0.442	0.636	0.106	2.484	0.593	5.689	2.75	0.08
37	5.724	3.607	0.575	5.453	1.009	5.773	1.163	1.159	3.488	0.172	0.28	0.034	1.908	0.365	5.421	2.124	0.018
38	4.816	2.81	0.305	4.106	0.488	4.989	0.704	0.71	2.808	0.021	0.079	0.017	1.393	0.203	4.993	1.549	-0.003
39	3.847	2.057	0.14	2.903	0.19	4.092	0.355	0.383	2.165	-0.041	-0.037	0.03	0.964	0.095	4.484	1.048	0.001
40	2.925	1.402	0.049	1.953	0.013	3.204	0.136	0.164	1.596	-0.058	-0.078	0.06	0.596	0.036	3.926	0.67	0.012
41	2.103	0.884	0.009	1.182	-0.08	2.364	0.004	0.037	1.121	-0.045	-0.067	0.089	0.355	0.006	3.315	0.369	0.025
42	1.41	0.505	0.005	0.643	-0.095	1.636	-0.065	-0.018	0.731	-0.019	-0.033	0.11	0.169	0.004	2.729	0.154	0.034
43	0.861	0.252	0.018	0.315	-0.07	1.053	-0.067	-0.035	0.447	0.009	0.011	0.122	0.059	0.015	2.172	0.034	0.04
44	0.46	0.102	0.036	0.124	-0.033	0.616	-0.051	-0.023	0.256	0.031	0.057	0.125	0.01	0.033	1.672	-0.037	0.044
45	0.223	0.031	0.053	0.051	0.011	0.325	-0.01	0.002	0.127	0.046	0.095	0.119	-0.01	0.056	1.247	-0.065	0.045
46	0.082	0.006	0.064	0.06	0.049	0.154	0.035	0.029	0.054	0.054	0.123	0.11	0.001	0.076	0.889	-0.055	0.046
47	0.013	0.005	0.07	0.099	0.079	0.072	0.079	0.053	0.034	0.056	0.141	0.096	0.023	0.094	0.617	-0.032	0.046
48	-0.006	0.013	0.071	0.154	0.1	0.055	0.115	0.071	0.034	0.054	0.15	0.083	0.052	0.106	0.42	0	0.046
49	0.005	0.022	0.068	0.209	0.111	0.065	0.143	0.084	0.047	0.05	0.15	0.07	0.077	0.113	0.277	0.032	0.046
50	0.029	0.028	0.062	0.249	0.115	0.093	0.161	0.091	0.067	0.046	0.144	0.059	0.099	0.117	0.193	0.06	0.046
51	0.052	0.031	0.055	0.274	0.115	0.115	0.169	0.094	0.085	0.042	0.134	0.049	0.115	0.116	0.153	0.083	0.046
52	0.07	0.031	0.048	0.282	0.11	0.131	0.172	0.095	0.098	0.038	0.121	0.041	0.122	0.113	0.133	0.097	0.045
53	0.081	0.03	0.042	0.278	0.103	0.136	0.165	0.094	0.106	0.035	0.107	0.034	0.124	0.107	0.136	0.105	0.045
54	0.085	0.028	0.036	0.265	0.096	0.13	0.156	0.092	0.107	0.033	0.094	0.03	0.122	0.1	0.148	0.109	0.044
55	0.085	0.026	0.032	0.244	0.088	0.119	0.144	0.089	0.102	0.032	0.081	0.026	0.115	0.092	0.161	0.107	0.042
56	0.08	0.024	0.029	0.22	0.081	0.103	0.13	0.086	0.095	0.032	0.069	0.023	0.105	0.084	0.173	0.102	0.041
57	0.074	0.022	0.026	0.196	0.075	0.087	0.116	0.082	0.085	0.032	0.059	0.021	0.095	0.075	0.179	0.096	0.038
58	0.067	0.022	0.023	0.172	0.069	0.071	0.101	0.077	0.074	0.032	0.05	0.019	0.084	0.066	0.18	0.088	0.036
59	0.061	0.021	0.022	0.15	0.064	0.057	0.088	0.071	0.064	0.032	0.042	0.017	0.073	0.058	0.176	0.08	0.033
60	0.056	0.021	0.021	0.129	0.059	0.046	0.076	0.063	0.053	0.032	0.035	0.016	0.063	0.05	0.166	0.072	0.029
61	0.051	0.021	0.02	0.111	0.055	0.036	0.066	0.056	0.044	0.031	0.029	0.014	0.055	0.042	0.153	0.064	0.025
62	0.048	0.021	0.019	0.096	0.05	0.029	0.056	0.048	0.037	0.031	0.024	0.013	0.047	0.035	0.138	0.057	0.021
63	0.045	0.02	0.018	0.083	0.046	0.023	0.047	0.042	0.03	0.03	0.02	0.011	0.04	0.029	0.121	0.05	0.018
64	0.042	0.019	0.017	0.071	0.042	0.018	0.039	0.035	0.025	0.028	0.017	0.01	0.034	0.023	0.104	0.044	0.015
65	0.039	0.019	0.016	0.061	0.038	0.014	0.032	0.029	0.021	0.027	0.014	0.009	0.029	0.019	0.088	0.038	0.013
66	0.037	0.017	0.016	0.052	0.033	0.011	0.026	0.024	0.018	0.025	0.012	0.007	0.025	0.015	0.073	0.032	0.011
67	0.034	0.016	0.014	0.044	0.029	0.009	0.021	0.02	0.015	0.024	0.01	0.006	0.021	0.012	0.06	0.027	0.009
68	0.032	0.014	0.013	0.037	0.025	0.007	0.016	0.016	0.013	0.022	0.009	0.005	0.018	0.009	0.048	0.022	0.007
69	0.029	0.013	0.012	0.03	0.021	0.005	0.012	0.012	0.011	0.021	0.008	0.004	0.016	0.007	0.038	0.017	0.006
70	0.025	0.011	0.011	0.024	0.018	0.004	0.009	0.01	0.01	0.019	0.007	0.003	0.013	0.006	0.03	0.014	0.005
71	0.022	0.009	0.01	0.02	0.015	0.003	0.007	0.007	0.008	0.018	0.006	0.003	0.012	0.005	0.023	0.011	0.005
72	0.019	0.008	0.008	0.015	0.012	0.002	0.006	0.004	0.007	0.017	0.006	0.003	0.01	0.003	0.018	0.008	0.004
73	0.016	0.007	0.007	0.011	0.01	0.001	0.005	0.003	0.006	0.016	0.005	0.002	0.009	0.002	0.014	0.006	0.004
74	0.013	0.005	0.006	0.008	0.008	0.001	0.005	0.001	0.005	0.015	0.005	0.002	0.008	0.002	0.011	0.005	0.004
75	0.01	0.004	0.005	0.005	0.006	0	0.006	-0.001	0.004	0.014	0.005	0.002	0.007	0.001	0.008	0.004	0.005
76	0.007	0.003	0.004	0.002	0.005	0	0.008	-0.002	0.004	0.013	0.004	0.001	0.006	0	0.007	0.003	0.005
77	0.005	0.002	0.004	0	0.004	-0.001	0.01	-0.002	0.003	0.012	0.003	0.002	0.005	0	0.006	0.002	0.005
78	0.003	0.001	0.003	-0.002	0.003	-0.001	0.012	-0.003	0.002	0.011	0.003	0.003	0.004	-0.001	0.006	0.002	0.005
79	0.002	0	0.002	-0.003	0.003	-0.002	0.014	-0.003	0.002	0.011	0.002	0.002	0.003	-0.002	0.006	0.002	0.006
80	0.001	-0.001	0.001	-0.004	0.002	-0.002	0.017	-0.002	0.001	0.011	0.001	0.001	0.002	-0.002	0.006	0.002	0.006
81	0.001	-0.002	0.001	-0.006	0.002	-0.002	0.019	-0.002	0.001	0.011	0	0.002	0.002	-0.003	0.01	0.002	0.006
82	0.001	-0.002	0.001	-0.006	0.001	-0.003	0.021	-0.002	0	0.01	0	0.001	0.001	-0.003	0.011	0.002	0.006
83	0.001	-0.002	0	-0.005	0	-0.003	0.022	-0.001	0	0.01	-0.001	0.001	0	-0.004	0.012	0.002	0.005
84	0.002	-0.002	0	-0.005	-0.001	-0.004	0.022	0	0	0.009	-0.002	0.002	-0.001	-0.004	0.013	0.001	0.004
85	0.001	-0.002	0	-0.004	-0.002	-0.004	0.022	0.001	0	0.008	-0.001	0	-0.002	-0.004	0.027	0.001	0.004
86	0.002	-0.001	0	-0.003	-0.003	-0.005	0.02	0.001	0	0.007	0	-0.001	-0.003	-0.004	0.028	0.001	0.003
87	0.001	-0.001	0	-0.003	-0.004	-0.006	0.018	0.001	-0.001	0.006	0	-0.001	-0.002	-0.005	0.027	0	0.002
88	0.001	0	0	-0.002	-0.004	-0.007	0.015	0.001	-0.001	0.005	0.001	-0.001	-0.002	-0.004	0.013	0	0.001
89	0.001	0.001	0	-0.001	-0.004	-0.007	0.012	0.001	0	0.004	0.002	-0.002	-0.002	-0.002	0.012	-0.001	0
90	0	0.001	0.001	0	-0.004	-0.008	0.007	0.001	0.001	0.003	0.003	-0.002	-0.002	-0.001	0.01	-0.002	0
91	0	0.001	0.001	0	-0.003	-0.008	0.003	0.001	0.001	0.002	0.003	-0.001	-0.002	-0.001	0.008	-0.002	-0.001
92	0	0	0.002	0.001	-0.001	-0.008	-0.002	0.001	0.001	0.001	0.004	0	-0.002	0	0.006	-0.001	-0.001
93	0	-0.002	0.003	0.002	0	-0.007	-0.006	0	0.001	0.001	0.005	0.001	-0.001	0.001	0.003	-0.002	-0.001
94	0	-0.003	0.003	0.003	0.002	-0.005	-0.01	0.001	0.001	0.001	0.005	0.001	-0.001	0.001	0.001	-0.001	0.001
95	0	-0.001	0.003	0.003	0.004	-0.004	-0.013	0.001	0.002	0	0.006	0.002	-0.001	0.001	-0.003	-0.002	0.002
96	0	-0.001	0.003	0.003	0.006	-0.002	-0.015	0	0.002	0.001	0.006	0.003	-0.001	0	-0.007	-0.002	0.002
97	0	-0.001	0.003	0.004	0.008	0	-0.017	0	0.003	0.001	0.006	0.004	-0.001	-0.001	-0.005	-0.002	0.001
98	0.001	0	0.003	0.005	0.009	0.002	-0.018	0	0.003	0.001	0.006	0.004	-0.001	-0.002	-0.006	-0.002	0.002
99	0.001	0	0.002	0.006	0.01	0.004	-0.019	-0.001	0.003	0.002	0.005	0.004	-0.001	-0.003	-0.007	-0.002	0.002

## Sheet: AS-AJMP
AsAnklDfPfMom
%GC	subject 1	subject 2	subject 3	subject 4	subject 5	subject 6	subject 7	subject 8	subject 9	subject 10	subject 11	subject 12	subject 13	subject 14	subject 15	subject 16	subject 17
0	-0.01	0.021	0.038	0.036	-0.005	-0.078	0.021	0.079	-0.026	0.072	0.094	0.026	-0.007	-0.011	0.029	-0.01	0.043
1	-0.042	-0.02	0.008	0.005	-0.043	-0.124	0.02	0.119	-0.105	0.075	0.144	-0.02	-0.059	-0.053	0	-0.079	-0.012
2	-0.071	-0.058	-0.01	-0.009	-0.071	-0.171	0.021	0.159	-0.183	0.084	0.198	-0.055	-0.109	-0.088	-0.029	-0.143	-0.054
3	-0.096	-0.092	-0.011	-0.018	-0.09	-0.213	0.027	0.197	-0.26	0.101	0.256	-0.078	-0.155	-0.116	-0.057	-0.2	-0.076
4	-0.114	-0.118	0.009	-0.014	-0.086	-0.255	0.042	0.235	-0.333	0.132	0.327	-0.075	-0.191	-0.128	-0.081	-0.239	-0.073
5	-0.12	-0.133	0.061	0.002	-0.058	-0.287	0.064	0.275	-0.398	0.185	0.407	-0.045	-0.22	-0.12	-0.101	-0.264	-0.037
6	-0.113	-0.134	0.136	0.03	-0.009	-0.316	0.099	0.317	-0.453	0.255	0.501	0.01	-0.236	-0.093	-0.116	-0.271	0.037
7	-0.093	-0.119	0.232	0.073	0.069	-0.328	0.146	0.366	-0.494	0.346	0.614	0.095	-0.234	-0.044	-0.122	-0.25	0.143
8	-0.058	-0.09	0.35	0.134	0.181	-0.335	0.206	0.426	-0.519	0.465	0.74	0.208	-0.219	0.04	-0.116	-0.212	0.278
9	-0.004	-0.045	0.488	0.208	0.315	-0.324	0.283	0.494	-0.527	0.604	0.886	0.341	-0.186	0.145	-0.102	-0.151	0.437
10	0.066	0.012	0.637	0.294	0.474	-0.303	0.374	0.575	-0.518	0.758	1.049	0.494	-0.132	0.27	-0.075	-0.064	0.621
11	0.149	0.081	0.793	0.398	0.659	-0.266	0.479	0.668	-0.493	0.927	1.223	0.657	-0.064	0.423	-0.034	0.038	0.817
12	0.246	0.16	0.953	0.512	0.858	-0.218	0.598	0.773	-0.449	1.104	1.412	0.825	0.024	0.59	0.018	0.162	1.02
13	0.357	0.248	1.11	0.636	1.067	-0.157	0.725	0.888	-0.389	1.282	1.605	0.991	0.127	0.766	0.084	0.3	1.222
14	0.476	0.343	1.26	0.77	1.28	-0.085	0.858	1.01	-0.315	1.457	1.801	1.144	0.241	0.948	0.161	0.449	1.418
15	0.602	0.443	1.399	0.912	1.488	-0.004	0.994	1.135	-0.23	1.62	1.991	1.283	0.366	1.122	0.25	0.606	1.598
16	0.733	0.548	1.522	1.058	1.685	0.087	1.127	1.263	-0.131	1.763	2.171	1.405	0.498	1.286	0.349	0.766	1.759
17	0.866	0.655	1.622	1.207	1.866	0.183	1.254	1.386	-0.024	1.886	2.335	1.494	0.634	1.434	0.456	0.926	1.895
18	0.999	0.763	1.702	1.355	2.019	0.286	1.368	1.501	0.089	1.979	2.472	1.553	0.77	1.554	0.57	1.08	1.999
19	1.128	0.871	1.755	1.499	2.142	0.393	1.471	1.603	0.208	2.039	2.586	1.586	0.903	1.642	0.688	1.225	2.062
20	1.251	0.977	1.782	1.638	2.234	0.504	1.551	1.688	0.33	2.063	2.663	1.581	1.027	1.702	0.807	1.355	2.087
21	1.364	1.079	1.776	1.765	2.287	0.615	1.608	1.751	0.451	2.053	2.704	1.545	1.141	1.722	0.924	1.468	2.075
22	1.465	1.175	1.745	1.879	2.298	0.728	1.645	1.788	0.571	2.003	2.714	1.483	1.243	1.702	1.037	1.562	2.024
23	1.554	1.263	1.686	1.98	2.272	0.839	1.649	1.795	0.684	1.923	2.674	1.391	1.324	1.651	1.141	1.627	1.928
24	1.624	1.339	1.603	2.059	2.212	0.946	1.63	1.77	0.791	1.812	2.6	1.279	1.386	1.565	1.237	1.668	1.797
25	1.672	1.401	1.497	2.114	2.108	1.05	1.584	1.716	0.889	1.673	2.493	1.153	1.429	1.449	1.317	1.683	1.639
26	1.701	1.447	1.374	2.149	1.976	1.142	1.51	1.627	0.975	1.516	2.351	1.016	1.447	1.312	1.38	1.667	1.459
27	1.707	1.474	1.24	2.158	1.823	1.231	1.418	1.511	1.046	1.348	2.182	0.874	1.439	1.16	1.429	1.626	1.265
28	1.689	1.48	1.096	2.135	1.647	1.3	1.305	1.374	1.102	1.171	1.991	0.734	1.411	0.999	1.454	1.56	1.063
29	1.645	1.465	0.949	2.088	1.459	1.364	1.181	1.218	1.14	0.995	1.786	0.599	1.36	0.837	1.458	1.47	0.867
30	1.58	1.429	0.804	2.016	1.266	1.399	1.048	1.054	1.16	0.825	1.573	0.476	1.286	0.681	1.445	1.363	0.682
31	1.495	1.369	0.665	1.914	1.073	1.43	0.91	0.888	1.161	0.665	1.358	0.365	1.196	0.536	1.409	1.241	0.514
32	1.391	1.287	0.534	1.79	0.889	1.425	0.772	0.726	1.141	0.52	1.148	0.265	1.092	0.404	1.351	1.109	0.369
33	1.272	1.187	0.415	1.649	0.715	1.415	0.641	0.575	1.106	0.392	0.948	0.184	0.977	0.29	1.28	0.972	0.25
34	1.143	1.073	0.312	1.49	0.554	1.366	0.517	0.438	1.052	0.278	0.766	0.117	0.857	0.194	1.191	0.834	0.156
35	1.008	0.949	0.221	1.321	0.417	1.311	0.401	0.318	0.98	0.186	0.598	0.062	0.734	0.116	1.089	0.699	0.084
36	0.871	0.82	0.145	1.148	0.297	1.227	0.302	0.216	0.898	0.112	0.454	0.022	0.615	0.054	0.981	0.572	0.031
37	0.737	0.69	0.086	0.975	0.194	1.132	0.213	0.133	0.807	0.053	0.332	-0.008	0.501	0.008	0.865	0.453	-0.002
38	0.608	0.563	0.039	0.808	0.114	1.024	0.139	0.067	0.709	0.008	0.225	-0.03	0.395	-0.026	0.748	0.346	-0.024
39	0.489	0.446	0.003	0.651	0.052	0.904	0.079	0.016	0.609	-0.023	0.143	-0.042	0.302	-0.049	0.634	0.255	-0.036
40	0.38	0.339	-0.022	0.507	0.003	0.785	0.03	-0.022	0.51	-0.044	0.078	-0.049	0.219	-0.062	0.522	0.174	-0.041
41	0.286	0.246	-0.037	0.379	-0.032	0.659	-0.007	-0.046	0.415	-0.057	0.025	-0.053	0.148	-0.07	0.418	0.108	-0.042
42	0.203	0.167	-0.046	0.27	-0.053	0.544	-0.035	-0.062	0.328	-0.064	-0.01	-0.052	0.091	-0.072	0.324	0.056	-0.04
43	0.135	0.104	-0.051	0.175	-0.066	0.431	-0.055	-0.071	0.249	-0.065	-0.037	-0.05	0.045	-0.071	0.24	0.013	-0.037
44	0.081	0.054	-0.051	0.101	-0.073	0.332	-0.068	-0.073	0.181	-0.063	-0.056	-0.046	0.008	-0.067	0.167	-0.018	-0.033
45	0.038	0.016	-0.049	0.042	-0.074	0.243	-0.075	-0.072	0.124	-0.059	-0.065	-0.041	-0.019	-0.062	0.105	-0.039	-0.03
46	0.006	-0.01	-0.045	-0.003	-0.071	0.168	-0.079	-0.068	0.076	-0.054	-0.07	-0.036	-0.038	-0.056	0.055	-0.055	-0.028
47	-0.017	-0.026	-0.04	-0.035	-0.067	0.106	-0.079	-0.063	0.039	-0.049	-0.072	-0.032	-0.051	-0.051	0.015	-0.063	-0.025
48	-0.032	-0.035	-0.035	-0.056	-0.061	0.057	-0.077	-0.057	0.01	-0.043	-0.07	-0.028	-0.059	-0.046	-0.017	-0.067	-0.023
49	-0.041	-0.038	-0.031	-0.07	-0.055	0.02	-0.073	-0.05	-0.012	-0.037	-0.066	-0.024	-0.061	-0.041	-0.039	-0.068	-0.021
50	-0.045	-0.039	-0.026	-0.076	-0.048	-0.008	-0.068	-0.044	-0.027	-0.033	-0.062	-0.021	-0.061	-0.037	-0.055	-0.066	-0.02
51	-0.047	-0.037	-0.022	-0.078	-0.042	-0.027	-0.063	-0.039	-0.036	-0.029	-0.057	-0.018	-0.06	-0.034	-0.065	-0.062	-0.018
52	-0.045	-0.033	-0.019	-0.076	-0.037	-0.038	-0.057	-0.035	-0.041	-0.026	-0.051	-0.016	-0.057	-0.032	-0.069	-0.058	-0.017
53	-0.043	-0.029	-0.016	-0.072	-0.032	-0.045	-0.052	-0.03	-0.043	-0.023	-0.046	-0.014	-0.052	-0.03	-0.071	-0.052	-0.016
54	-0.039	-0.026	-0.014	-0.067	-0.028	-0.047	-0.047	-0.027	-0.043	-0.021	-0.041	-0.013	-0.048	-0.028	-0.07	-0.047	-0.016
55	-0.035	-0.022	-0.012	-0.06	-0.025	-0.047	-0.042	-0.023	-0.041	-0.019	-0.037	-0.012	-0.043	-0.027	-0.067	-0.042	-0.015
56	-0.031	-0.019	-0.011	-0.054	-0.022	-0.044	-0.037	-0.02	-0.037	-0.018	-0.033	-0.011	-0.039	-0.026	-0.063	-0.038	-0.014
57	-0.028	-0.016	-0.01	-0.048	-0.02	-0.041	-0.033	-0.018	-0.033	-0.017	-0.029	-0.01	-0.035	-0.025	-0.058	-0.033	-0.013
58	-0.025	-0.014	-0.009	-0.043	-0.018	-0.037	-0.03	-0.016	-0.029	-0.016	-0.026	-0.009	-0.032	-0.025	-0.052	-0.029	-0.012
59	-0.022	-0.012	-0.008	-0.037	-0.017	-0.033	-0.027	-0.014	-0.025	-0.015	-0.024	-0.009	-0.028	-0.024	-0.047	-0.026	-0.011
60	-0.02	-0.011	-0.008	-0.033	-0.017	-0.029	-0.024	-0.013	-0.021	-0.015	-0.021	-0.009	-0.026	-0.023	-0.042	-0.024	-0.01
61	-0.018	-0.01	-0.007	-0.029	-0.016	-0.025	-0.022	-0.012	-0.018	-0.014	-0.019	-0.008	-0.024	-0.022	-0.037	-0.021	-0.009
62	-0.016	-0.01	-0.007	-0.026	-0.015	-0.022	-0.02	-0.011	-0.015	-0.014	-0.018	-0.008	-0.022	-0.021	-0.032	-0.019	-0.009
63	-0.015	-0.01	-0.007	-0.023	-0.015	-0.019	-0.018	-0.01	-0.013	-0.014	-0.016	-0.008	-0.02	-0.02	-0.029	-0.017	-0.008
64	-0.014	-0.009	-0.006	-0.021	-0.015	-0.016	-0.016	-0.01	-0.011	-0.014	-0.015	-0.007	-0.019	-0.019	-0.026	-0.016	-0.007
65	-0.013	-0.009	-0.006	-0.019	-0.014	-0.014	-0.014	-0.01	-0.009	-0.013	-0.014	-0.007	-0.018	-0.018	-0.023	-0.015	-0.007
66	-0.012	-0.008	-0.006	-0.018	-0.014	-0.012	-0.012	-0.009	-0.008	-0.013	-0.013	-0.007	-0.017	-0.017	-0.021	-0.014	-0.007
67	-0.012	-0.008	-0.006	-0.018	-0.014	-0.011	-0.011	-0.009	-0.007	-0.013	-0.012	-0.007	-0.017	-0.016	-0.019	-0.012	-0.007
68	-0.012	-0.008	-0.006	-0.017	-0.013	-0.01	-0.01	-0.009	-0.007	-0.012	-0.012	-0.007	-0.016	-0.015	-0.017	-0.012	-0.007
69	-0.011	-0.007	-0.005	-0.016	-0.013	-0.009	-0.008	-0.009	-0.006	-0.012	-0.011	-0.007	-0.015	-0.014	-0.016	-0.011	-0.008
70	-0.011	-0.007	-0.005	-0.016	-0.012	-0.007	-0.007	-0.009	-0.006	-0.012	-0.011	-0.006	-0.015	-0.014	-0.015	-0.011	-0.008
71	-0.011	-0.007	-0.005	-0.016	-0.012	-0.007	-0.006	-0.009	-0.006	-0.012	-0.01	-0.006	-0.014	-0.013	-0.014	-0.01	-0.009
72	-0.011	-0.006	-0.005	-0.016	-0.011	-0.006	-0.005	-0.008	-0.006	-0.012	-0.009	-0.006	-0.014	-0.012	-0.014	-0.009	-0.01
73	-0.01	-0.006	-0.005	-0.016	-0.01	-0.005	-0.004	-0.008	-0.006	-0.012	-0.009	-0.006	-0.014	-0.012	-0.014	-0.008	-0.01
74	-0.01	-0.006	-0.005	-0.016	-0.01	-0.004	-0.002	-0.008	-0.006	-0.012	-0.008	-0.005	-0.013	-0.011	-0.013	-0.008	-0.011
75	-0.01	-0.006	-0.005	-0.016	-0.009	-0.003	-0.001	-0.008	-0.006	-0.012	-0.007	-0.005	-0.013	-0.011	-0.013	-0.007	-0.011
76	-0.01	-0.006	-0.005	-0.016	-0.008	-0.002	0	-0.008	-0.006	-0.012	-0.007	-0.005	-0.012	-0.011	-0.013	-0.007	-0.012
77	-0.009	-0.006	-0.005	-0.016	-0.007	-0.001	0.001	-0.008	-0.006	-0.012	-0.006	-0.005	-0.011	-0.01	-0.014	-0.006	-0.012
78	-0.009	-0.006	-0.004	-0.016	-0.006	0	0.002	-0.008	-0.006	-0.011	-0.006	-0.004	-0.011	-0.009	-0.014	-0.006	-0.012
79	-0.009	-0.007	-0.004	-0.016	-0.005	0.001	0.003	-0.007	-0.006	-0.011	-0.005	-0.003	-0.01	-0.008	-0.014	-0.005	-0.012
80	-0.008	-0.007	-0.004	-0.015	-0.003	0.002	0.003	-0.007	-0.006	-0.01	-0.004	-0.003	-0.009	-0.007	-0.013	-0.005	-0.012
81	-0.008	-0.007	-0.004	-0.015	-0.002	0.004	0.004	-0.007	-0.006	-0.01	-0.003	-0.002	-0.009	-0.007	-0.014	-0.004	-0.012
82	-0.007	-0.007	-0.003	-0.014	0	0.005	0.005	-0.006	-0.005	-0.009	-0.002	-0.001	-0.008	-0.006	-0.014	-0.004	-0.012
83	-0.007	-0.007	-0.003	-0.013	0.001	0.007	0.006	-0.006	-0.005	-0.009	-0.001	0	-0.008	-0.005	-0.014	-0.004	-0.011
84	-0.006	-0.007	-0.003	-0.012	0.003	0.008	0.006	-0.006	-0.005	-0.008	0	0	-0.007	-0.003	-0.014	-0.003	-0.01
85	-0.005	-0.007	-0.002	-0.011	0.004	0.01	0.007	-0.005	-0.004	-0.007	0.001	0.001	-0.006	-0.002	-0.014	-0.003	-0.01
86	-0.005	-0.007	-0.002	-0.01	0.005	0.012	0.007	-0.005	-0.004	-0.006	0.001	0.001	-0.005	-0.001	-0.013	-0.003	-0.009
87	-0.004	-0.007	-0.001	-0.008	0.007	0.013	0.007	-0.004	-0.004	-0.005	0.002	0.002	-0.005	0	-0.013	-0.003	-0.008
88	-0.003	-0.007	-0.001	-0.007	0.008	0.015	0.01	-0.004	-0.003	-0.004	0.003	0.003	-0.004	0.001	-0.013	-0.002	-0.008
89	-0.002	-0.006	-0.001	-0.006	0.009	0.016	0.008	-0.004	-0.003	-0.004	0.004	0.003	-0.004	0.002	-0.013	-0.002	-0.007
90	-0.002	-0.006	-0.001	-0.004	0.009	0.016	0.008	-0.003	-0.002	-0.003	0.004	0.004	-0.003	0.003	-0.019	-0.003	-0.006
91	-0.001	-0.006	0	-0.003	0.01	0.017	0.008	-0.003	-0.003	-0.002	0.005	0.004	-0.003	0.003	-0.018	-0.003	-0.006
92	-0.001	-0.005	0	-0.001	0.011	0.016	0.008	-0.002	-0.002	-0.001	0.005	0.004	-0.002	0.003	-0.018	-0.003	-0.005
93	0	-0.004	0	0	0.01	0.016	0.007	-0.002	-0.001	-0.001	0.005	0.004	-0.002	0.003	-0.017	-0.002	-0.005
94	0.001	-0.004	0.001	0.001	0.01	0.015	0.007	-0.002	-0.001	0	0.005	0.004	-0.001	0.004	-0.016	-0.002	-0.004
95	0.001	-0.003	0.001	0.003	0.01	0.014	0.007	-0.002	-0.001	0	0.005	0.004	-0.001	0.004	-0.015	-0.002	-0.004
96	0.001	-0.003	0.001	0.004	0.009	0.013	0.006	-0.002	0	0.001	0.005	0.003	-0.001	0.003	-0.014	-0.002	-0.003
97	0.001	-0.002	0.001	0.004	0.009	0.012	0.006	-0.001	0.001	0.002	0.005	0.003	-0.001	0.003	-0.013	-0.002	-0.003
98	0.001	-0.003	0.001	0.005	0.008	0.01	0.005	-0.001	0.001	0.002	0.004	0.003	-0.001	0.003	-0.012	-0.002	-0.003
99	0.002	-0.004	0.001	0.006	0.007	0.008	0.005	-0.001	0.002	0.002	0.004	0.002	-0.001	0.002	-0.01	-0.002	-0.002
AsAnklInvEvrMom
%GC	subject 1	subject 2	subject 3	subject 4	subject 5	subject 6	subject 7	subject 8	subject 9	subject 10	subject 11	subject 12	subject 13	subject 14	subject 15	subject 16	subject 17
0	-0.005	0.006	0.047	-0.005	0.009	-0.003	0.058	0	0.013	0.046	-0.013	0.05	0.019	0.009	-0.022	0.004	0.008
1	0.012	0.024	0.125	-0.001	0.04	0.005	0.122	0.007	0.029	0.09	-0.04	0.1	0.036	0.034	-0.034	0.009	0.032
2	0.031	0.044	0.201	0.004	0.07	0.013	0.187	0.017	0.045	0.136	-0.064	0.151	0.053	0.061	-0.045	0.015	0.06
3	0.052	0.068	0.275	0.008	0.101	0.023	0.253	0.029	0.064	0.184	-0.085	0.205	0.071	0.091	-0.055	0.023	0.093
4	0.076	0.095	0.346	0.013	0.133	0.034	0.319	0.046	0.084	0.234	-0.098	0.261	0.091	0.124	-0.064	0.034	0.131
5	0.105	0.127	0.411	0.02	0.166	0.047	0.385	0.069	0.108	0.287	-0.106	0.32	0.113	0.162	-0.071	0.049	0.177
6	0.136	0.163	0.474	0.026	0.198	0.061	0.451	0.097	0.134	0.343	-0.107	0.38	0.137	0.203	-0.078	0.068	0.231
7	0.17	0.201	0.533	0.034	0.231	0.078	0.516	0.13	0.163	0.401	-0.102	0.44	0.164	0.247	-0.082	0.093	0.29
8	0.207	0.241	0.589	0.043	0.263	0.096	0.579	0.168	0.194	0.461	-0.094	0.498	0.194	0.294	-0.084	0.121	0.354
9	0.244	0.283	0.64	0.054	0.294	0.116	0.639	0.21	0.228	0.521	-0.082	0.553	0.227	0.343	-0.084	0.154	0.42
10	0.282	0.324	0.687	0.067	0.324	0.137	0.696	0.255	0.264	0.581	-0.068	0.604	0.261	0.391	-0.082	0.192	0.486
11	0.319	0.364	0.73	0.081	0.352	0.159	0.748	0.302	0.301	0.64	-0.054	0.648	0.298	0.438	-0.078	0.233	0.55
12	0.355	0.403	0.767	0.098	0.378	0.182	0.794	0.35	0.338	0.695	-0.041	0.687	0.336	0.481	-0.072	0.278	0.61
13	0.387	0.44	0.797	0.115	0.401	0.204	0.834	0.396	0.376	0.746	-0.029	0.718	0.373	0.521	-0.065	0.324	0.663
14	0.417	0.476	0.821	0.134	0.422	0.226	0.866	0.44	0.413	0.791	-0.018	0.739	0.411	0.554	-0.056	0.37	0.706
15	0.445	0.511	0.84	0.154	0.438	0.248	0.89	0.481	0.449	0.829	-0.01	0.752	0.447	0.578	-0.046	0.417	0.738
16	0.468	0.543	0.851	0.174	0.451	0.268	0.906	0.516	0.483	0.857	-0.004	0.757	0.481	0.595	-0.036	0.463	0.758
17	0.488	0.576	0.854	0.193	0.461	0.287	0.912	0.544	0.515	0.876	-0.002	0.751	0.511	0.603	-0.026	0.507	0.765
18	0.504	0.606	0.851	0.212	0.466	0.304	0.908	0.565	0.545	0.884	-0.003	0.736	0.538	0.6	-0.015	0.546	0.76
19	0.518	0.635	0.84	0.229	0.467	0.32	0.895	0.578	0.571	0.881	-0.006	0.715	0.562	0.588	-0.005	0.582	0.739
20	0.527	0.662	0.821	0.245	0.464	0.334	0.871	0.581	0.592	0.865	-0.014	0.684	0.58	0.568	0.006	0.613	0.706
21	0.533	0.687	0.795	0.258	0.456	0.348	0.838	0.577	0.609	0.839	-0.025	0.646	0.592	0.538	0.015	0.636	0.662
22	0.536	0.708	0.762	0.269	0.443	0.36	0.798	0.563	0.622	0.801	-0.039	0.604	0.6	0.5	0.023	0.654	0.609
23	0.536	0.724	0.722	0.278	0.425	0.372	0.747	0.54	0.63	0.753	-0.056	0.555	0.6	0.457	0.031	0.662	0.546
24	0.533	0.736	0.676	0.283	0.403	0.383	0.691	0.511	0.632	0.697	-0.075	0.503	0.594	0.409	0.037	0.663	0.478
25	0.526	0.742	0.625	0.285	0.375	0.394	0.629	0.476	0.629	0.634	-0.095	0.449	0.582	0.358	0.041	0.655	0.407
26	0.515	0.741	0.57	0.284	0.344	0.404	0.562	0.434	0.62	0.566	-0.115	0.393	0.562	0.306	0.045	0.638	0.336
27	0.502	0.732	0.512	0.279	0.31	0.414	0.494	0.389	0.606	0.495	-0.135	0.338	0.536	0.255	0.047	0.612	0.266
28	0.485	0.715	0.453	0.271	0.274	0.423	0.426	0.342	0.586	0.424	-0.153	0.284	0.505	0.207	0.049	0.58	0.202
29	0.464	0.691	0.393	0.26	0.236	0.431	0.359	0.294	0.561	0.355	-0.17	0.231	0.468	0.162	0.049	0.539	0.144
30	0.439	0.659	0.334	0.246	0.199	0.436	0.295	0.246	0.531	0.289	-0.183	0.185	0.426	0.122	0.049	0.494	0.095
31	0.412	0.619	0.278	0.228	0.162	0.44	0.236	0.201	0.496	0.228	-0.193	0.142	0.382	0.088	0.048	0.445	0.052
32	0.38	0.572	0.225	0.209	0.129	0.438	0.181	0.159	0.457	0.174	-0.199	0.104	0.335	0.059	0.045	0.392	0.019
33	0.347	0.519	0.177	0.187	0.098	0.436	0.135	0.121	0.415	0.127	-0.204	0.073	0.287	0.035	0.043	0.338	-0.007
34	0.311	0.463	0.136	0.164	0.07	0.424	0.095	0.088	0.371	0.086	-0.204	0.047	0.241	0.017	0.04	0.285	-0.026
35	0.273	0.404	0.099	0.141	0.048	0.411	0.06	0.061	0.324	0.054	-0.203	0.026	0.195	0.004	0.036	0.234	-0.04
36	0.235	0.344	0.068	0.117	0.029	0.389	0.033	0.038	0.277	0.029	-0.201	0.01	0.154	-0.005	0.032	0.188	-0.05
37	0.198	0.286	0.044	0.095	0.014	0.365	0.01	0.02	0.231	0.009	-0.198	-0.002	0.116	-0.011	0.029	0.145	-0.056
38	0.163	0.23	0.025	0.074	0.003	0.333	-0.006	0.006	0.186	-0.005	-0.194	-0.01	0.083	-0.014	0.025	0.107	-0.06
39	0.13	0.18	0.01	0.055	-0.004	0.298	-0.019	-0.004	0.144	-0.015	-0.189	-0.015	0.055	-0.015	0.022	0.075	-0.062
40	0.1	0.135	-0.001	0.039	-0.01	0.262	-0.028	-0.011	0.104	-0.021	-0.183	-0.018	0.032	-0.015	0.018	0.048	-0.062
41	0.074	0.096	-0.007	0.025	-0.013	0.223	-0.034	-0.016	0.069	-0.024	-0.177	-0.019	0.014	-0.014	0.015	0.026	-0.061
42	0.052	0.064	-0.011	0.014	-0.013	0.186	-0.038	-0.019	0.037	-0.025	-0.17	-0.02	0	-0.012	0.013	0.01	-0.058
43	0.033	0.039	-0.013	0.005	-0.013	0.148	-0.039	-0.021	0.011	-0.024	-0.161	-0.019	-0.01	-0.01	0.011	-0.003	-0.055
44	0.019	0.019	-0.013	-0.001	-0.012	0.115	-0.04	-0.023	-0.011	-0.023	-0.152	-0.017	-0.017	-0.009	0.009	-0.012	-0.05
45	0.008	0.005	-0.012	-0.006	-0.011	0.085	-0.039	-0.025	-0.028	-0.021	-0.14	-0.015	-0.021	-0.007	0.008	-0.017	-0.044
46	0	-0.004	-0.011	-0.009	-0.009	0.059	-0.037	-0.026	-0.042	-0.018	-0.128	-0.014	-0.023	-0.005	0.007	-0.02	-0.038
47	-0.005	-0.01	-0.009	-0.01	-0.007	0.038	-0.035	-0.027	-0.051	-0.015	-0.114	-0.012	-0.024	-0.004	0.007	-0.022	-0.031
48	-0.008	-0.013	-0.007	-0.01	-0.004	0.021	-0.032	-0.029	-0.057	-0.013	-0.099	-0.01	-0.023	-0.003	0.006	-0.022	-0.025
49	-0.01	-0.014	-0.005	-0.01	-0.003	0.008	-0.028	-0.031	-0.059	-0.011	-0.085	-0.009	-0.022	-0.002	0.006	-0.021	-0.019
50	-0.011	-0.013	-0.004	-0.009	-0.001	-0.002	-0.025	-0.031	-0.059	-0.009	-0.07	-0.007	-0.02	-0.001	0.009	-0.019	-0.014
51	-0.01	-0.012	-0.002	-0.008	0.001	-0.008	-0.021	-0.032	-0.056	-0.007	-0.057	-0.006	-0.018	-0.001	0.005	-0.017	-0.009
52	-0.009	-0.01	-0.001	-0.006	0.002	-0.012	-0.017	-0.031	-0.052	-0.006	-0.044	-0.005	-0.015	-0.001	0.005	-0.015	-0.005
53	-0.008	-0.008	-0.001	-0.005	0.003	-0.014	-0.014	-0.029	-0.047	-0.005	-0.034	-0.004	-0.013	-0.001	0.008	-0.012	-0.003
54	-0.006	-0.007	0	-0.004	0.004	-0.015	-0.01	-0.027	-0.04	-0.005	-0.025	-0.004	-0.011	-0.002	0.008	-0.01	-0.001
55	-0.005	-0.005	0.001	-0.003	0.005	-0.014	-0.007	-0.024	-0.034	-0.004	-0.017	-0.003	-0.009	-0.002	0.007	-0.008	0
56	-0.004	-0.004	0.001	-0.002	0.005	-0.013	-0.005	-0.021	-0.027	-0.003	-0.011	-0.003	-0.007	-0.002	0.005	-0.006	0.001
57	-0.003	-0.003	0.001	-0.002	0.005	-0.012	-0.003	-0.017	-0.021	-0.003	-0.006	-0.003	-0.005	-0.001	0.004	-0.005	0.002
58	-0.002	-0.002	0.001	-0.002	0.006	-0.011	-0.001	-0.013	-0.016	-0.002	-0.002	-0.002	-0.003	-0.001	0.004	-0.004	0.002
59	-0.001	-0.001	0.001	-0.001	0.006	-0.009	0.001	-0.01	-0.011	-0.002	0	-0.002	-0.002	-0.001	0.003	-0.002	0.002
60	0	-0.001	0.001	-0.001	0.006	-0.008	0.002	-0.007	-0.008	-0.002	0.002	-0.002	-0.001	-0.001	0.003	-0.002	0.003
61	0	-0.001	0.001	0	0.006	-0.006	0.002	-0.005	-0.005	-0.002	0.003	-0.002	0	0	0.003	-0.001	0.002
62	0.001	-0.001	0.001	0.001	0.006	-0.005	0.003	-0.003	-0.002	-0.001	0.003	-0.001	0.001	0.001	0.003	0	0.001
63	0.001	0	0.001	0.001	0.006	-0.004	0.003	-0.001	-0.001	-0.001	0.003	-0.001	0.002	0.001	0.003	0.001	0.001
64	0.002	0	0.001	0.002	0.006	-0.002	0.004	0	0	-0.001	0.004	-0.001	0.003	0.001	0.003	0.001	0.001
65	0.002	0.001	0.001	0.002	0.006	-0.001	0.004	0.001	0.001	-0.001	0.004	0	0.004	0.002	0.005	0.001	0.001
66	0.003	0.001	0.001	0.002	0.006	0	0.004	0.002	0.002	0	0.003	0	0.004	0.002	0.005	0.001	0.001
67	0.003	0.001	0.001	0.003	0.006	0	0.004	0.003	0.002	0.001	0.003	0.002	0.005	0.002	0.004	0.002	0.001
68	0.003	0.001	0.001	0.004	0.006	0.001	0.004	0.003	0.002	0.001	0.003	0.001	0.005	0.003	0.004	0.002	0.002
69	0.004	0.001	0.001	0.005	0.006	0.002	0.004	0.003	0.002	0.001	0.002	0.001	0.005	0.003	0.004	0.002	0.003
70	0.004	0.002	0.001	0.006	0.006	0.003	0.004	0.003	0.002	0.002	0.002	0.002	0.006	0.003	0.005	0.003	0.003
71	0.005	0.002	0.001	0.007	0.007	0.003	0.004	0.004	0.002	0.002	0.002	0.002	0.006	0.003	0.006	0.003	0.002
72	0.005	0.002	0.001	0.008	0.007	0.003	0.004	0.004	0.002	0.003	0.002	0.002	0.006	0.004	0.007	0.003	0.003
73	0.005	0.002	0.001	0.009	0.007	0.004	0.004	0.004	0.002	0.003	0.002	0.002	0.007	0.004	0.007	0.004	0.003
74	0.005	0.003	0.001	0.01	0.007	0.005	0.004	0.004	0.002	0.003	0.002	0.003	0.007	0.004	0.008	0.004	0.004
75	0.006	0.003	0.002	0.011	0.008	0.005	0.004	0.004	0.002	0.003	0.002	0.003	0.007	0.004	0.009	0.004	0.004
76	0.006	0.003	0.002	0.013	0.008	0.005	0.004	0.004	0.002	0.003	0.002	0.003	0.007	0.005	0.01	0.004	0.004
77	0.006	0.004	0.002	0.013	0.008	0.005	0.004	0.005	0.002	0.004	0.002	0.004	0.007	0.005	0.01	0.005	0.005
78	0.006	0.004	0.003	0.014	0.009	0.006	0.004	0.005	0.002	0.004	0.002	0.004	0.007	0.005	0.011	0.005	0.006
79	0.006	0.005	0.003	0.015	0.009	0.006	0.004	0.005	0.002	0.004	0.002	0.004	0.007	0.006	0.012	0.005	0.006
80	0.006	0.005	0.004	0.016	0.009	0.006	0.004	0.005	0.002	0.004	0.003	0.004	0.007	0.006	0.013	0.005	0.006
81	0.006	0.005	0.004	0.017	0.009	0.006	0.004	0.005	0.002	0.004	0.003	0.004	0.007	0.006	0.013	0.005	0.007
82	0.006	0.006	0.004	0.017	0.009	0.007	0.004	0.005	0.002	0.004	0.003	0.005	0.007	0.006	0.013	0.006	0.007
83	0.006	0.006	0.005	0.018	0.009	0.007	0.004	0.005	0.002	0.003	0.003	0.005	0.007	0.007	0.014	0.006	0.007
84	0.006	0.007	0.005	0.019	0.009	0.007	0.003	0.005	0.002	0.003	0.003	0.005	0.006	0.007	0.015	0.006	0.008
85	0.006	0.007	0.006	0.019	0.009	0.007	0.003	0.006	0.003	0.003	0.003	0.005	0.006	0.007	0.015	0.006	0.008
86	0.006	0.007	0.006	0.02	0.009	0.007	0.003	0.006	0.003	0.003	0.003	0.005	0.006	0.007	0.015	0.006	0.008
87	0.006	0.007	0.006	0.02	0.009	0.007	0.003	0.006	0.003	0.003	0.003	0.005	0.005	0.007	0.015	0.005	0.008
88	0.006	0.007	0.006	0.019	0.009	0.006	0.003	0.006	0.003	0.003	0.003	0.005	0.005	0.007	0.015	0.005	0.008
89	0.006	0.007	0.007	0.019	0.009	0.006	0.003	0.006	0.003	0.002	0.003	0.005	0.005	0.007	0.014	0.005	0.008
90	0.005	0.007	0.007	0.019	0.008	0.006	0.003	0.005	0.003	0.002	0.003	0.005	0.004	0.007	0.014	0.005	0.008
91	0.005	0.007	0.007	0.019	0.008	0.005	0.002	0.005	0.003	0.002	0.003	0.005	0.004	0.006	0.013	0.005	0.008
92	0.005	0.007	0.006	0.018	0.008	0.005	0.002	0.005	0.003	0.001	0.003	0.004	0.004	0.006	0.012	0.004	0.007
93	0.005	0.006	0.006	0.017	0.007	0.005	0.002	0.005	0.003	0.001	0.003	0.004	0.003	0.006	0.012	0.004	0.007
94	0.004	0.006	0.006	0.016	0.006	0.004	0.002	0.004	0.003	0.001	0.003	0.004	0.003	0.005	0.011	0.004	0.006
95	0.004	0.006	0.006	0.015	0.006	0.004	0.002	0.004	0.003	0.001	0.002	0.003	0.002	0.005	0.01	0.004	0.006
96	0.003	0.005	0.005	0.014	0.005	0.004	0.002	0.004	0.003	0	0.002	0.003	0.002	0.004	0.009	0.003	0.005
97	0.003	0.004	0.005	0.013	0.004	0.004	0.001	0.003	0.002	0.001	0.002	0.002	0.002	0.004	0.008	0.003	0.004
98	0.003	0.004	0.004	0.011	0.004	0.003	0.002	0.003	0.002	0.001	0.001	0.002	0.001	0.003	0.007	0.002	0.003
99	0.002	0.003	0.004	0.01	0.003	0.003	0.002	0.003	0.002	0	0.001	0.001	0.001	0.003	0.006	0.002	0.003
AsAnklIntExtlRMom
%GC	subject 1	subject 2	subject 3	subject 4	subject 5	subject 6	subject 7	subject 8	subject 9	subject 10	subject 11	subject 12	subject 13	subject 14	subject 15	subject 16	subject 17
0	0.013	0.005	0.008	0.005	0.005	0.002	0.022	0.003	0.003	0.011	0.018	0.003	0.004	0.001	0.008	0.005	0.009
1	0.003	0.01	0.02	0.007	-0.001	0.001	0.044	0	0.007	0.024	0.044	0.011	0.003	-0.003	0.009	0.009	0.012
2	-0.001	0.014	0.031	0.01	-0.006	0.001	0.067	-0.001	0.012	0.037	0.068	0.018	0.004	-0.007	0.011	0.013	0.014
3	-0.004	0.018	0.042	0.013	-0.011	0.001	0.09	-0.001	0.017	0.051	0.09	0.025	0.006	-0.011	0.012	0.017	0.016
4	-0.007	0.022	0.052	0.016	-0.013	0.001	0.113	0	0.023	0.066	0.106	0.03	0.009	-0.016	0.013	0.019	0.016
5	-0.01	0.026	0.061	0.019	-0.014	0.003	0.137	0.002	0.03	0.081	0.119	0.034	0.014	-0.022	0.014	0.02	0.014
6	-0.013	0.031	0.07	0.023	-0.013	0.005	0.161	0.006	0.037	0.095	0.127	0.036	0.02	-0.028	0.015	0.02	0.01
7	-0.014	0.036	0.077	0.026	-0.009	0.008	0.185	0.01	0.045	0.109	0.13	0.034	0.028	-0.035	0.017	0.019	0.004
8	-0.016	0.041	0.083	0.031	-0.003	0.011	0.208	0.014	0.053	0.121	0.129	0.03	0.037	-0.042	0.018	0.017	-0.004
9	-0.016	0.046	0.087	0.036	0.005	0.015	0.23	0.018	0.062	0.13	0.124	0.022	0.046	-0.05	0.021	0.013	-0.013
10	-0.015	0.05	0.088	0.041	0.015	0.02	0.251	0.021	0.071	0.136	0.114	0.011	0.056	-0.058	0.024	0.007	-0.026
11	-0.014	0.055	0.088	0.046	0.026	0.025	0.27	0.022	0.08	0.138	0.103	-0.003	0.065	-0.067	0.029	0.001	-0.04
12	-0.012	0.06	0.084	0.051	0.039	0.03	0.286	0.02	0.089	0.135	0.087	-0.021	0.074	-0.076	0.034	-0.007	-0.055
13	-0.01	0.064	0.078	0.056	0.051	0.035	0.298	0.015	0.097	0.127	0.068	-0.041	0.081	-0.085	0.04	-0.015	-0.071
14	-0.008	0.067	0.069	0.061	0.063	0.04	0.307	0.007	0.104	0.114	0.047	-0.062	0.085	-0.094	0.047	-0.025	-0.088
15	-0.007	0.071	0.059	0.066	0.075	0.045	0.312	-0.004	0.11	0.096	0.023	-0.084	0.087	-0.102	0.054	-0.035	-0.104
16	-0.007	0.072	0.047	0.07	0.085	0.049	0.313	-0.019	0.115	0.075	-0.002	-0.106	0.086	-0.109	0.062	-0.046	-0.12
17	-0.009	0.073	0.033	0.073	0.092	0.053	0.308	-0.037	0.117	0.052	-0.029	-0.125	0.081	-0.116	0.069	-0.058	-0.135
18	-0.012	0.072	0.019	0.076	0.098	0.056	0.299	-0.057	0.117	0.027	-0.058	-0.141	0.072	-0.12	0.076	-0.069	-0.149
19	-0.016	0.069	0.005	0.078	0.101	0.057	0.287	-0.078	0.115	0.002	-0.088	-0.154	0.06	-0.123	0.082	-0.08	-0.161
20	-0.023	0.065	-0.006	0.079	0.101	0.058	0.269	-0.101	0.111	-0.021	-0.117	-0.161	0.045	-0.125	0.087	-0.091	-0.17
21	-0.03	0.06	-0.016	0.08	0.098	0.057	0.248	-0.122	0.104	-0.042	-0.145	-0.163	0.026	-0.124	0.09	-0.101	-0.177
22	-0.039	0.053	-0.024	0.078	0.093	0.055	0.225	-0.141	0.095	-0.059	-0.172	-0.16	0.006	-0.122	0.091	-0.11	-0.182
23	-0.047	0.045	-0.028	0.076	0.086	0.052	0.198	-0.158	0.084	-0.073	-0.197	-0.152	-0.016	-0.118	0.089	-0.117	-0.182
24	-0.056	0.036	-0.029	0.073	0.077	0.048	0.172	-0.17	0.07	-0.082	-0.218	-0.14	-0.039	-0.112	0.086	-0.122	-0.18
25	-0.064	0.027	-0.028	0.068	0.067	0.042	0.144	-0.178	0.055	-0.086	-0.236	-0.126	-0.061	-0.104	0.08	-0.126	-0.174
26	-0.071	0.019	-0.024	0.062	0.056	0.036	0.117	-0.18	0.038	-0.087	-0.25	-0.109	-0.082	-0.094	0.072	-0.128	-0.164
27	-0.076	0.011	-0.019	0.054	0.045	0.029	0.092	-0.176	0.02	-0.085	-0.259	-0.092	-0.102	-0.084	0.063	-0.127	-0.153
28	-0.079	0.004	-0.012	0.045	0.034	0.022	0.068	-0.167	0.002	-0.079	-0.265	-0.075	-0.118	-0.073	0.052	-0.125	-0.138
29	-0.08	-0.001	-0.005	0.036	0.024	0.014	0.046	-0.155	-0.015	-0.072	-0.266	-0.059	-0.132	-0.062	0.041	-0.121	-0.122
30	-0.078	-0.005	0.001	0.026	0.015	0.007	0.028	-0.139	-0.032	-0.064	-0.263	-0.045	-0.141	-0.051	0.029	-0.114	-0.107
31	-0.075	-0.007	0.007	0.016	0.007	0.001	0.013	-0.121	-0.048	-0.055	-0.256	-0.032	-0.147	-0.04	0.018	-0.107	-0.093
32	-0.07	-0.007	0.012	0.006	0	-0.004	0	-0.102	-0.062	-0.046	-0.247	-0.021	-0.149	-0.031	0.007	-0.098	-0.08
33	-0.063	-0.005	0.016	-0.003	-0.005	-0.008	-0.01	-0.083	-0.073	-0.038	-0.236	-0.013	-0.147	-0.022	-0.003	-0.088	-0.071
34	-0.056	-0.003	0.018	-0.011	-0.009	-0.011	-0.017	-0.066	-0.081	-0.03	-0.224	-0.007	-0.141	-0.015	-0.011	-0.078	-0.065
35	-0.048	0	0.019	-0.018	-0.011	-0.013	-0.023	-0.051	-0.087	-0.023	-0.212	-0.001	-0.133	-0.01	-0.017	-0.069	-0.062
36	-0.041	0.003	0.019	-0.024	-0.012	-0.013	-0.026	-0.037	-0.091	-0.018	-0.2	0.001	-0.122	-0.005	-0.022	-0.059	-0.061
37	-0.034	0.007	0.018	-0.027	-0.013	-0.013	-0.029	-0.026	-0.093	-0.013	-0.189	0.004	-0.11	-0.001	-0.025	-0.05	-0.063
38	-0.028	0.009	0.016	-0.03	-0.013	-0.013	-0.031	-0.017	-0.092	-0.009	-0.18	0.005	-0.096	0.001	-0.027	-0.041	-0.066
39	-0.023	0.011	0.014	-0.031	-0.012	-0.011	-0.032	-0.011	-0.089	-0.006	-0.172	0.006	-0.083	0.003	-0.028	-0.033	-0.07
40	-0.018	0.012	0.011	-0.031	-0.011	-0.011	-0.034	-0.007	-0.086	-0.004	-0.164	0.006	-0.07	0.004	-0.027	-0.026	-0.074
41	-0.014	0.012	0.009	-0.03	-0.009	-0.01	-0.036	-0.006	-0.082	-0.002	-0.158	0.006	-0.057	0.004	-0.026	-0.02	-0.076
42	-0.011	0.011	0.007	-0.028	-0.008	-0.009	-0.038	-0.007	-0.078	-0.002	-0.151	0.005	-0.046	0.004	-0.024	-0.015	-0.077
43	-0.008	0.01	0.005	-0.026	-0.007	-0.009	-0.04	-0.009	-0.075	-0.002	-0.144	0.004	-0.036	0.004	-0.022	-0.011	-0.075
44	-0.007	0.008	0.003	-0.023	-0.006	-0.008	-0.043	-0.014	-0.071	-0.001	-0.136	0.004	-0.027	0.003	-0.02	-0.007	-0.071
45	-0.005	0.006	0.002	-0.02	-0.005	-0.008	-0.045	-0.02	-0.068	0	-0.127	0.003	-0.019	0.002	-0.018	-0.005	-0.066
46	-0.004	0.004	0	-0.017	-0.004	-0.007	-0.046	-0.027	-0.065	0	-0.117	0.002	-0.013	0.001	-0.016	-0.003	-0.059
47	-0.003	0.002	0	-0.015	-0.004	-0.007	-0.047	-0.035	-0.062	0	-0.105	0.001	-0.008	0	-0.015	-0.002	-0.051
48	-0.002	0.001	-0.001	-0.012	-0.003	-0.007	-0.046	-0.043	-0.059	0	-0.092	0.001	-0.004	0	-0.013	-0.001	-0.042
49	-0.002	0	-0.002	-0.011	-0.003	-0.006	-0.044	-0.051	-0.055	0	-0.079	0.001	-0.002	-0.001	-0.012	0	-0.033
50	-0.002	-0.001	-0.002	-0.009	-0.003	-0.006	-0.041	-0.057	-0.051	0	-0.066	0	0.001	-0.002	-0.011	0.001	-0.026
51	-0.001	-0.002	-0.002	-0.008	-0.002	-0.005	-0.038	-0.061	-0.046	-0.001	-0.054	0	0.002	-0.002	-0.011	0.001	-0.019
52	-0.001	-0.002	-0.002	-0.008	-0.002	-0.005	-0.033	-0.063	-0.041	-0.001	-0.042	0	0.003	-0.003	-0.01	0	-0.013
53	-0.001	-0.003	-0.002	-0.007	-0.002	-0.005	-0.028	-0.061	-0.035	-0.001	-0.032	0.001	0.003	-0.003	-0.01	0	-0.009
54	-0.001	-0.003	-0.002	-0.007	-0.002	-0.005	-0.024	-0.058	-0.03	-0.001	-0.023	0.001	0.004	-0.003	-0.01	0	-0.005
55	-0.001	-0.003	-0.002	-0.007	-0.002	-0.004	-0.019	-0.052	-0.024	-0.001	-0.015	0.001	0.004	-0.004	-0.01	0	-0.003
56	-0.001	-0.003	-0.002	-0.007	-0.002	-0.004	-0.015	-0.046	-0.019	0	-0.009	0.001	0.004	-0.004	-0.01	-0.001	-0.001
57	-0.001	-0.002	-0.001	-0.007	-0.002	-0.004	-0.011	-0.038	-0.014	0	-0.005	0.001	0.004	-0.004	-0.01	-0.001	0
58	-0.001	-0.002	-0.001	-0.007	-0.003	-0.003	-0.008	-0.031	-0.01	0.001	-0.001	0.001	0.004	-0.003	-0.01	-0.001	0.001
59	-0.001	-0.002	-0.001	-0.008	-0.003	-0.002	-0.005	-0.025	-0.007	0.001	0.002	0.001	0.005	-0.003	-0.01	-0.001	0.001
60	-0.001	-0.002	-0.001	-0.007	-0.002	-0.002	-0.002	-0.019	-0.004	0.001	0.004	0.001	0.005	-0.003	-0.009	0	0.001
61	-0.001	-0.001	-0.001	-0.007	-0.002	-0.002	0	-0.014	-0.002	0.002	0.005	0.001	0.005	-0.002	-0.009	0	0.001
62	0	-0.001	-0.002	-0.007	-0.002	-0.001	0.001	-0.009	0	0.002	0.006	0.001	0.006	-0.002	-0.008	0	0.001
63	0	-0.001	-0.002	-0.007	-0.002	0	0.002	-0.006	0.001	0.002	0.006	0.001	0.006	-0.001	-0.008	0	0.001
64	0.001	-0.001	-0.002	-0.007	-0.002	0.001	0.003	-0.003	0.002	0.003	0.006	0.001	0.007	0	-0.007	0.001	0.001
65	0.001	-0.001	-0.001	-0.006	-0.001	0.002	0.004	-0.001	0.002	0.003	0.006	0.001	0.007	0	-0.007	0.001	0.001
66	0.002	0	-0.001	-0.005	-0.001	0.002	0.004	0.001	0.002	0.003	0.006	0.001	0.007	0.001	-0.006	0.001	0.001
67	0.002	0.001	-0.001	-0.005	-0.001	0.003	0.004	0.002	0.003	0.004	0.006	0.001	0.008	0.002	-0.005	0.002	0.001
68	0.002	0.001	-0.001	-0.004	-0.002	0.003	0.005	0.003	0.003	0.004	0.005	0.002	0.008	0.002	-0.004	0.003	0.002
69	0.002	0.001	-0.001	-0.003	-0.001	0.004	0.005	0.004	0.002	0.005	0.005	0.002	0.009	0.003	-0.002	0.003	0.002
70	0.003	0.001	-0.001	-0.002	0	0.005	0.005	0.004	0.002	0.005	0.004	0.002	0.009	0.004	-0.001	0.004	0.002
71	0.003	0.002	-0.001	-0.001	0	0.006	0.005	0.005	0.002	0.006	0.004	0.002	0.01	0.005	0	0.004	0.002
72	0.004	0.001	-0.001	0	0.001	0.006	0.005	0.005	0.002	0.006	0.004	0.002	0.01	0.005	0.003	0.005	0.004
73	0.004	0.002	0	0.001	0.002	0.007	0.005	0.005	0.002	0.007	0.004	0.002	0.01	0.006	0.003	0.005	0.004
74	0.005	0.002	0.001	0.001	0.002	0.008	0.004	0.005	0.002	0.007	0.004	0.003	0.01	0.007	0.005	0.006	0.005
75	0.005	0.002	0.001	0.002	0.003	0.008	0.004	0.005	0.002	0.007	0.004	0.003	0.011	0.007	0.006	0.006	0.003
76	0.005	0.002	0.001	0.003	0.003	0.008	0.004	0.005	0.002	0.007	0.004	0.003	0.01	0.008	0.007	0.006	0.004
77	0.005	0.002	0.001	0.004	0.004	0.008	0.004	0.005	0.002	0.007	0.004	0.003	0.01	0.008	0.009	0.007	0.004
78	0.005	0.003	0.002	0.005	0.005	0.008	0.004	0.006	0.002	0.007	0.004	0.003	0.01	0.008	0.01	0.007	0.005
79	0.006	0.003	0.002	0.006	0.005	0.008	0.004	0.006	0.002	0.008	0.004	0.003	0.01	0.008	0.011	0.007	0.005
80	0.006	0.003	0.002	0.007	0.006	0.007	0.004	0.006	0.002	0.008	0.004	0.003	0.01	0.008	0.013	0.007	0.005
81	0.006	0.003	0.003	0.007	0.006	0.006	0.003	0.006	0.003	0.007	0.003	0.003	0.01	0.008	0.014	0.008	0.006
82	0.006	0.004	0.003	0.008	0.007	0.006	0.003	0.006	0.003	0.007	0.003	0.003	0.009	0.008	0.015	0.008	0.006
83	0.006	0.004	0.004	0.009	0.007	0.005	0.003	0.007	0.003	0.006	0.003	0.003	0.009	0.007	0.015	0.008	0.007
84	0.006	0.004	0.004	0.01	0.008	0.004	0.003	0.007	0.003	0.006	0.003	0.002	0.008	0.007	0.016	0.007	0.007
85	0.006	0.005	0.005	0.011	0.008	0.003	0.003	0.007	0.003	0.006	0.003	0.002	0.008	0.007	0.017	0.007	0.007
86	0.005	0.005	0.005	0.011	0.008	0.002	0.002	0.007	0.003	0.005	0.003	0.002	0.007	0.007	0.017	0.007	0.007
87	0.005	0.005	0.006	0.012	0.008	0.001	0.002	0.007	0.003	0.005	0.003	0.002	0.006	0.006	0.017	0.007	0.008
88	0.006	0.005	0.006	0.012	0.008	0	0.002	0.007	0.003	0.005	0.002	0.002	0.006	0.006	0.017	0.006	0.008
89	0.005	0.006	0.006	0.012	0.008	-0.001	0.002	0.007	0.003	0.004	0.002	0.002	0.005	0.005	0.017	0.006	0.008
90	0.005	0.006	0.007	0.012	0.008	-0.001	0.002	0.007	0.003	0.004	0.002	0.002	0.005	0.005	0.016	0.006	0.008
91	0.005	0.006	0.007	0.012	0.008	-0.002	0.001	0.007	0.003	0.003	0.002	0.002	0.004	0.004	0.016	0.005	0.008
92	0.005	0.006	0.007	0.012	0.008	-0.003	0.002	0.007	0.003	0.002	0.001	0.002	0.003	0.004	0.015	0.005	0.007
93	0.004	0.005	0.006	0.012	0.007	-0.003	0.001	0.007	0.003	0.002	0.001	0.001	0.003	0.004	0.014	0.005	0.007
94	0.004	0.005	0.006	0.012	0.007	-0.003	0.002	0.006	0.003	0.001	0.001	0.001	0.003	0.003	0.013	0.004	0.007
95	0.004	0.005	0.006	0.011	0.006	-0.003	0.002	0.006	0.003	0.001	0.001	0.001	0.002	0.003	0.013	0.004	0.006
96	0.003	0.005	0.006	0.011	0.006	-0.002	0.001	0.005	0.002	0.001	0.001	0.001	0.002	0.003	0.012	0.004	0.006
97	0.003	0.004	0.005	0.01	0.005	-0.002	0	0.005	0.002	0	0.001	0.001	0.002	0.003	0.011	0.003	0.005
98	0.003	0.003	0.004	0.009	0.005	-0.002	0	0.004	0.002	0	0.001	0.001	0.001	0.002	0.01	0.003	0.004
99	0.002	0.003	0.004	0.009	0.004	-0.001	0	0.004	0.002	-0.001	0	0.001	0.001	0.002	0.009	0.002	0.004
AsAnklPwr
%GC	subject 1	subject 2	subject 3	subject 4	subject 5	subject 6	subject 7	subject 8	subject 9	subject 10	subject 11	subject 12	subject 13	subject 14	subject 15	subject 16	subject 17
0	-0.002	0.048	-0.023	-0.003	0.003	0.185	-0.093	0.083	-0.06	0.04	-0.054	0.063	0.005	0.031	0.019	0.021	0.082
1	-0.011	-0.038	-0.082	-0.029	0.039	0.283	-0.124	0.067	-0.187	0.006	-0.115	-0.034	0.066	0.075	0.003	0.102	-0.013
2	-0.005	-0.093	-0.116	-0.045	0.073	0.382	-0.162	0.019	-0.254	-0.033	-0.199	-0.09	0.141	0.125	-0.013	0.199	-0.035
3	0.014	-0.112	-0.139	-0.053	0.102	0.475	-0.216	-0.061	-0.256	-0.083	-0.311	-0.107	0.232	0.168	-0.028	0.307	-0.01
4	0.047	-0.093	-0.175	-0.063	0.107	0.568	-0.309	-0.189	-0.164	-0.156	-0.481	-0.076	0.333	0.188	-0.035	0.406	0.028
5	0.084	-0.043	-0.28	-0.099	0.075	0.656	-0.433	-0.357	0.016	-0.282	-0.683	-0.034	0.43	0.175	-0.033	0.487	0.027
6	0.111	0.019	-0.459	-0.168	0.006	0.743	-0.614	-0.555	0.252	-0.464	-0.937	-0.006	0.515	0.132	-0.022	0.54	-0.098
7	0.117	0.064	-0.714	-0.291	-0.121	0.802	-0.854	-0.793	0.532	-0.711	-1.249	-0.031	0.562	0.053	0.002	0.529	-0.375
8	0.087	0.069	-1.047	-0.506	-0.317	0.853	-1.138	-1.076	0.823	-1.055	-1.589	-0.135	0.57	-0.065	0.029	0.472	-0.799
9	-0.009	0.011	-1.448	-0.788	-0.554	0.85	-1.476	-1.381	1.086	-1.456	-1.959	-0.321	0.521	-0.189	0.052	0.348	-1.355
10	-0.166	-0.113	-1.847	-1.143	-0.82	0.819	-1.837	-1.718	1.285	-1.88	-2.315	-0.585	0.399	-0.31	0.059	0.151	-2.016
11	-0.387	-0.302	-2.214	-1.602	-1.087	0.729	-2.178	-2.057	1.408	-2.296	-2.647	-0.88	0.219	-0.396	0.034	-0.094	-2.659
12	-0.669	-0.541	-2.47	-2.11	-1.305	0.597	-2.479	-2.375	1.412	-2.602	-2.859	-1.152	-0.029	-0.386	-0.024	-0.387	-3.165
13	-0.996	-0.815	-2.554	-2.653	-1.423	0.429	-2.693	-2.659	1.302	-2.75	-2.93	-1.341	-0.321	-0.285	-0.135	-0.697	-3.462
14	-1.337	-1.107	-2.459	-3.208	-1.383	0.229	-2.754	-2.837	1.099	-2.705	-2.848	-1.325	-0.635	-0.05	-0.293	-1.004	-3.425
15	-1.671	-1.399	-2.155	-3.722	-1.115	0.03	-2.648	-2.864	0.813	-2.345	-2.474	-1.124	-0.942	0.377	-0.491	-1.263	-2.964
16	-1.958	-1.67	-1.614	-4.174	-0.61	-0.167	-2.363	-2.737	0.45	-1.678	-1.87	-0.727	-1.211	0.932	-0.724	-1.442	-2.098
17	-2.148	-1.894	-0.826	-4.513	0.133	-0.331	-1.817	-2.385	0.062	-0.753	-1.005	-0.023	-1.402	1.615	-0.962	-1.511	-0.825
18	-2.23	-2.056	0.116	-4.645	1.194	-0.445	-1.071	-1.796	-0.329	0.457	0.141	0.825	-1.469	2.437	-1.179	-1.429	0.795
19	-2.184	-2.136	1.173	-4.595	2.461	-0.507	-0.171	-0.962	-0.692	1.829	1.461	1.761	-1.418	3.276	-1.343	-1.189	2.692
20	-1.941	-2.114	2.279	-4.333	3.869	-0.468	0.922	0.096	-0.974	3.269	2.936	2.732	-1.2	4.102	-1.421	-0.751	4.629
21	-1.497	-1.969	3.352	-3.736	5.377	-0.372	2.073	1.317	-1.173	4.691	4.453	3.593	-0.803	4.869	-1.397	-0.148	6.468
22	-0.883	-1.673	4.317	-2.873	6.855	-0.137	3.256	2.632	-1.27	5.934	5.945	4.269	-0.28	5.446	-1.21	0.596	8.074
23	-0.1	-1.223	5.07	-1.78	8.178	0.151	4.369	3.982	-1.2	6.933	7.245	4.682	0.387	5.839	-0.878	1.494	9.19
24	0.86	-0.608	5.602	-0.383	9.324	0.588	5.35	5.205	-0.99	7.603	8.317	4.81	1.157	6.011	-0.421	2.433	9.717
25	1.948	0.146	5.833	1.229	10.081	1.064	6.148	6.242	-0.652	7.883	9.103	4.689	1.96	5.907	0.218	3.386	9.702
26	3.088	1.013	5.798	2.953	10.45	1.665	6.659	6.959	-0.166	7.792	9.487	4.293	2.761	5.582	0.949	4.286	9.174
27	4.235	1.961	5.517	4.748	10.5	2.287	6.939	7.323	0.433	7.396	9.52	3.718	3.494	5.083	1.736	5.049	8.19
28	5.315	2.924	5.028	6.479	10.097	2.965	6.895	7.334	1.107	6.687	9.179	3.066	4.112	4.422	2.567	5.652	6.817
29	6.239	3.845	4.364	8.054	9.325	3.646	6.622	6.958	1.825	5.794	8.546	2.371	4.582	3.699	3.332	6.017	5.356
30	6.966	4.662	3.632	9.396	8.344	4.271	6.128	6.302	2.529	4.824	7.668	1.737	4.84	2.968	4.025	6.148	3.938
31	7.446	5.299	2.888	10.322	7.162	4.889	5.447	5.445	3.171	3.824	6.613	1.186	4.915	2.263	4.592	6.05	2.662
32	7.639	5.676	2.171	10.814	5.891	5.312	4.684	4.469	3.693	2.883	5.506	0.725	4.796	1.637	4.929	5.706	1.644
33	7.537	5.784	1.541	10.931	4.649	5.726	3.868	3.493	4.086	2.072	4.392	0.414	4.486	1.119	5.117	5.202	0.921
34	7.161	5.629	1.037	10.501	3.457	5.828	3.064	2.581	4.283	1.375	3.379	0.208	4.063	0.704	5.1	4.56	0.455
35	6.565	5.233	0.633	9.671	2.466	5.894	2.304	1.786	4.266	0.852	2.457	0.077	3.523	0.398	4.859	3.828	0.179
36	5.802	4.639	0.346	8.577	1.639	5.655	1.663	1.14	4.086	0.481	1.703	0.037	2.949	0.184	4.506	3.095	0.047
37	4.931	3.902	0.175	7.244	0.964	5.328	1.115	0.655	3.755	0.221	1.123	0.033	2.379	0.048	4.001	2.385	0.02
38	4.026	3.105	0.077	5.835	0.507	4.813	0.69	0.329	3.282	0.064	0.657	0.05	1.822	-0.027	3.431	1.738	0.029
39	3.16	2.329	0.03	4.465	0.211	4.183	0.382	0.111	2.744	-0.005	0.359	0.082	1.348	-0.058	2.857	1.204	0.053
40	2.368	1.635	0.025	3.204	0.018	3.535	0.163	-0.008	2.186	-0.032	0.163	0.112	0.944	-0.06	2.263	0.761	0.077
41	1.685	1.058	0.041	2.147	-0.073	2.804	0.036	-0.049	1.651	-0.033	0.038	0.136	0.616	-0.045	1.725	0.43	0.091
42	1.122	0.619	0.059	1.328	-0.086	2.18	-0.031	-0.052	1.179	-0.013	-0.002	0.149	0.381	-0.02	1.272	0.216	0.096
43	0.698	0.319	0.078	0.706	-0.073	1.564	-0.05	-0.034	0.784	0.006	-0.011	0.152	0.216	0.006	0.889	0.069	0.095
44	0.397	0.131	0.091	0.328	-0.038	1.09	-0.04	-0.007	0.477	0.022	0.003	0.148	0.11	0.031	0.593	-0.005	0.089
45	0.201	0.033	0.094	0.111	0.002	0.7	-0.011	0.022	0.268	0.035	0.035	0.138	0.053	0.052	0.373	-0.021	0.081
46	0.082	-0.003	0.093	0.011	0.039	0.422	0.024	0.046	0.124	0.041	0.067	0.124	0.034	0.069	0.239	-0.015	0.073
47	0.023	-0.002	0.086	0.012	0.069	0.25	0.06	0.061	0.049	0.044	0.099	0.109	0.035	0.08	0.157	0.012	0.064
48	0.009	0.012	0.076	0.054	0.09	0.143	0.09	0.072	0.016	0.043	0.122	0.094	0.046	0.088	0.112	0.046	0.056
49	0.02	0.026	0.065	0.114	0.102	0.106	0.114	0.077	0.009	0.041	0.14	0.079	0.067	0.092	0.111	0.078	0.05
50	0.04	0.037	0.054	0.175	0.108	0.102	0.131	0.079	0.021	0.038	0.15	0.066	0.085	0.093	0.121	0.105	0.044
51	0.063	0.042	0.044	0.224	0.109	0.119	0.14	0.079	0.038	0.035	0.153	0.055	0.099	0.093	0.138	0.122	0.04
52	0.084	0.043	0.036	0.255	0.106	0.148	0.142	0.077	0.055	0.033	0.151	0.045	0.109	0.091	0.159	0.134	0.036
53	0.1	0.039	0.029	0.27	0.101	0.167	0.139	0.074	0.069	0.031	0.144	0.038	0.113	0.089	0.174	0.136	0.034
54	0.109	0.035	0.024	0.268	0.095	0.185	0.133	0.07	0.076	0.03	0.134	0.031	0.113	0.084	0.184	0.133	0.031
55	0.113	0.03	0.019	0.256	0.089	0.188	0.125	0.065	0.079	0.029	0.122	0.026	0.108	0.079	0.185	0.126	0.029
56	0.113	0.027	0.016	0.237	0.083	0.182	0.114	0.06	0.076	0.029	0.11	0.022	0.102	0.074	0.181	0.116	0.027
57	0.109	0.024	0.014	0.213	0.078	0.169	0.103	0.055	0.07	0.03	0.098	0.019	0.093	0.067	0.171	0.104	0.025
58	0.103	0.022	0.012	0.188	0.074	0.148	0.092	0.05	0.063	0.03	0.085	0.016	0.084	0.059	0.155	0.092	0.023
59	0.096	0.021	0.011	0.164	0.07	0.127	0.082	0.044	0.055	0.031	0.074	0.014	0.075	0.051	0.139	0.08	0.021
60	0.088	0.021	0.01	0.141	0.067	0.103	0.071	0.04	0.046	0.031	0.064	0.012	0.066	0.042	0.121	0.069	0.018
61	0.081	0.021	0.009	0.12	0.063	0.082	0.062	0.036	0.038	0.032	0.055	0.01	0.058	0.034	0.103	0.059	0.016
62	0.074	0.022	0.008	0.102	0.06	0.062	0.053	0.032	0.031	0.031	0.047	0.008	0.05	0.026	0.086	0.051	0.014
63	0.067	0.022	0.008	0.087	0.056	0.046	0.045	0.028	0.025	0.031	0.039	0.006	0.043	0.019	0.071	0.043	0.012
64	0.06	0.023	0.007	0.073	0.052	0.032	0.038	0.025	0.02	0.03	0.033	0.005	0.037	0.012	0.057	0.036	0.011
65	0.054	0.023	0.006	0.062	0.048	0.022	0.031	0.022	0.017	0.029	0.028	0.004	0.032	0.007	0.045	0.031	0.01
66	0.048	0.023	0.005	0.053	0.044	0.013	0.026	0.019	0.014	0.028	0.023	0.002	0.027	0.003	0.035	0.026	0.009
67	0.043	0.023	0.005	0.045	0.039	0.007	0.021	0.016	0.012	0.026	0.019	0.002	0.023	0.001	0.027	0.022	0.008
68	0.038	0.022	0.004	0.038	0.035	0.002	0.017	0.014	0.01	0.025	0.015	0.001	0.02	-0.001	0.02	0.018	0.007
69	0.032	0.021	0.004	0.032	0.03	-0.001	0.013	0.011	0.008	0.023	0.012	0	0.017	-0.002	0.014	0.015	0.006
70	0.027	0.019	0.003	0.027	0.025	-0.003	0.01	0.009	0.007	0.022	0.01	0	0.014	-0.003	0.009	0.013	0.006
71	0.023	0.017	0.002	0.023	0.021	-0.004	0.008	0.007	0.006	0.02	0.008	-0.001	0.012	-0.002	0.005	0.011	0.006
72	0.019	0.015	0.002	0.018	0.017	-0.005	0.006	0.006	0.006	0.019	0.006	-0.002	0.01	-0.002	0.002	0.009	0.005
73	0.015	0.012	0.001	0.014	0.014	-0.005	0.006	0.004	0.005	0.018	0.005	-0.002	0.009	-0.001	0	0.007	0.004
74	0.011	0.01	0.001	0.011	0.011	-0.005	0.005	0.002	0.005	0.016	0.004	-0.002	0.008	0	-0.002	0.006	0.004
75	0.008	0.008	0.001	0.008	0.008	-0.004	0.006	0.001	0.004	0.016	0.004	-0.001	0.007	0.001	-0.004	0.005	0.003
76	0.005	0.006	0	0.005	0.006	-0.003	0.008	0	0.003	0.015	0.003	-0.001	0.006	0.002	-0.005	0.004	0.003
77	0.003	0.004	0	0.002	0.005	-0.002	0.009	0	0.003	0.014	0.003	-0.001	0.004	0.002	-0.005	0.003	0.003
78	0.002	0.002	-0.001	0	0.003	0	0.01	-0.001	0.002	0.013	0.002	0	0.003	0.002	-0.006	0.002	0.002
79	0	0	-0.001	-0.002	0.002	0.001	0.008	-0.001	0.002	0.013	0.002	0	0.002	0.002	-0.006	0.001	0.002
80	0	-0.002	-0.001	-0.003	0.002	0.003	0.009	-0.002	0.001	0.012	0.001	0	0.001	0.002	-0.005	0	0.004
81	-0.001	-0.004	-0.001	-0.004	0.001	0.005	0.01	-0.001	0.001	0.012	0.001	0	0	0.001	-0.004	-0.001	0.004
82	-0.001	-0.006	-0.002	-0.005	0	0.006	0.01	-0.001	0.001	0.011	0.001	0	-0.001	0.001	-0.003	-0.001	0.004
83	-0.001	-0.007	-0.001	-0.005	-0.001	0.007	0.011	0	0.001	0.011	0.001	0	-0.002	0	-0.004	-0.002	0.002
84	0	-0.008	-0.001	-0.005	-0.001	0.008	0.011	0	0.001	0.011	0.001	-0.001	-0.002	0	-0.002	-0.002	0.002
85	0	-0.009	-0.001	-0.004	-0.002	0.007	0.01	0	0	0.01	0	-0.001	-0.003	0	0	-0.002	0.002
86	0	-0.009	0	-0.003	-0.003	0.006	0.009	0.001	-0.001	0.008	0.001	-0.001	-0.003	0	0.002	-0.002	0.002
87	0	-0.008	0	-0.002	-0.003	0.003	0.01	0.001	-0.001	0.007	0	-0.001	-0.003	0.001	0.003	-0.002	0.001
88	0	-0.007	0.001	-0.002	-0.004	-0.001	0.008	0.001	-0.001	0.006	0	-0.002	-0.003	0.001	0.004	-0.002	0
89	0	-0.006	0	-0.001	-0.004	-0.005	0.005	0.001	-0.001	0.004	0	-0.001	-0.003	0.001	0.004	-0.002	-0.001
90	-0.001	-0.005	0	-0.001	-0.004	-0.01	0.003	0.001	-0.001	0.003	0.001	-0.001	-0.003	0.001	0.004	-0.002	-0.002
91	-0.001	-0.003	0	-0.001	-0.003	-0.015	0.001	0.001	-0.001	0.002	0.001	-0.001	-0.002	0.001	0.004	-0.001	-0.003
92	0	-0.001	0	0	-0.002	-0.019	-0.001	0.001	-0.001	0.001	0.002	0	-0.003	0	0.002	-0.002	-0.004
93	0	0	0	0.001	-0.001	-0.023	-0.003	0.001	-0.001	0.001	0.002	0.001	-0.002	-0.001	0.001	-0.002	-0.005
94	0	0.001	0	0.001	0.001	-0.025	-0.005	0.001	-0.001	0.001	0.003	0.002	-0.002	-0.001	-0.001	-0.002	-0.006
95	0	0.001	0	0.001	0.003	-0.026	-0.006	0	0	0	0.003	0.002	-0.002	-0.002	-0.003	-0.002	-0.006
96	0.001	0.001	-0.001	0.002	0.005	-0.025	-0.007	0	0	0.001	0.003	0.003	-0.001	-0.002	-0.011	-0.002	-0.007
97	0.001	0.001	-0.001	0.003	0.006	-0.024	-0.008	0	0	0.001	0.004	0.003	-0.001	-0.003	-0.015	-0.002	-0.007
98	0.001	0.001	-0.001	0.004	0.008	-0.022	-0.009	0	0.001	0.001	0.004	0.004	-0.001	-0.003	-0.019	-0.001	-0.007
99	0.001	0	-0.001	0.005	0.008	-0.019	-0.009	-0.001	0.001	0.002	0.004	0.004	-0.001	-0.003	-0.022	-0.001	-0.007
