# Supplementary material for: Influence of altered torsional stiffness through sole modification of air pressure shoes on lower extremity biomechanical behaviour during side-step cutting maneuvers
Source: PLoS One. 2024 Feb 29;19(2):e0297592. doi: 10.1371/journal.pone.0297592 (PMC10903810; doi:10.1371/journal.pone.0297592)
Supplement: S1 Data — The S1 data file contains 17 participant’s biomechanical test data averaged for each participant for three experimental conditions and normalized to the percentage of gait cycle. Biomechanical test variables include ground reaction force (GRF) components, twisting moments (TM), ankle joint moments and powers (AJMP), and knee joint moments and powers (KJMP). Materials test variable includes torsional stiffness (TS). Each variable’s data is provided as separate xlsx files. (ZIP) [file pone.0297592.s001.zip › S1 data/GRF.xlsx]

## Sheet: BF-GRF
BF-VRT-GRF: Z
%GC	subject 1	subject 2	subject 3	subject 4	subject 5	subject 6	subject 7	subject 8	subject 9	subject 10	subject 11	subject 12	subject 13	subject 14	subject 15	subject 16	subject 17
0	-0.0157369	-0.0332236	-0.00703425	0.00060436	-0.0478925	-0.038518	0.0506181	-0.0446825	0.00943793	-0.0682038	0.00936413	-0.103543	-0.00702156	-0.00942093	-0.00273409	-0.030383	-0.0447503
1	0.0905224	0.429943	0.477607	-0.0554561	0.443246	0.123313	0.098657	0.418577	0.244139	0.270347	0.0810831	0.216995	0.0177214	0.0389815	0.0183372	0.459186	0.529714
2	0.248766	1.14591	1.08273	0.271703	0.742521	0.340959	0.16775	0.69309	0.406779	1.5567	0.170239	0.797817	0.0961194	0.13713	0.0942562	0.788584	1.10151
3	0.411467	1.14884	1.19477	0.986878	0.68984	0.664743	0.247771	0.722149	0.475299	2.04722	0.280455	1.32343	0.179057	0.241053	0.211586	0.792137	1.34207
4	0.60251	1.1018	1.0784	1.24527	0.713194	1.00027	0.340072	0.662452	0.566271	1.35334	0.424982	1.45964	0.348444	0.250737	0.300639	0.731272	1.19062
5	0.840185	1.03283	1.11222	1.11419	0.912988	1.17761	0.478819	0.685345	0.765019	1.10478	0.633565	1.37126	0.817706	0.353117	0.39256	0.808032	1.01329
6	1.07721	0.993185	1.2201	0.920973	1.04659	1.17861	0.674259	0.816075	0.946266	1.32261	0.897281	1.37719	1.21782	0.924887	0.573461	0.929736	1.05264
7	1.22949	1.09565	1.31795	0.766681	1.15194	1.16211	0.877766	0.9917	0.979358	1.54061	1.1296	1.53669	1.06374	1.56406	0.753152	1.06859	1.25065
8	1.3708	1.20421	1.41212	0.820981	1.29877	1.22819	1.02287	1.1634	0.941979	1.70565	1.23589	1.7523	0.808324	1.5636	0.777499	1.21203	1.49333
9	1.51167	1.33618	1.53674	1.00474	1.45194	1.33353	1.08925	1.3229	0.974629	1.87761	1.22212	1.96236	0.814473	1.43769	0.751163	1.33695	1.72828
10	1.53465	1.44121	1.66571	1.16441	1.60311	1.41356	1.13578	1.46773	1.08185	2.04122	1.19331	2.15846	0.904556	1.59477	0.864899	1.43921	1.92374
11	1.56589	1.50959	1.76062	1.30475	1.75563	1.4592	1.22065	1.59058	1.18471	2.13466	1.24582	2.32778	1.01073	1.77528	1.03946	1.51275	2.05219
12	1.64273	1.56656	1.82841	1.47241	1.90272	1.49262	1.33315	1.69655	1.25438	2.19689	1.38992	2.44785	1.20895	1.92582	1.13249	1.56757	2.12531
13	1.7156	1.60459	1.88068	1.61807	2.03394	1.52899	1.43841	1.78977	1.31079	2.22931	1.57212	2.51315	1.43339	2.07372	1.209	1.60155	2.16981
14	1.77551	1.6366	1.92295	1.70659	2.14314	1.56854	1.51635	1.86718	1.36947	2.21431	1.73607	2.53407	1.55731	2.17333	1.31378	1.60769	2.18582
15	1.82214	1.67311	1.95561	1.767	2.23271	1.60484	1.56652	1.92237	1.42307	2.18602	1.85755	2.52212	1.59788	2.2343	1.41486	1.59688	2.16292
16	1.85033	1.70413	1.97732	1.80246	2.30276	1.62918	1.60212	1.94691	1.46925	2.16001	1.94642	2.4834	1.6343	2.28168	1.50771	1.58619	2.09807
17	1.86997	1.72648	1.98485	1.82401	2.34659	1.63377	1.62722	1.943	1.51163	2.12247	2.01964	2.42151	1.68709	2.3119	1.58375	1.58161	1.99985
18	1.89082	1.73859	1.97481	1.84487	2.36058	1.61772	1.6382	1.91598	1.5443	2.06827	2.07742	2.34154	1.7376	2.3207	1.63297	1.57406	1.88118
19	1.90208	1.73383	1.94605	1.85367	2.34717	1.58953	1.63285	1.8688	1.57061	1.99926	2.11084	2.25099	1.7647	2.31054	1.66477	1.55839	1.75832
20	1.89829	1.71158	1.9002	1.83963	2.30745	1.55993	1.60868	1.80781	1.58851	1.91333	2.11514	2.15818	1.76329	2.2808	1.68383	1.53678	1.65107
21	1.88312	1.67782	1.8389	1.80682	2.23915	1.53243	1.5736	1.73746	1.59191	1.80251	2.09377	2.06806	1.74517	2.22928	1.68702	1.502	1.56353
22	1.85726	1.63559	1.76094	1.76589	2.14141	1.50352	1.53606	1.66683	1.57968	1.66491	2.05765	1.97905	1.71825	2.16038	1.67342	1.44662	1.48584
23	1.821	1.59714	1.66831	1.72584	2.01632	1.47084	1.49121	1.60406	1.54869	1.50806	2.01352	1.88502	1.68278	2.0739	1.64417	1.37595	1.40355
24	1.77436	1.55892	1.56431	1.68671	1.86735	1.43756	1.43458	1.54555	1.50891	1.33777	1.96023	1.78107	1.63805	1.96497	1.60118	1.29662	1.30853
25	1.72017	1.50983	1.44974	1.64258	1.69799	1.4086	1.3616	1.48609	1.46358	1.15766	1.89599	1.66506	1.58597	1.83471	1.54724	1.20817	1.20401
26	1.6608	1.44712	1.32654	1.59294	1.5113	1.38506	1.27066	1.41954	1.40924	0.971534	1.81684	1.53531	1.52863	1.68843	1.48586	1.10815	1.09099
27	1.59808	1.37702	1.19557	1.5397	1.31009	1.3638	1.17204	1.34366	1.34934	0.784968	1.71776	1.39023	1.46739	1.52957	1.42214	0.998061	0.974243
28	1.53055	1.29802	1.05755	1.48321	1.10131	1.34222	1.06883	1.26064	1.28498	0.601496	1.5971	1.22932	1.40691	1.35698	1.36029	0.880183	0.856079
29	1.45787	1.20606	0.914185	1.42719	0.895224	1.31931	0.960965	1.16719	1.22819	0.434255	1.45421	1.05417	1.35152	1.1702	1.30272	0.754954	0.73443
30	1.37853	1.10393	0.767767	1.37364	0.698239	1.29318	0.857477	1.06383	1.17961	0.302434	1.29287	0.869683	1.29699	0.972958	1.25162	0.625584	0.613857
31	1.28719	0.993129	0.623775	1.3147	0.520724	1.26187	0.756867	0.952148	1.12624	0.204497	1.12185	0.685109	1.23325	0.769815	1.20446	0.500578	0.493124
32	1.18415	0.879413	0.487407	1.24203	0.371278	1.22642	0.655849	0.831516	1.06666	0.133175	0.947371	0.512321	1.15417	0.565978	1.15346	0.390319	0.377645
33	1.06759	0.765749	0.362903	1.15631	0.248986	1.1889	0.559408	0.707894	0.996348	0.0849268	0.775677	0.361973	1.06184	0.374503	1.09339	0.299846	0.276897
34	0.939055	0.660393	0.257213	1.05997	0.158825	1.14758	0.466617	0.586223	0.918322	0.0512677	0.614783	0.241383	0.96008	0.213327	1.02314	0.22397	0.193095
35	0.802851	0.5734	0.177382	0.953911	0.0967766	1.09765	0.383413	0.472194	0.835172	0.0250485	0.47073	0.152573	0.848876	0.0961433	0.942414	0.155312	0.130725
36	0.66625	0.500431	0.121299	0.836264	0.0505464	1.03559	0.315801	0.371132	0.741299	0.00677095	0.349677	0.0902593	0.727306	0.0292154	0.852685	0.0955954	0.085004
37	0.530505	0.440276	0.0798615	0.708678	0.0203073	0.960426	0.256365	0.281837	0.644846	-0.00103351	0.253643	0.0461437	0.596526	0.00416668	0.756246	0.0510687	0.052716
38	0.400005	0.392325	0.0468735	0.582702	0.00566074	0.871036	0.206357	0.206464	0.547032	-0.00127943	0.177758	0.0161158	0.460239	0.000731534	0.65291	0.0231911	0.0324582
39	0.29191	0.354184	0.0223979	0.468042	0.000494898	0.7667	0.165559	0.146126	0.450565	-1.82347e-05	0.118975	0.000125315	0.330563	0.00146978	0.545277	0.00816112	0.0181203
40	0.204184	0.317145	0.00827634	0.356373	-0.000568795	0.651161	0.126892	0.100303	0.363884	-0.000330115	0.0760254	-0.00399878	0.225705	5.76586e-05	0.440466	0.00125032	0.0108109
41	0.138734	0.277644	0.00157184	0.243907	-0.000534842	0.533827	0.0953354	0.0700432	0.284996	-0.00144456	0.0466739	-0.0026367	0.15213	-0.0011129	0.34136	-0.000586519	0.00620542
42	0.0999561	0.234843	-0.000945058	0.152585	-0.000617526	0.425289	0.070551	0.0491839	0.219746	-0.00164308	0.0301299	-0.00155046	0.0989343	-0.000192717	0.25018	-0.000439432	0.0033057
43	0.0720577	0.190259	-0.00139546	0.097834	-0.000690323	0.330462	0.0497579	0.0336885	0.165713	-0.00069357	0.0223638	-0.00206531	0.0569206	0.00115367	0.171493	-0.000378956	0.00318969
44	0.0461555	0.14436	-0.00121195	0.0650769	-0.000388092	0.247368	0.0369755	0.0226334	0.118084	-0.000194531	0.0176221	-0.00288249	0.0262163	0.00096766	0.107669	-0.000344494	0.00150183
45	0.0265174	0.105986	-0.000937122	0.0336927	-0.000215125	0.173525	0.0256373	0.0135731	0.0804878	-0.000938751	0.0146241	-0.00289475	0.00896195	5.74333e-05	0.0603281	-9.56028e-05	0.0012515
46	0.0124536	0.0792712	-0.00103002	0.00763625	-0.000452662	0.111184	0.01527	0.00914046	0.0485595	-0.00224658	0.0121902	-0.00219097	0.00212328	-6.95627e-05	0.0296147	-1.22498e-05	0.000745986
47	0.00310565	0.0586586	-0.00121156	-0.00170376	-0.000627348	0.0642097	0.0107342	0.00785076	0.027326	-0.00168509	0.00958195	-0.00176622	0.000213471	0.000418659	0.0129197	-0.000217224	0.000420022
48	-0.000302431	0.0388398	-0.00169133	-0.000781253	-0.000526388	0.0330243	0.00591071	0.00683046	0.0163681	9.73895e-05	0.00853255	-0.0021088	-6.00847e-05	0.000629126	0.00443038	-0.00050337	0.00164243
49	-0.00155504	0.0196792	-0.00149603	0.00011916	-0.00057004	0.0144368	0.00328394	0.00703371	0.00964576	-0.000191203	0.00799066	-0.00256115	-8.47015e-05	0.000372633	0.000671399	-0.000672845	0.000992578
50	-0.00161	0.0069077	-0.000777125	-0.000290808	-0.000848589	0.00439849	0.00386287	0.0062179	0.00864225	-0.00256194	0.00711719	-0.00232051	-0.000142658	-1.31705e-05	0.000314718	-0.000842463	0.00166276
51	-0.00187025	0.000242653	-0.000886095	-0.00170163	-0.000803576	-0.000329373	0.00183311	0.0060223	0.00643964	-0.00355622	0.0070559	-0.00164959	0.000120321	-0.000138436	0.000651364	-0.00106302	0.000812648
52	-0.00259033	-0.000318149	-0.00192908	-0.0028925	-0.000430759	-0.00197558	0.00258926	0.0068945	0.00540016	-0.00059601	0.006432	-0.00152055	-5.41518e-05	2.15961e-05	0.000534774	0.000388765	-0.000697117
53	-0.00110522	-0.000669963	-0.00325827	-8.37327e-05	-0.000375888	-0.00217704	0.00422956	0.00607478	0.00588639	0.00161261	0.00533713	-0.0020783	-0.000672832	-1.30372e-05	0.000421004	0.00103936	0.000205286
54	-0.000527255	-0.000756868	-0.00147465	0.00106608	-0.000987397	-0.0020092	0.00278036	0.00594793	0.00367462	0.000238525	0.00514668	-0.00256642	0.000148018	-0.000167199	0.00032066	-0.000501355	0.00038098
55	-0.001974	-0.000613779	0.00178277	-0.000373461	-0.00172093	-0.00186436	0.00374605	0.00564647	0.00436748	-0.00265384	0.00471996	-0.00252024	0.00123167	0.000377453	0.000184863	-0.000890598	0.00129625
56	-0.00245666	-0.000590801	-9.01253e-05	-0.00222012	-0.00122553	-0.00177132	0.00305952	0.00512189	0.00335422	-0.00277329	0.0048368	-0.00234597	0.00091002	0.000810395	0.000118502	-0.000628818	-9.31982e-05
57	-0.000810735	-0.000540366	-0.00278798	-0.00213404	6.64394e-05	-0.00163821	0.00138697	0.00583703	0.00228828	-0.000275955	0.00583395	-0.00288625	-0.000166719	-0.000282474	0.000353956	0.000790364	-0.00178379
58	-0.000876876	-0.000905309	-0.00291173	0.000546492	-0.000463419	-0.00157611	0.00341758	0.00503199	0.00334298	0.000138969	0.0053562	-0.00324518	-0.00100563	-0.000810729	0.000499603	-0.000127201	-0.00037942
59	-0.00178041	-0.000231084	-0.00062692	-0.000782603	-0.00136034	-0.00159406	0.00263998	0.00475691	0.00241841	-0.00111898	0.00426684	-0.0017288	0.000192391	0.000273736	0.00040689	-0.000694893	6.63893e-05
60	-0.00170961	-0.000586335	0.000636333	-0.00115698	-0.00104403	-0.00156755	0.00167587	0.00486233	0.00408486	-0.00214206	0.00364824	-3.68844e-06	0.00120346	0.00143115	0.000291628	-6.61165e-05	0.000914109
61	-0.00158061	-0.000467259	-0.00176954	-0.00155669	0.000269547	-0.00158253	0.0027915	0.00371202	0.0033453	-0.000932035	0.00299418	-0.00071179	0.000458605	0.00121883	0.000305883	3.85293e-05	2.86176e-05
62	-0.00147824	-0.000645981	-0.00214439	-0.001196	0.000522873	-0.00168022	0.00135432	0.00418789	0.00154529	9.07621e-05	0.00361055	-0.00287129	-8.88719e-06	-0.000125857	0.000500873	0.000203105	-0.00101173
63	-0.00130891	-9.14191e-05	-0.00139686	-0.000647974	-0.00086733	-0.00181201	0.00236254	0.00422711	0.00274006	-0.000499642	0.00440904	-0.0034847	0.000123708	-0.000834584	0.000434411	6.3753e-06	-8.29065e-05
64	-0.0013816	-0.00061953	-0.000710642	-0.00069295	-0.00155708	-0.00183219	0.00330186	0.00382275	0.00203628	-0.00135161	0.00378094	-0.00192469	0.0004143	0.000204827	0.000341611	0.000277438	-0.000995109
65	-0.00190008	-0.000783868	-0.000412767	-0.000819523	-0.000820502	-0.00175003	0.000795283	0.00411063	0.00334515	-0.00123455	0.00355284	-0.000932933	0.000532173	0.00103671	0.000431269	0.000171654	-0.000592486
66	-0.0011403	-0.00044029	-0.00160614	-0.00110568	-0.000424966	-0.00166438	0.00162307	0.00330055	0.002893	-0.000319497	0.00348667	-0.00174096	9.70054e-05	0.000789087	0.000404983	-6.21824e-05	-0.000754367
67	-0.00134287	-0.000688083	-0.00192201	-0.000528774	-0.000602048	-0.00162456	0.00190294	0.00396446	0.00120175	-0.000359002	0.00298907	-0.0026412	-2.87139e-05	0.000547465	0.000223179	8.85158e-05	-0.000873077
68	-0.00156383	-0.000276591	-0.00126163	-0.000235587	-0.000891111	-0.00160758	0.000992677	0.00448393	0.00237386	-0.00118261	0.00335324	-0.00245129	0.000511708	0.0002824	0.000181902	4.77186e-05	0.000628766
69	-0.00163765	-0.000696603	-0.000706852	-0.000544126	-0.00112884	-0.00150704	0.00288609	0.00360664	0.00106194	-0.00124246	0.00335101	-0.00171433	0.000803724	0.000109198	0.000261829	-8.60815e-05	7.38945e-05
70	-0.00137592	-0.000306585	-0.00106229	-0.000630466	-0.000605938	-0.00140282	0.00175312	0.00381007	0.00189857	-0.000576678	0.00287481	-0.00159898	0.000595046	0.000400752	0.000391951	4.67469e-05	0.000599798
71	-0.00136492	-0.00100148	-0.00170398	-0.000497193	0.000188776	-0.00146001	0.00107893	0.00315047	0.0022455	-0.00041066	0.00332637	-0.00236237	0.000504726	0.00039092	0.000558556	0.000294971	0.000163237
72	-0.00168034	-0.000339308	-0.00153252	-0.000538863	3.51444e-05	-0.00176744	0.002799	0.00331649	0.000934116	-0.000998884	0.00334818	-0.00292855	0.000474334	-2.3682e-05	0.000652567	0.000291587	-0.000533529
73	-0.00151769	-0.000451757	-0.000730357	-0.000727003	-0.000702696	-0.00199492	0.00124087	0.00437766	0.00235094	-0.00113968	0.00320288	-0.00245174	0.000350045	-8.66706e-05	0.00060636	-0.00012917	0.000614443
74	-0.001628	-0.000322507	-0.000426861	-0.000770893	-0.00055814	-0.00188123	0.00168873	0.00389332	0.00102761	-0.000990579	0.00375259	-0.00154384	0.000259	0.000449709	0.000380261	-0.000217586	0.00016192
75	-0.0013943	-0.000286109	-0.0006463	-0.000717755	-2.32109e-05	-0.00159849	0.00250393	0.00419441	0.00123114	-0.00102259	0.00344615	-0.00143076	5.62572e-05	0.000700061	0.000150336	0.000211102	0.00087201
76	-0.00153795	-0.000618693	-0.00123066	-0.000532777	-0.000207331	-0.00152104	0.000425311	0.00381395	0.00161297	-0.000889348	0.00318269	-0.00224123	-6.67811e-06	0.000180037	0.000385114	0.000240207	0.000630993
77	-0.00156876	-0.000466924	-0.00162915	-0.000362717	-0.000348405	-0.00173522	0.00172924	0.0032232	0.000371491	-0.00055942	0.0036868	-0.00276723	0.000172254	0.000123237	0.000761493	-0.000131763	7.43872e-05
78	-0.00164638	-0.00064478	-0.00105932	-0.000578084	-0.000255394	-0.00192518	0.00199441	0.00395241	0.00227312	-0.000648794	0.00356443	-0.00237855	0.000310725	0.00062025	0.000488255	-0.000139164	0.00104635
79	-0.00115993	-1.49322e-05	-0.000666766	-0.00100941	-7.37387e-05	-0.0019187	0.000854745	0.00335822	0.00148349	-0.000823162	0.00382439	-0.00176552	0.00028541	0.00052277	0.000298227	6.34305e-06	0.000177514
80	-0.000894578	-0.000411097	-0.00068628	-0.000679326	1.72109e-05	-0.00179054	0.00275437	0.00364808	0.00153876	-0.000636875	0.00430986	-0.00171366	0.000431842	0.000199867	0.000593829	-9.94503e-05	0.000701637
81	-0.00155614	-0.000175469	-0.00105683	-0.000333664	-0.000152183	-0.00170439	0.0017324	0.00436993	0.0021871	-0.000549165	0.00380903	-0.00217735	0.000623641	0.0002985	0.000684605	-0.000213017	0.000768737
82	-0.00157957	-0.000812653	-0.00143549	-0.000573121	-0.000336892	-0.00162573	0.00119877	0.00400362	0.000714359	-0.00107167	0.00393467	-0.0024522	0.000352596	0.000533431	0.000398037	-5.68679e-05	0.000422946
83	-0.00146358	-0.000600277	-0.000981211	-0.000765756	-0.000549306	-0.00156865	0.00306246	0.00471827	0.00232543	-0.00128069	0.00433345	-0.00221607	6.8161e-05	0.00039728	0.000270595	-2.09608e-05	0.00108921
84	-0.00133218	-0.000502018	-0.000874602	-0.000835534	-0.000305885	-0.00152373	0.00153365	0.00438	0.00155828	-0.000977429	0.00404872	-0.00185603	0.000297775	-6.47795e-06	0.000487428	-0.000151347	-4.8342e-05
85	-0.00175329	-0.000567865	-0.0011484	-0.000613077	-3.76387e-05	-0.00141287	0.00206997	0.00406041	0.00126715	-0.000857799	0.00442779	-0.00189769	0.000492552	-9.54625e-05	0.00066435	-7.38368e-05	0.000623737
86	-0.00149651	-0.000125816	-0.00126162	-0.000545083	-0.000358277	-0.00129495	0.00319719	0.00451607	0.00232947	-0.000903838	0.00454138	-0.00240166	0.000381528	0.000353657	0.000547739	-0.000179601	0.000670243
87	-0.00139607	-0.000697895	-0.00126822	-0.000568664	-0.000455767	-0.00132115	0.00150759	0.00365201	0.00114515	-0.00121233	0.00411609	-0.00261011	0.000312134	0.000738629	0.00036201	-0.000175272	-2.24625e-05
88	-0.00148046	-0.000504556	-0.000602593	-0.000650193	-0.000159476	-0.00156534	0.00311247	0.00409548	0.00280802	-0.00118244	0.00460592	-0.00201606	0.000307222	0.00047167	0.000400772	-0.000184148	0.00082332
89	-0.00129082	-0.00102092	-0.00038567	-0.000700548	5.981e-05	-0.00178248	0.00345681	0.0043635	0.00218514	-0.000715118	0.00463553	-0.00134134	0.000143353	0.000181305	0.000578615	-0.000161352	0.000248457
90	-0.00129175	-0.000623057	-0.000904629	-0.000877588	-4.94637e-05	-0.00183351	0.00212352	0.00390951	0.00159432	-0.000805333	0.00419552	-0.00142273	2.43954e-05	0.000420808	0.000641907	4.24706e-05	0.000949299
91	-0.00120588	-0.000507315	-0.001089	-0.000689448	-0.000489339	-0.00177146	0.00374376	0.00479277	0.00302152	-0.0014789	0.00451845	-0.00204805	0.000329652	0.000641742	0.000542231	0.000172476	0.000874631
92	-0.00187253	-0.000162446	-0.00112729	-0.000484596	-0.000679444	-0.00173163	0.00249344	0.00447396	0.00178762	-0.00142128	0.00436277	-0.00234533	0.000779658	0.000395879	0.00047652	0.000271334	0.000412594
93	-0.00152998	-0.000591709	-0.00108865	-0.000654303	-0.000534827	-0.00175822	0.00182269	0.00455421	0.00298015	-0.000477576	0.00432204	-0.00208284	0.000582872	0.000198224	0.000326859	0.000231138	0.001307
94	-0.00148257	-0.000753744	-0.00118887	-0.000584352	-0.000370714	-0.00188876	0.00371433	0.00493705	0.00254523	-0.000362375	0.00492356	-0.00188843	0.000328927	0.000482748	0.000289638	0.00013155	0.000391852
95	-0.00131983	-0.000637964	-0.00149397	-0.000643362	-0.00049322	-0.00200522	0.0023129	0.00399475	0.0019818	-0.000994246	0.00457266	-0.00203403	0.000555166	0.000726514	0.000457495	-1.82626e-05	0.000839241
96	-0.00152188	-0.000643583	-0.00134876	-0.000828223	-0.000632867	-0.00189445	0.00296339	0.00441013	0.00374261	-0.000814359	0.00435031	-0.00217007	0.000598732	0.000621506	0.000466605	-5.42838e-06	0.000808368
97	-0.00173776	-6.51066e-05	-0.00102519	-0.000698492	-0.000667945	-0.00168755	0.00405132	0.00435732	0.00240144	-0.000400696	0.00461921	-0.00208274	0.000264337	0.000297748	0.000443523	0.000190771	0.000535801
98	-0.00120432	-0.000462592	-0.000935172	-0.000356216	-0.000418196	-0.00149982	0.00203339	0.00463564	0.00320041	-0.000444286	0.00414861	-0.00189627	2.33492e-05	0.000154891	0.000563505	-0.000364178	0.00124412
99	-0.00125145	-0.000145787	-0.00106803	-0.000421545	-0.000180016	-0.00115273	0.00332488	0.00655768	0.00296424	-0.000355164	0.00434673	-0.00192168	0.000241109	0.000322998	0.00106847	-0.00221808	-0.000153579
BF-AP-GRF: Y
%GC	subject 1	subject 2	subject 3	subject 4	subject 5	subject 6	subject 7	subject 8	subject 9	subject 10	subject 11	subject 12	subject 13	subject 14	subject 15	subject 16	subject 17
0	0.0015898	-0.00490211	0.00984064	0.00188176	0.00619736	0.0187691	0.01548	0.00145022	0.00764865	-0.00236989	0.00892746	0.00426299	-0.000885123	0.00394008	0.00119543	-0.00487027	0.0190043
1	-0.00452236	-0.0545818	-0.147847	0.00275265	-0.116826	-0.10209	-0.108712	-0.0620381	-0.0629462	-0.0273091	-0.00607034	-0.0570617	0.000438858	-0.0151333	-0.00659989	-0.103415	-0.15766
2	-0.0559236	-0.124806	-0.199793	-0.0484094	-0.0999496	-0.190295	-0.206207	-0.0856069	-0.13623	-0.0530887	-0.0423922	-0.0924279	-0.00499826	-0.0480013	-0.0499104	-0.140212	-0.28201
3	-0.118124	-0.162032	-0.11839	-0.13325	0.0209226	-0.214099	-0.227783	-0.0712061	-0.188848	-0.0948611	-0.0953156	-0.0738046	-0.0491694	-0.0813575	-0.137476	-0.119571	-0.287012
4	-0.135546	-0.1987	-0.0742561	-0.160856	0.0317311	-0.201309	-0.183431	-0.0594397	-0.202877	-0.150817	-0.138271	-0.035275	-0.110268	-0.111767	-0.187725	-0.116947	-0.2378
5	-0.137126	-0.216093	-0.132116	-0.174343	-0.0703722	-0.217684	-0.147358	-0.0759836	-0.193491	-0.195927	-0.154126	-0.0459246	-0.0991978	-0.170328	-0.13019	-0.1708	-0.269112
6	-0.145828	-0.245354	-0.220029	-0.190034	-0.154949	-0.274292	-0.170146	-0.110652	-0.199912	-0.255919	-0.154991	-0.11817	-0.050206	-0.218592	-0.0502767	-0.241624	-0.383029
7	-0.186194	-0.28678	-0.286876	-0.186303	-0.201582	-0.322989	-0.234092	-0.139421	-0.248502	-0.322399	-0.163662	-0.206936	-0.109851	-0.165281	-0.078383	-0.300868	-0.478025
8	-0.237229	-0.304156	-0.314894	-0.22288	-0.22962	-0.332065	-0.299564	-0.147755	-0.311558	-0.346528	-0.192343	-0.263868	-0.255419	-0.128628	-0.173707	-0.3392	-0.497158
9	-0.251286	-0.30038	-0.309701	-0.306091	-0.231107	-0.323053	-0.346551	-0.137208	-0.334849	-0.327021	-0.240688	-0.268534	-0.371574	-0.269477	-0.220549	-0.345741	-0.463639
10	-0.273808	-0.289722	-0.289862	-0.37224	-0.20934	-0.3287	-0.366422	-0.117709	-0.307884	-0.28933	-0.295134	-0.232792	-0.435253	-0.423781	-0.214673	-0.323172	-0.426648
11	-0.303228	-0.27558	-0.271993	-0.383215	-0.17896	-0.349698	-0.355222	-0.0971232	-0.266456	-0.247087	-0.332119	-0.18396	-0.438779	-0.429169	-0.21082	-0.281249	-0.402619
12	-0.303535	-0.25282	-0.257447	-0.350238	-0.157128	-0.367187	-0.32519	-0.0781351	-0.237897	-0.222273	-0.336418	-0.143721	-0.374052	-0.367493	-0.232256	-0.236367	-0.375412
13	-0.287744	-0.232786	-0.237843	-0.308974	-0.134437	-0.369608	-0.297097	-0.0591199	-0.21895	-0.212917	-0.315446	-0.115292	-0.298397	-0.345103	-0.255585	-0.207196	-0.33333
14	-0.270404	-0.217722	-0.213202	-0.281824	-0.0970331	-0.356023	-0.279476	-0.037057	-0.201838	-0.193417	-0.288999	-0.08789	-0.280793	-0.352763	-0.25797	-0.195312	-0.284452
15	-0.25325	-0.200529	-0.186093	-0.270842	-0.0551159	-0.328746	-0.265308	-0.0124929	-0.186567	-0.160811	-0.26796	-0.0544974	-0.30742	-0.340536	-0.250069	-0.182544	-0.24142
16	-0.230667	-0.178571	-0.152435	-0.263061	-0.0151268	-0.291924	-0.244144	0.01003	-0.16964	-0.122284	-0.248607	-0.0187665	-0.316019	-0.307882	-0.23917	-0.157664	-0.206741
17	-0.200174	-0.153678	-0.114157	-0.247261	0.0272623	-0.253427	-0.212671	0.027472	-0.146216	-0.0759482	-0.223502	0.0135718	-0.287614	-0.270708	-0.222993	-0.127831	-0.1757
18	-0.165361	-0.127746	-0.0764891	-0.220371	0.0753883	-0.220907	-0.176609	0.0410196	-0.118037	-0.0215805	-0.190895	0.0428413	-0.242313	-0.229688	-0.205363	-0.0977139	-0.145033
19	-0.130258	-0.102154	-0.0387928	-0.191044	0.127923	-0.194988	-0.142637	0.0525977	-0.0903256	0.0372986	-0.1542	0.0745101	-0.197865	-0.180503	-0.185568	-0.0625995	-0.113377
20	-0.0985735	-0.0792202	-0.000993783	-0.169748	0.179601	-0.171078	-0.107922	0.0625599	-0.0660147	0.0925609	-0.116742	0.113456	-0.161768	-0.122626	-0.161589	-0.0211939	-0.0755682
21	-0.070071	-0.0562277	0.0343354	-0.156035	0.226063	-0.147449	-0.0631852	0.0723789	-0.0448407	0.138875	-0.0782838	0.15995	-0.135352	-0.0612718	-0.137259	0.0251148	-0.023677
22	-0.0418638	-0.0309883	0.0663157	-0.144129	0.266741	-0.126265	-0.00789618	0.0867298	-0.0255245	0.174834	-0.0364822	0.209531	-0.113262	-0.00250507	-0.115256	0.0708767	0.0402635
23	-0.0129952	-0.00402471	0.0946172	-0.127308	0.302885	-0.107936	0.0465344	0.110692	-0.00706681	0.19939	0.00933997	0.255274	-0.0884544	0.0514624	-0.0944942	0.107443	0.100092
24	0.0212516	0.0236372	0.118216	-0.101238	0.332419	-0.0900083	0.0902865	0.144517	0.0114894	0.21343	0.0572352	0.29079	-0.0605642	0.0999049	-0.074315	0.134495	0.141803
25	0.0577268	0.0498762	0.136839	-0.0688858	0.351583	-0.0709602	0.122238	0.181533	0.0306353	0.217776	0.103483	0.313146	-0.0334828	0.141186	-0.0548934	0.158132	0.166181
26	0.0885649	0.0726301	0.151002	-0.035828	0.359917	-0.0508541	0.145182	0.212906	0.0491928	0.212743	0.143693	0.323208	-0.00735099	0.174077	-0.0361929	0.1792	0.181172
27	0.122452	0.0911941	0.160714	-0.00526237	0.357221	-0.0291738	0.163237	0.235471	0.0656282	0.19886	0.17494	0.322783	0.0197997	0.199268	-0.0182336	0.193202	0.190801
28	0.164278	0.106355	0.164343	0.0257403	0.337481	-0.00600257	0.18127	0.252425	0.0825941	0.176351	0.197014	0.312809	0.0489414	0.217386	0.00310621	0.197809	0.195627
29	0.203145	0.116773	0.160901	0.0614457	0.302169	0.0165456	0.199048	0.26577	0.107529	0.142526	0.210883	0.294258	0.0835412	0.226995	0.0342315	0.193051	0.19646
30	0.237972	0.121458	0.152113	0.100152	0.264768	0.0380424	0.209334	0.272856	0.144612	0.101848	0.216752	0.268097	0.126462	0.224419	0.0763637	0.177514	0.19251
31	0.265434	0.120674	0.138443	0.138554	0.217579	0.0621079	0.206129	0.270496	0.187053	0.0619991	0.214344	0.233825	0.174781	0.206829	0.125679	0.149894	0.180837
32	0.279165	0.111893	0.116605	0.170493	0.155581	0.0910768	0.192364	0.257652	0.22124	0.0289865	0.203889	0.190694	0.220212	0.174509	0.170008	0.11416	0.159599
33	0.281898	0.0981008	0.0854431	0.192986	0.106619	0.121261	0.176838	0.234219	0.238829	0.0133453	0.185696	0.140982	0.2518	0.128241	0.19721	0.0798565	0.129725
34	0.276848	0.0867375	0.0510158	0.210154	0.0725735	0.147406	0.1636	0.20134	0.243142	0.00962613	0.159496	0.0905363	0.26337	0.0757886	0.210888	0.0545983	0.0950913
35	0.263298	0.0740769	0.0231517	0.219908	0.040901	0.168016	0.149211	0.163851	0.242313	0.0080973	0.126108	0.0471702	0.260335	0.0336529	0.220374	0.0386761	0.0613787
36	0.239594	0.0628377	0.00607343	0.218369	0.0216056	0.184337	0.13102	0.128401	0.239158	0.00585878	0.089927	0.017693	0.250725	0.0107179	0.225761	0.0286979	0.0335964
37	0.207516	0.05836	-0.00215156	0.207372	0.0135272	0.197455	0.111034	0.0973443	0.231102	0.0028309	0.0576179	0.00328316	0.23307	0.00246166	0.223087	0.0208362	0.0145042
38	0.169402	0.0584068	-0.00375983	0.188629	0.00645565	0.206961	0.0915195	0.0688645	0.215846	0.00121218	0.0337043	-0.000595465	0.201825	0.000863295	0.213914	0.0131296	0.0042697
39	0.125848	0.0611628	-0.00213024	0.163637	0.00118515	0.209839	0.0731371	0.0428556	0.192866	0.00137317	0.0182847	4.85202e-05	0.158679	0.000860474	0.198174	0.00603108	0.000530373
40	0.0851092	0.0641667	-0.000765914	0.136808	0.000396753	0.20162	0.0575922	0.0225362	0.162714	0.00149176	0.00893558	0.00110408	0.110162	0.000731151	0.175233	0.0016216	-5.21384e-07
41	0.0525196	0.0649637	-3.47182e-05	0.108745	0.000857576	0.180938	0.0463737	0.0101883	0.12762	0.00128209	0.00362346	0.00129112	0.0642539	0.000627513	0.148318	0.000644268	0.000363431
42	0.0261599	0.0630952	0.000418431	0.0734747	0.000775687	0.151572	0.0373567	0.00401601	0.0917235	0.00121319	0.0012197	0.00103768	0.0311159	0.000728707	0.114699	0.000882221	0.000674806
43	0.00991577	0.05886	0.000358665	0.0351342	0.000686453	0.11957	0.0278501	0.000845619	0.0598202	0.00136764	0.000680546	0.000886828	0.0128273	0.000815927	0.0802846	0.000821802	0.000774146
44	0.00358333	0.0488987	0.000277424	0.0101851	0.000739937	0.0894121	0.0184838	-0.000567075	0.0352545	0.00147208	0.000860517	0.00092472	0.00550756	0.000742562	0.0540836	0.00073296	0.000748831
45	0.00209319	0.0345852	0.000360402	0.00248934	0.000750436	0.0623584	0.0114057	-0.000297379	0.0185408	0.00127137	0.000999767	0.000999871	0.00278898	0.000643244	0.0314709	0.000782654	0.000732613
46	0.00241579	0.0243514	0.00041623	0.00133119	0.000732145	0.0385084	0.00707298	0.000789068	0.00815915	0.00109405	0.000945047	0.00102336	0.000966401	0.00067636	0.0134985	0.000798903	0.000815383
47	0.00181243	0.0180657	0.000351841	0.00065863	0.000754297	0.019109	0.00426129	0.00146602	0.00262431	0.00130993	0.000854031	0.00101728	0.000274157	0.000719726	0.00482056	0.000773377	0.000838557
48	0.000648473	0.0146481	0.000276313	0.000592042	0.000761692	0.0059142	0.00213084	0.00149569	0.000686474	0.00146441	0.000839336	0.000993695	0.000369854	0.000689309	0.00179468	0.000800174	0.00040327
49	0.000395734	0.0120884	0.000359198	0.00072483	0.000723587	-0.000547996	0.000916473	0.00133619	0.000576563	0.00127965	0.000882093	0.000949236	0.000404839	0.000662341	0.000745253	0.000801232	-0.000486646
50	0.000472044	0.0065818	0.000412971	0.000679592	0.000725363	-0.00178523	0.000759317	0.00121751	0.000751849	0.00122107	0.000924393	0.00090547	0.000322827	0.000649191	0.000701725	0.00068608	-0.00111174
51	0.000570434	0.000758534	0.000359143	0.000743692	0.000753515	-0.000728671	0.000960691	0.00107838	0.000737333	0.00111473	0.00092754	0.000901851	0.00038347	0.00060639	0.000713845	0.000564916	-0.00112756
52	0.000466887	-0.00111163	0.000432161	0.000582109	0.000706138	0.000163597	0.000515031	0.000968311	0.000697753	0.00088658	0.000872291	0.000945666	0.000521817	0.000592687	0.000475689	0.00043662	-0.00107639
53	0.000351105	-0.00130688	0.000370205	0.000412979	0.000622235	0.000199986	-0.000873441	0.000937967	0.000713764	0.00109774	0.000768059	0.000949516	0.000382621	0.000683109	0.00032758	0.000702418	-0.00133944
54	0.000632981	-0.0014638	0.000151986	0.000878597	0.000662136	-0.000166495	-0.00239862	0.000850179	0.000717381	0.00121861	0.000665338	0.000909196	0.000166153	0.000639976	0.000381304	0.000616183	-0.00157223
55	0.000438752	-0.00135605	0.000426748	0.000772047	0.000709234	-0.000560588	-0.00308408	0.00074327	0.000709339	0.000866681	0.000620761	0.00092402	0.000407243	0.000408519	0.000432602	0.000354285	-0.00153309
56	0.000159172	-0.00123296	0.000683643	0.00043928	0.000566532	-0.000873886	-0.00291321	0.000755908	0.00072738	0.000652336	0.000647338	0.000981607	0.000547228	0.000513059	0.000433575	0.000421486	-0.00149828
57	0.00039899	-0.0012631	0.000232989	0.000562277	0.000627002	-0.00103905	-0.00255686	0.000777053	0.000725375	0.000778528	0.000707042	0.000948976	0.000241632	0.000683547	0.000416779	0.000539653	-0.00154743
58	0.0003722	-0.0012265	0.000126225	0.000682976	0.000785907	-0.00103386	-0.00246246	0.000730864	0.000670246	0.000830206	0.000718784	0.000784221	0.00010736	0.000360433	0.000395075	0.000413658	-0.00148989
59	0.000203957	-0.00124207	0.000483652	0.000665543	0.00059731	-0.000948086	-0.00257245	0.000713329	0.000648695	0.000615184	0.000634919	0.000720909	0.000299805	0.000139768	0.000354858	0.000360553	-0.00137702
60	0.000238668	-0.00125567	0.00051342	0.000539976	0.000448439	-0.000884717	-0.00265916	0.000698172	0.000703626	0.000455331	0.000532711	0.000924721	0.000334037	0.000495117	0.000326631	0.000305882	-0.00136576
61	0.000285263	-0.00123703	0.000311395	0.000488904	0.000611363	-0.000860442	-0.00267187	0.000578973	0.000709434	0.000638031	0.000527772	0.00103122	0.00025261	0.000575568	0.000346662	0.000398228	-0.00137328
62	0.000267824	-0.00118181	0.000211449	0.000664769	0.000699109	-0.000846462	-0.0026606	0.000427625	0.000610717	0.000739942	0.000608964	0.000837174	0.000190213	0.00025896	0.000373528	0.000434491	-0.00121393
63	0.000251128	-0.00117691	0.000257093	0.000634323	0.000621725	-0.000817163	-0.00263663	0.000424141	0.000538894	0.000605079	0.000670236	0.000710287	0.000225425	0.00016568	0.000431195	0.000426744	-0.000871813
64	0.000230844	-0.00120507	0.00044689	0.000628499	0.000565375	-0.000783583	-0.00262069	0.000505969	0.000576139	0.000532028	0.000658753	0.000828309	0.000342898	0.000282592	0.000513823	0.000447961	-0.000501098
65	0.000227174	-0.00118056	0.000433847	0.000538091	0.000644049	-0.000738056	-0.00261699	0.000477255	0.000625273	0.00071236	0.000616255	0.000920013	0.00030395	0.000348191	0.000549258	0.000412852	-0.000184169
66	0.000278749	-0.00114333	0.000337279	0.000528915	0.000763981	-0.000674832	-0.00256463	0.000401608	0.000595634	0.000796558	0.000609259	0.000824689	0.000237299	0.000362987	0.000605131	0.000511496	3.94587e-05
67	0.000255786	-0.00109707	0.000279055	0.000626966	0.000757112	-0.000606948	-0.00246293	0.00041758	0.00053796	0.00076952	0.000643803	0.000684743	0.000305173	0.000341786	0.0007103	0.000618372	0.00015577
68	0.000224302	-0.00128047	0.000327701	0.000597202	0.000697578	-0.00053569	-0.00238553	0.000480618	0.000545767	0.00091586	0.000673849	0.000715247	0.000359976	0.000342833	0.00078729	0.000581602	0.000225116
69	0.000247913	-0.00207662	0.000427144	0.000624058	0.000671321	-0.000446895	-0.00236014	0.000516767	0.000597461	0.00108326	0.000678057	0.000876963	0.000345537	0.000404398	0.000790811	0.000538117	0.000301087
70	0.000278081	-0.0023923	0.000363855	0.000578842	0.000659812	-0.000332303	-0.00234969	0.000521213	0.000622849	0.00114489	0.000676111	0.000961357	0.000308939	0.000453113	0.000718775	0.000557964	0.00037682
71	0.000252446	-0.00215266	0.000300533	0.000586107	0.000716193	-0.000211091	-0.00228823	0.000542051	0.000597352	0.00118802	0.00069148	0.000911954	0.000294043	0.000479272	0.000607749	0.000666422	0.000436533
72	0.000258321	-0.00211617	0.000324494	0.000666069	0.000757079	-0.000108605	-0.00216408	0.000605462	0.000558673	0.00120619	0.000722068	0.000837234	0.000332125	0.000443623	0.000541152	0.000694888	0.000511026
73	0.000295386	-0.00212711	0.000372752	0.000654698	0.000713568	-4.02624e-05	-0.00202743	0.000658079	0.000565371	0.00121216	0.000746215	0.000849155	0.000335972	0.000404916	0.000506076	0.000638502	0.000590865
74	0.0003139	-0.00205081	0.000399619	0.000640586	0.00071441	3.84593e-05	-0.00187493	0.000682506	0.000612192	0.00117883	0.000754253	0.000908568	0.000329659	0.00044394	0.000474223	0.000654228	0.000614763
75	0.000330361	-0.00193954	0.00033105	0.000626019	0.000768348	0.000177188	-0.00163537	0.00070793	0.000639176	0.00118287	0.000758041	0.000914043	0.000349884	0.000482149	0.0004508	0.000707744	0.000584147
76	0.000341592	-0.00193607	0.000316207	0.000655979	0.000757464	0.000358466	-0.00125977	0.000761559	0.000622835	0.00122997	0.000771799	0.000878102	0.000371042	0.000461794	0.00042427	0.000716318	0.000556256
77	0.00034469	-0.00197819	0.00031954	0.000685784	0.000703969	0.00052316	-0.000787566	0.00083843	0.000604904	0.00121132	0.000792628	0.000866769	0.000381051	0.000462635	0.000412568	0.000659395	0.000551576
78	0.000394719	-0.00189999	0.000323703	0.000635248	0.000697643	0.000632009	-0.000331612	0.000883241	0.000614849	0.001188	0.000807637	0.000896692	0.000370385	0.000505493	0.000433778	0.000629446	0.000552528
79	0.000432348	-0.00184088	0.000414728	0.000625401	0.000709448	0.000691304	2.5251e-05	0.000881119	0.000622354	0.00121262	0.0008078	0.000936588	0.000402308	0.000520436	0.000469865	0.000681174	0.000556245
80	0.000445784	-0.00186465	0.000403796	0.000661634	0.000734925	0.000722305	0.000284421	0.000874758	0.000619724	0.00122704	0.00079227	0.000966845	0.000463189	0.000508974	0.000495204	0.000728357	0.000569431
81	0.000467136	-0.00184636	0.000304185	0.000691988	0.000745731	0.000758101	0.000473969	0.000883823	0.000626478	0.0011941	0.000774022	0.00097853	0.000444348	0.000538964	0.000483433	0.000751884	0.000574403
82	0.000563072	-0.00176105	0.000287387	0.00066312	0.000712056	0.000804492	0.000600147	0.000894787	0.000635094	0.00118482	0.000769946	0.000962187	0.000396863	0.000586532	0.000491961	0.000708034	0.000564282
83	0.000732675	-0.00173297	0.000348911	0.000634802	0.000727949	0.000853727	0.000668702	0.000902542	0.000640544	0.00116603	0.000778648	0.000954025	0.000414056	0.000564878	0.000589175	0.000666422	0.000549762
84	0.000885387	-0.00173378	0.000418804	0.000643157	0.000779121	0.000899753	0.000706603	0.000928724	0.000651783	0.00112155	0.000776364	0.000967765	0.000429471	0.000509086	0.000683959	0.000681159	0.000527801
85	0.00121611	-0.00170395	0.000344998	0.000639262	0.00078077	0.000941194	0.000744511	0.000971684	0.000662273	0.00116632	0.0007496	0.000946656	0.000413538	0.000511732	0.000699754	0.000677029	0.000506431
86	0.00170778	-0.00169929	0.000277281	0.000637303	0.000744741	0.000975259	0.000792866	0.000997607	0.000663597	0.00119473	0.00071802	0.000879601	0.000405439	0.000565693	0.000706243	0.000648022	0.000505198
87	0.00202504	-0.00170219	0.000354722	0.000627754	0.000740528	0.000990176	0.000840553	0.000993308	0.000672972	0.00115842	0.000712278	0.000839108	0.000421287	0.000586251	0.000713785	0.000631431	0.000513531
88	0.00232155	-0.00163737	0.000391752	0.00064305	0.000745152	0.000983087	0.000864456	0.000974234	0.000691478	0.00113352	0.000735072	0.00086612	0.000438561	0.000564788	0.000672188	0.000651015	0.000505472
89	0.00265266	-0.00158787	0.000361453	0.000666362	0.000724245	0.00095454	0.000846795	0.000963407	0.000685534	0.00118619	0.000759737	0.000893018	0.000449872	0.000559036	0.000614164	0.00065847	0.000494297
90	0.00267288	-0.00159951	0.000335994	0.000662075	0.000714602	0.000927219	0.000807661	0.000978363	0.000646909	0.00120188	0.000767017	0.0008568	0.000469813	0.000590745	0.000570469	0.000631477	0.000503265
91	0.00235283	-0.00157051	0.000348122	0.000645504	0.000705608	0.000909201	0.000790438	0.00101392	0.000622969	0.00111374	0.000760137	0.000821135	0.000466213	0.000603349	0.000547375	0.000646202	0.000512862
92	0.00213647	-0.00154836	0.000405006	0.000626834	0.000713531	0.000896034	0.000810577	0.00103661	0.000640905	0.00109679	0.000751486	0.000849938	0.000431877	0.000545139	0.000528406	0.000665768	0.000503763
93	0.00206445	-0.00155316	0.000421027	0.000641263	0.000729449	0.000884627	0.000843069	0.00102023	0.000663571	0.00116191	0.000745177	0.000898182	0.000410678	0.000513841	0.000513155	0.000649281	0.000498132
94	0.00201524	-0.0015032	0.000397199	0.000651025	0.000726539	0.000872907	0.000852447	0.000996877	0.000667413	0.00120829	0.000738506	0.000900811	0.000427773	0.000546049	0.000509227	0.0006297	0.000512872
95	0.00200854	-0.0014837	0.000362369	0.000645138	0.000731792	0.000847388	0.000831767	0.00101077	0.000662135	0.00116485	0.000734521	0.00086182	0.000452089	0.000568233	0.000497818	0.000674326	0.000522247
96	0.00195699	-0.00152583	0.000341458	0.000634876	0.000715587	0.000789498	0.000806901	0.0010431	0.000641282	0.00112119	0.000738337	0.000840787	0.000444026	0.00057716	0.000519195	0.00072831	0.00050296
97	0.0019038	-0.00150488	0.000378781	0.000660453	0.000703181	0.000732405	0.000805014	0.00105318	0.000607711	0.00116958	0.000743557	0.000852219	0.000434167	0.000594858	0.000526201	0.000486588	0.000483316
98	0.0018856	-0.00147673	0.000406174	0.000674659	0.000730341	0.000718459	0.000830686	0.00104701	0.000591092	0.00119318	0.000741876	0.000854596	0.000472695	0.000592146	0.000498048	0.00070943	0.000499672
99	0.00186823	-0.00146308	0.000392024	0.000579139	0.000741956	0.000771171	0.000867805	0.00104883	0.000608069	0.00116114	0.000737056	0.000842025	0.00049211	0.000568679	0.000537128	0.00248873	0.000528152
BF-ML-GRF: X
%GC	subject 1	subject 2	subject 3	subject 4	subject 5	subject 6	subject 7	subject 8	subject 9	subject 10	subject 11	subject 12	subject 13	subject 14	subject 15	subject 16	subject 17
0	0.0032764	-0.00235096	-0.0112511	4.64085e-05	-0.00685224	-0.00835343	-0.00591678	-0.00291556	-0.00553298	-0.00827097	0.00185979	-0.00498114	0.00217464	0.00178808	0.00105559	0.00655906	-0.0106772
1	-0.00997499	0.0267317	0.073433	-0.000475407	0.015444	0.0199682	0.0253995	0.0152749	0.00242379	0.0091449	-0.00765517	-0.0126374	-0.00312319	-0.00684128	-0.00150233	-0.00829225	0.0233251
2	-0.0131498	0.09923	0.186769	0.0149217	0.0680046	0.049656	0.0565235	0.0324678	0.0217475	0.16988	-0.0108896	-0.00297665	-0.00400983	-0.0154424	0.00782006	-0.0195708	0.0828581
3	0.0199529	0.120301	0.212893	0.0301865	0.0827946	0.0719476	0.0762178	0.0444308	0.0541788	0.256464	-0.00187193	0.0308155	0.0227533	-0.0200193	0.0314519	-0.0166322	0.135022
4	0.0697202	0.146487	0.192039	0.0501636	0.116023	0.0814038	0.0924366	0.0523485	0.0981918	0.185163	0.0174798	0.0787224	0.0776398	-0.0127276	0.0487813	0.0260944	0.148054
5	0.108072	0.14385	0.214029	0.115515	0.187843	0.0879581	0.131199	0.0669549	0.142699	0.208019	0.0392694	0.127533	0.110409	0.02456	0.0461368	0.0970405	0.155382
6	0.143673	0.163625	0.253205	0.167967	0.212041	0.099592	0.196158	0.0931434	0.165835	0.308998	0.0590333	0.169132	0.0917453	0.0978633	0.0448402	0.139965	0.185272
7	0.1759	0.210201	0.267263	0.187426	0.216011	0.113156	0.255027	0.123113	0.168461	0.35607	0.0791603	0.201591	0.0885746	0.147758	0.0681027	0.142688	0.215766
8	0.199099	0.246069	0.280041	0.220422	0.238581	0.128641	0.277875	0.147028	0.17163	0.349531	0.102989	0.225529	0.15099	0.144215	0.0942201	0.13187	0.232183
9	0.193584	0.2795	0.312204	0.267454	0.259475	0.154648	0.270353	0.16521	0.181155	0.353021	0.13087	0.236269	0.217753	0.15724	0.0971271	0.136311	0.246446
10	0.17936	0.306494	0.352689	0.282344	0.279638	0.191236	0.263842	0.184113	0.192178	0.377746	0.159914	0.23691	0.240946	0.193413	0.0984951	0.158894	0.266443
11	0.206816	0.32233	0.389392	0.26122	0.303727	0.224615	0.279402	0.205873	0.207034	0.40428	0.18623	0.241355	0.249688	0.225127	0.120085	0.179315	0.289772
12	0.255171	0.339115	0.417643	0.254957	0.328843	0.244943	0.312429	0.227706	0.231345	0.419004	0.208101	0.258397	0.270141	0.25784	0.143814	0.194155	0.312182
13	0.293664	0.356691	0.437599	0.273838	0.35621	0.256512	0.347726	0.247335	0.261126	0.436469	0.226171	0.284936	0.295248	0.281428	0.156249	0.206919	0.330579
14	0.313095	0.372116	0.451388	0.298446	0.384399	0.26751	0.376249	0.264582	0.286881	0.455979	0.240605	0.311597	0.318884	0.293544	0.164714	0.218995	0.344139
15	0.316952	0.38733	0.46077	0.32473	0.408281	0.278497	0.396943	0.279649	0.305303	0.461142	0.250309	0.329256	0.334813	0.302902	0.176468	0.230506	0.353344
16	0.320601	0.401098	0.466476	0.346497	0.425096	0.284163	0.41003	0.292324	0.319316	0.449233	0.255242	0.33328	0.335437	0.311801	0.189449	0.240043	0.358209
17	0.332297	0.411579	0.46964	0.359713	0.435749	0.282059	0.413899	0.301965	0.332011	0.4281	0.257583	0.323935	0.330855	0.317474	0.201479	0.246658	0.356706
18	0.344345	0.41876	0.47015	0.36929	0.442028	0.275712	0.40765	0.307488	0.344131	0.405228	0.260025	0.30555	0.33515	0.319916	0.21271	0.248129	0.345808
19	0.351378	0.420954	0.466503	0.375699	0.444447	0.270132	0.394409	0.307749	0.355178	0.382987	0.263415	0.283384	0.34733	0.322022	0.222363	0.243536	0.326762
20	0.353758	0.417809	0.458088	0.375431	0.441349	0.267072	0.380417	0.302265	0.364586	0.359931	0.266427	0.259872	0.35883	0.323118	0.23133	0.237252	0.306512
21	0.354293	0.411568	0.445561	0.372985	0.431922	0.26476	0.369653	0.291389	0.372014	0.335124	0.267354	0.237619	0.365342	0.320976	0.23897	0.230684	0.290368
22	0.353794	0.402515	0.429729	0.376604	0.416802	0.260789	0.36003	0.27596	0.377272	0.308567	0.265356	0.220192	0.366953	0.314861	0.242814	0.220487	0.276135
23	0.349858	0.390187	0.410885	0.385208	0.395975	0.254576	0.346183	0.257073	0.379802	0.280542	0.259871	0.208821	0.365396	0.303296	0.242784	0.207747	0.258625
24	0.342299	0.375082	0.389215	0.389882	0.369473	0.247295	0.325268	0.236058	0.378238	0.251157	0.249921	0.202329	0.361733	0.285692	0.240441	0.19559	0.236582
25	0.331765	0.357707	0.36486	0.386304	0.338233	0.240325	0.299138	0.214383	0.370929	0.220656	0.234704	0.197527	0.35485	0.264001	0.236408	0.18346	0.212788
26	0.317442	0.338765	0.338067	0.37802	0.303773	0.234258	0.271754	0.193352	0.357478	0.190843	0.214345	0.191406	0.343195	0.240716	0.230685	0.170477	0.190278
27	0.299878	0.318908	0.309311	0.368374	0.267075	0.22912	0.246032	0.173942	0.339412	0.162499	0.189884	0.182456	0.327166	0.217516	0.224493	0.157044	0.170255
28	0.280337	0.297313	0.27871	0.357861	0.225876	0.224935	0.222755	0.156864	0.31868	0.133074	0.162962	0.169791	0.308619	0.195072	0.219198	0.142695	0.152363
29	0.259784	0.273105	0.246876	0.345959	0.181889	0.221669	0.200743	0.142343	0.295928	0.101437	0.135569	0.154227	0.287817	0.172769	0.214645	0.126396	0.135487
30	0.239204	0.247168	0.215337	0.330973	0.145215	0.218726	0.177582	0.129684	0.271155	0.0729853	0.109676	0.136482	0.263704	0.148874	0.209207	0.107482	0.118309
31	0.217802	0.221415	0.183956	0.311938	0.111236	0.21526	0.151485	0.11736	0.245557	0.0495546	0.086655	0.116155	0.237072	0.122267	0.198352	0.0857978	0.099856
32	0.194929	0.196284	0.150641	0.290684	0.0693049	0.211073	0.123657	0.10366	0.221118	0.0315681	0.0668476	0.0937339	0.20908	0.0934704	0.180909	0.0636717	0.0800124
33	0.171461	0.172675	0.114529	0.269268	0.0365222	0.20673	0.0979753	0.0874396	0.198857	0.023161	0.0496981	0.0702626	0.179632	0.0637775	0.161489	0.0460426	0.0599489
34	0.148368	0.152621	0.0798952	0.246896	0.023909	0.202702	0.0772972	0.069029	0.178219	0.0178633	0.0345896	0.0483914	0.149763	0.036751	0.143201	0.0338525	0.0414406
35	0.125886	0.133955	0.0539404	0.222898	0.0154589	0.198787	0.061422	0.0507229	0.158145	0.0108601	0.021578	0.0315869	0.121131	0.0170781	0.126223	0.0232036	0.0259678
36	0.10281	0.116371	0.0381837	0.196674	0.00547683	0.194252	0.0488704	0.0353687	0.13821	0.00511412	0.0112795	0.020752	0.0936728	0.00619348	0.110774	0.0139995	0.0148009
37	0.0794977	0.101605	0.0274238	0.166938	4.71572e-05	0.187862	0.0384546	0.0239089	0.118498	0.00172307	0.0043231	0.0140626	0.0669415	0.00169384	0.096907	0.00786683	0.00836443
38	0.0576392	0.0879638	0.0176096	0.136417	-0.000726993	0.17773	0.0292382	0.0153028	0.0988	0.000554328	0.000731551	0.00867017	0.0412881	0.000473558	0.0834286	0.00406751	0.00545426
39	0.0371862	0.0764753	0.00899041	0.107532	0.000211493	0.161994	0.0208216	0.00861176	0.0787851	0.000562111	-0.000364748	0.00406768	0.0201751	0.000445318	0.0688023	0.00180293	0.0041726
40	0.0195855	0.0680694	0.00403272	0.0777703	0.000739313	0.140669	0.0137317	0.00387065	0.0591901	0.000560277	-0.000250778	0.00177299	0.00721655	0.000481657	0.0535704	0.000859002	0.00324017
41	0.0070551	0.0595136	0.00181775	0.0489777	0.000693335	0.116546	0.00850705	0.00127207	0.0421005	0.00053461	0.000138996	0.00130355	0.000407298	0.00043291	0.0397174	0.000677104	0.00219086
42	-0.00043586	0.050769	0.000743364	0.0289567	0.00069777	0.0933564	0.00480773	0.000513472	0.0290806	0.000555351	0.000459031	0.00153944	-0.00342275	0.000432249	0.0273797	0.000684775	0.00116233
43	-0.00393163	0.0423873	0.000582545	0.0213252	0.000718669	0.0729649	0.00201941	0.000836505	0.0196166	0.000534067	0.000654439	0.00179467	-0.00481149	0.000452607	0.0161558	0.000686937	0.000511584
44	-0.00401383	0.0318909	0.000660818	0.0187211	0.000676105	0.0550234	-3.71141e-05	0.0013052	0.0123381	0.000511871	0.000734561	0.00159307	-0.00442284	0.000466643	0.00747572	0.000698489	0.000336597
45	-0.00258582	0.0216426	0.000640471	0.0113983	0.000699972	0.0388832	-0.00125088	0.00130467	0.00668375	0.00050515	0.000744324	0.00154825	-0.00318566	0.000479741	0.00229065	0.000675251	0.000411125
46	-0.00104589	0.0159005	0.000650787	0.00252451	0.000727344	0.0252007	-0.00160328	0.000948664	0.00290552	0.000503588	0.000727095	0.00154961	-0.00109427	0.000475708	0.000518523	0.000640516	0.00051
47	0.00017974	0.0110988	0.000628961	-3.69684e-06	0.000697144	0.015253	-0.00123283	0.000699064	0.00115643	0.000511043	0.000704177	0.00148285	0.000436645	0.000461347	0.000498638	0.000672686	0.000492828
48	0.00077601	0.00689079	0.000650558	0.000883274	0.000666896	0.00894619	-0.000460801	0.000703088	0.000896247	0.000519242	0.000690456	0.00169235	0.000582897	0.000451701	0.00036641	0.000715338	0.000237867
49	0.000851473	0.00469436	0.000713743	0.000880002	0.000660802	0.00478819	0.000240461	0.000782762	0.00117524	0.000481717	0.000691905	0.00166951	0.00039861	0.000455729	0.000468931	0.000724085	-0.000184164
50	0.000783533	0.00291555	0.000654558	0.000681275	0.0006724	0.00175938	0.000577803	0.00078273	0.00133509	0.000560668	0.000705233	0.00165129	0.000437885	0.000475426	0.000701676	0.000716313	-0.000430524
51	0.000872746	0.000622687	0.000634602	0.000913593	0.000708939	1.98942e-05	0.00056972	0.000709874	0.00129278	0.000619393	0.000725214	0.00172561	0.000486341	0.000479007	0.000679701	0.000720646	-0.000387048
52	0.000896008	-0.000827633	0.000807408	0.000900969	0.000693072	-0.000366395	0.000289063	0.000667281	0.00122011	0.000395719	0.000741578	0.00161071	0.000507053	0.000464872	0.000549003	0.000619245	-0.000365695
53	0.000626312	-0.00123059	0.000845584	0.000532451	0.000629265	-0.000150088	-0.00022528	0.000714514	0.00120177	0.000382796	0.000744022	0.00173894	0.000436878	0.00047491	0.00049906	0.000744986	-0.000563712
54	0.000775902	-0.0012071	0.000430129	0.000775764	0.000657536	-0.000101866	-0.000768801	0.000760123	0.00120672	0.000453628	0.000737431	0.00174413	0.000317313	0.000457416	0.000545659	0.000776114	-0.000778451
55	0.000832191	-0.00110252	0.000357561	0.000807194	0.000727346	-0.000373916	-0.00104167	0.000754223	0.00120821	0.000491913	0.000732471	0.00167747	0.000441604	0.000353325	0.000595445	0.000641341	-0.000787942
56	0.000666811	-0.00105517	0.000790725	0.000725498	0.000643734	-0.000665908	-0.00100461	0.000762495	0.00123004	0.000472499	0.00073172	0.00188619	0.000538784	0.000425882	0.000622332	0.000731515	-0.000697157
57	0.000714197	-0.00104874	0.000678963	0.000833437	0.000573759	-0.000750562	-0.000871695	0.000773	0.00127273	0.00038955	0.00074635	0.00196298	0.000412583	0.000612651	0.000624142	0.000704997	-0.000594552
58	0.000691931	-0.00106685	0.000599375	0.000717435	0.00067321	-0.000679733	-0.000821137	0.000769921	0.00128302	0.000423129	0.000775406	0.00212902	0.000389203	0.000527477	0.000592159	0.000725018	-0.000479123
59	0.000629613	-0.0010725	0.000675194	0.000808235	0.000662862	-0.000601215	-0.000863618	0.000785043	0.00124107	0.000447133	0.000790151	0.00215241	0.000436751	0.000389821	0.000612406	0.000721271	-0.000405813
60	0.000665425	-0.00103447	0.000572726	0.000692703	0.000550652	-0.000577665	-0.000915491	0.00082204	0.00122	0.000462399	0.000783268	0.00203027	0.000453772	0.000505948	0.000678908	0.000692727	-0.000385843
61	0.000680932	-0.00101817	0.000627606	0.000774084	0.000569524	-0.000587153	-0.000956791	0.000845776	0.00124918	0.000460339	0.000775082	0.00228506	0.000449611	0.000599326	0.000705956	0.000737224	-0.000377227
62	0.000606259	-0.00102508	0.000606214	0.00081998	0.000643018	-0.000603239	-0.00100355	0.000822484	0.00128761	0.000468763	0.000774523	0.00233925	0.000415536	0.000531117	0.000692546	0.000704251	-0.000291329
63	0.000632978	-0.000982582	0.000645876	0.000725441	0.00065764	-0.000601028	-0.00101451	0.000817489	0.00129917	0.000469828	0.000782263	0.0023021	0.000472782	0.000496885	0.000670859	0.000733097	-0.000121437
64	0.0006366	-0.000976547	0.000654563	0.000756414	0.00064657	-0.000565999	-0.000988026	0.000857872	0.00128799	0.000470158	0.000798662	0.00233852	0.000507755	0.000517425	0.000643818	0.000791802	6.41709e-05
65	0.000620131	-0.000971227	0.000580778	0.000733285	0.000645499	-0.00049811	-0.000958963	0.000863163	0.00126988	0.000476174	0.000820279	0.00217657	0.000437544	0.000523995	0.000604645	0.000791922	0.000223409
66	0.000592179	-0.0009399	0.000612779	0.000781289	0.000638072	-0.000423872	-0.000919859	0.000842309	0.0012433	0.00049649	0.000841373	0.0023275	0.000449331	0.000533718	0.000595831	0.000758259	0.000341037
67	0.000629063	-0.000909318	0.000638086	0.000763419	0.000637	-0.000376526	-0.000873923	0.000840753	0.00123644	0.000548424	0.000848682	0.00245293	0.000501378	0.000544386	0.000657989	0.000753934	0.00040279
68	0.000636763	-0.00111244	0.0006214	0.000737379	0.000634447	-0.0003496	-0.000846454	0.000850163	0.00126121	0.000592195	0.000840852	0.00239213	0.000475588	0.000558739	0.000736582	0.000797601	0.000411534
69	0.000602066	-0.00185657	0.000599975	0.000743423	0.000643756	-0.000303989	-0.000849302	0.000856766	0.00129228	0.000607812	0.000838358	0.00249406	0.000448977	0.000566364	0.00076108	0.000793786	0.000409978
70	0.000632188	-0.00213621	0.000623895	0.000719592	0.000632152	-0.000211635	-0.000857387	0.000855559	0.00130797	0.00063361	0.000850039	0.00238824	0.000448892	0.000574584	0.000760747	0.000803343	0.000426755
71	0.000628076	-0.00189768	0.000648132	0.000739458	0.000624871	-9.58912e-05	-0.00083349	0.000868339	0.00131001	0.000651694	0.00086264	0.0024188	0.000457984	0.000582529	0.000750356	0.000860307	0.000454148
72	0.000637387	-0.00188679	0.000634974	0.000740775	0.000636408	9.96401e-06	-0.00078422	0.000879817	0.00131511	0.000630876	0.000859981	0.00249693	0.000484972	0.000554521	0.000759696	0.000827242	0.000471925
73	0.000629173	-0.00187365	0.000609928	0.000718766	0.00062817	8.73866e-05	-0.000737552	0.000862472	0.00132214	0.000612316	0.000837238	0.00227201	0.000509224	0.000539209	0.000757264	0.000782049	0.000470318
74	0.000628622	-0.00184581	0.000606382	0.000740305	0.00061738	0.000165941	-0.000689502	0.000841299	0.00131595	0.000578721	0.000806144	0.00226005	0.000507373	0.000554006	0.00072864	0.000753331	0.000455511
75	0.000653864	-0.00178285	0.000632389	0.000765421	0.000607155	0.000284956	-0.000605729	0.0008391	0.00129816	0.000557691	0.000785949	0.00218673	0.00049751	0.000534784	0.000731805	0.000732265	0.000447288
76	0.000683191	-0.00174545	0.000633311	0.000763514	0.000587541	0.000437397	-0.000459517	0.000849555	0.00128794	0.000551724	0.000782331	0.00211336	0.000493445	0.000488605	0.000738693	0.000729656	0.000453358
77	0.0006852	-0.00172095	0.000625794	0.000730616	0.00058822	0.000576416	-0.000265874	0.000856939	0.00129668	0.000539234	0.000781834	0.00220392	0.000471957	0.000469992	0.000713909	0.000702396	0.00045307
78	0.00065656	-0.00169347	0.000620066	0.000718329	0.000599214	0.000660826	-7.40776e-05	0.000847927	0.00130724	0.00050351	0.000769865	0.00203722	0.000475902	0.000509244	0.000694519	0.000717363	0.000428158
79	0.000691979	-0.00167732	0.000612752	0.000732768	0.000600892	0.000695387	8.03497e-05	0.000824137	0.00129107	0.000480257	0.000746223	0.00203184	0.000508728	0.000537371	0.000694734	0.00073828	0.00039078
80	0.000724741	-0.00166606	0.000626742	0.000754897	0.000609455	0.000703875	0.000191751	0.000802136	0.00126632	0.000449049	0.000722977	0.00201001	0.000503689	0.000505582	0.000673547	0.000687435	0.000367303
81	0.000769008	-0.00163957	0.000616672	0.000764552	0.000594678	0.000710623	0.000254593	0.000794138	0.00126104	0.000393857	0.000704701	0.00183361	0.000470791	0.000458498	0.00064567	0.000635384	0.000365041
82	0.000765872	-0.0015821	0.000577996	0.000739683	0.000555623	0.000713001	0.000269468	0.00078301	0.00125536	0.000377309	0.000685143	0.00192095	0.000455213	0.000412253	0.000669254	0.000650888	0.000374512
83	0.0008458	-0.00155149	0.000600381	0.00072277	0.000559203	0.00070996	0.000261477	0.00074538	0.00124163	0.000386654	0.000661776	0.00179999	0.000457233	0.000391414	0.000699017	0.000675874	0.000379891
84	0.00101217	-0.00149876	0.000629373	0.000711332	0.00058444	0.000704036	0.000260458	0.000700019	0.00124065	0.000381554	0.000641398	0.00169012	0.000424645	0.000409121	0.000686525	0.000660967	0.000364474
85	0.00117828	-0.0015107	0.000606749	0.00072645	0.000584519	0.000694639	0.000272689	0.000684214	0.00124919	0.00037269	0.000634531	0.00173405	0.000372411	0.000400506	0.00067658	0.000642989	0.000322402
86	0.00132681	-0.00149377	0.000612471	0.000745311	0.000596248	0.000686442	0.000285163	0.000692371	0.00124174	0.000369987	0.000639018	0.00160525	0.000383142	0.000379807	0.000663182	0.000649757	0.000282452
87	0.0012851	-0.00145961	0.00060902	0.000714324	0.000584658	0.000682131	0.000287596	0.000688797	0.0012217	0.000399483	0.000641601	0.00168409	0.000418034	0.000387917	0.000627874	0.000647089	0.000279384
88	0.000995769	-0.00144625	0.000588211	0.000712341	0.0005482	0.000680532	0.000277686	0.000667141	0.00121531	0.000403091	0.000636212	0.00160459	0.000424768	0.000390554	0.000623391	0.000649642	0.000292938
89	0.000697027	-0.00142211	0.00058235	0.000735819	0.000556287	0.000667647	0.000256657	0.000657558	0.00121513	0.000411798	0.000626441	0.0014095	0.000397318	0.000384656	0.000622632	0.000680873	0.000285031
90	0.00073266	-0.00140475	0.000594742	0.000749162	0.000565562	0.000646505	0.000235071	0.000672771	0.00119323	0.000454646	0.0006232	0.00149199	0.000386474	0.000404212	0.000583754	0.000680803	0.000268983
91	0.000954789	-0.00138109	0.000617822	0.000746424	0.000549807	0.000622262	0.000223441	0.000689599	0.00115175	0.000442682	0.000635097	0.00139901	0.000419532	0.000388601	0.000538229	0.000684142	0.000277735
92	0.00102239	-0.00134273	0.000610824	0.000758285	0.000549166	0.000606162	0.000215305	0.000685519	0.00112201	0.000403474	0.00064996	0.00143682	0.000391364	0.000341296	0.000515933	0.000683806	0.000298835
93	0.00102388	-0.00133356	0.000609607	0.000777424	0.000586451	0.000601782	0.000205049	0.000659698	0.00111404	0.000421974	0.000652835	0.0015372	0.000337087	0.000364721	0.000505954	0.00066925	0.000305686
94	0.00104202	-0.00136217	0.000626264	0.00076054	0.000614407	0.000603063	0.000202538	0.000633606	0.00111239	0.000457931	0.000647401	0.00147069	0.000356561	0.00041278	0.000500002	0.000656499	0.000298389
95	0.00101511	-0.0013369	0.000597412	0.000753362	0.000576706	0.00059668	0.000213627	0.000628769	0.00110602	0.000420963	0.000641626	0.0016102	0.000388812	0.000414343	0.000524578	0.000638492	0.000286604
96	0.00104588	-0.00133474	0.000609804	0.000747602	0.00053668	0.000566702	0.000229211	0.000641972	0.00109033	0.000383808	0.000635112	0.00148658	0.000377982	0.000395252	0.000535801	0.00063162	0.000279935
97	0.00109076	-0.00130852	0.000619471	0.000737968	0.000539986	0.000548301	0.000239116	0.000647284	0.00106733	0.000434007	0.000625374	0.00131271	0.000356719	0.00036308	0.000516512	0.000645327	0.000279181
98	0.0010782	-0.00127031	0.000597171	0.000744721	0.000543884	0.000596416	0.000239696	0.000615071	0.00105629	0.000445375	0.000611202	0.00143225	0.000353683	0.000351286	0.000515749	0.000656387	0.000280517
99	0.00112531	-0.00129653	0.000628017	0.000700302	0.000574221	0.000722404	0.000228879	0.000561798	0.00107159	0.000366731	0.000595078	0.00149027	0.00037451	0.000379036	0.00057047	0.00066058	0.000283859

## Sheet: UAS-GRF
UAS-VRT-GRF: Z
%GC	subject 1	subject 2	subject 3	subject 4	subject 5	subject 6	subject 7	subject 8	subject 9	subject 10	subject 11	subject 12	subject 13	subject 14	subject 15	subject 16	subject 17
0	-0.00804823	-0.00558845	0.0161506	-0.0132111	-0.00528219	-0.00199565	0.050777	-0.0503819	-0.0135761	0.00112568	-0.0254147	0.00745445	-0.00438478	0.00513513	0.0123166	-0.00240897	0.0155603
1	0.0156663	0.0314617	0.068034	0.0735018	0.0179413	0.00548812	0.191859	0.0543596	0.0093671	0.00871494	0.000391291	0.00420904	0.0225269	0.020137	0.0370196	0.0226502	0.0922447
2	0.0462365	0.0635328	0.429282	0.272575	0.0715895	0.0227863	0.408784	0.206889	0.0384894	0.0627979	0.116838	0.0821644	0.062469	0.0639329	0.0868828	0.0926167	0.340009
3	0.159456	0.278809	1.09269	0.704298	0.227956	0.129871	0.598335	0.44844	0.198488	0.421054	0.431262	0.420016	0.161429	0.348115	0.229867	0.379772	0.78334
4	0.517804	0.810318	1.56574	1.17366	0.527471	0.393622	0.654019	0.734928	0.563161	1.14262	0.903411	1.04957	0.412796	0.954401	0.48957	0.837946	1.22623
5	1.0849	1.24494	1.61243	1.36253	0.884357	0.771093	0.639375	0.950618	1.0049	1.74903	1.31084	1.72705	0.803198	1.51851	0.751736	1.14322	1.45324
6	1.48042	1.33319	1.45913	1.22565	1.13241	1.10097	0.681043	1.02655	1.29898	1.91376	1.44368	2.13998	1.08775	1.67227	0.880266	1.14951	1.45726
7	1.47139	1.24143	1.40337	1.01238	1.18848	1.24729	0.817041	1.00984	1.34798	1.77602	1.31487	2.22189	1.10208	1.51629	0.886559	1.01469	1.40994
8	1.25009	1.084	1.49149	0.940635	1.15348	1.22445	0.985572	1.01727	1.24662	1.60691	1.12303	2.1648	0.986755	1.33492	0.850202	0.96328	1.45976
9	1.08772	1.04881	1.58568	1.02323	1.20006	1.15071	1.1278	1.11688	1.1451	1.59184	1.04539	2.17192	0.947846	1.29778	0.823423	1.07344	1.63194
10	1.08357	1.17	1.63847	1.16877	1.33522	1.12182	1.26723	1.28234	1.11281	1.70452	1.11156	2.28945	1.03099	1.44112	0.87443	1.23091	1.8682
11	1.17738	1.30992	1.70629	1.34157	1.42745	1.1501	1.4362	1.45886	1.14839	1.83891	1.253	2.45043	1.15375	1.6435	1.0066	1.35392	2.09859
12	1.30348	1.39337	1.79662	1.54855	1.48069	1.19537	1.60623	1.60973	1.23519	1.97992	1.41933	2.59494	1.2659	1.7747	1.12211	1.4551	2.28329
13	1.44462	1.45121	1.86489	1.75357	1.59298	1.23035	1.7327	1.71743	1.35837	2.12201	1.6087	2.71323	1.40135	1.89638	1.19074	1.53207	2.40786
14	1.54867	1.50895	1.89935	1.90201	1.75174	1.26592	1.79979	1.78074	1.49552	2.22551	1.81461	2.80762	1.57329	2.0803	1.26697	1.57079	2.4763
15	1.623	1.56126	1.92352	1.98505	1.89314	1.31878	1.8291	1.81243	1.61637	2.2806	2.004	2.86275	1.7295	2.25106	1.37214	1.5951	2.49906
16	1.68268	1.59058	1.94423	2.02329	1.99796	1.38131	1.85016	1.83103	1.70756	2.30212	2.14527	2.86039	1.82635	2.34699	1.4776	1.63467	2.48317
17	1.71599	1.59787	1.95182	2.03903	2.07253	1.43469	1.86778	1.83928	1.77281	2.29583	2.22864	2.80209	1.87019	2.39638	1.55653	1.66826	2.43474
18	1.73681	1.60225	1.95053	2.051	2.12393	1.47211	1.87722	1.8288	1.82308	2.25572	2.26238	2.70575	1.88357	2.42072	1.6038	1.67059	2.35411
19	1.75874	1.61643	1.94328	2.05538	2.1517	1.49732	1.87141	1.79745	1.87061	2.18757	2.25989	2.58613	1.88081	2.40988	1.62731	1.65	2.23988
20	1.77433	1.6365	1.92619	2.03844	2.15469	1.5127	1.84217	1.7481	1.9126	2.11256	2.23335	2.44657	1.8661	2.3565	1.63647	1.61601	2.09314
21	1.77899	1.65224	1.90273	1.99871	2.13397	1.51804	1.79401	1.68718	1.93707	2.03448	2.19171	2.28836	1.83757	2.26394	1.63298	1.57519	1.92328
22	1.78372	1.66228	1.87596	1.94373	2.09519	1.51564	1.72911	1.61477	1.93437	1.94559	2.13615	2.11969	1.79144	2.1404	1.61388	1.53687	1.75246
23	1.78518	1.66329	1.83867	1.87602	2.0442	1.51141	1.64614	1.52722	1.90408	1.85088	2.06306	1.9523	1.72863	1.99154	1.58003	1.49435	1.59822
24	1.77549	1.65583	1.78279	1.79907	1.9757	1.51063	1.55236	1.43147	1.85594	1.74994	1.96981	1.79215	1.65738	1.82559	1.53253	1.44283	1.46583
25	1.75809	1.64873	1.71223	1.72267	1.8822	1.51344	1.44834	1.33607	1.79553	1.62931	1.85224	1.63597	1.58289	1.65523	1.46975	1.38877	1.34759
26	1.73295	1.64152	1.62966	1.64912	1.76061	1.51586	1.33528	1.24801	1.72753	1.4839	1.70635	1.47548	1.50559	1.48685	1.39638	1.33045	1.22966
27	1.69825	1.62805	1.53279	1.57481	1.6143	1.51403	1.21762	1.17118	1.6588	1.32129	1.53227	1.30396	1.42709	1.32266	1.31675	1.26313	1.10846
28	1.65863	1.60491	1.42628	1.4945	1.45	1.50669	1.08676	1.09787	1.59381	1.14751	1.33411	1.12086	1.34707	1.16054	1.23343	1.18342	0.984167
29	1.61359	1.57167	1.31016	1.40503	1.27357	1.49524	0.944863	1.019	1.53543	0.968307	1.1229	0.932507	1.26244	0.990806	1.15623	1.08953	0.858324
30	1.5636	1.53355	1.18423	1.30915	1.09266	1.48256	0.80412	0.929025	1.47731	0.792435	0.914012	0.749443	1.16968	0.814286	1.08881	0.983276	0.733102
31	1.50751	1.4926	1.05572	1.20677	0.912648	1.47011	0.665604	0.827913	1.41127	0.628874	0.718802	0.582571	1.06539	0.645153	1.02675	0.868321	0.606796
32	1.44208	1.44454	0.926702	1.09519	0.738149	1.45691	0.538631	0.72267	1.33475	0.485891	0.546399	0.439635	0.949916	0.493301	0.969101	0.749653	0.484415
33	1.36891	1.38749	0.797181	0.975685	0.578094	1.44106	0.430252	0.615847	1.24789	0.364897	0.404466	0.323262	0.825426	0.35932	0.912918	0.630833	0.372496
34	1.28795	1.32153	0.668589	0.846345	0.438067	1.41984	0.334264	0.509163	1.1554	0.266404	0.294143	0.230728	0.694385	0.243792	0.852508	0.513737	0.276235
35	1.19725	1.24166	0.545398	0.709872	0.321957	1.39019	0.253002	0.40744	1.05752	0.192845	0.211568	0.15686	0.561787	0.153771	0.785843	0.404504	0.198653
36	1.09337	1.1449	0.434594	0.576017	0.23209	1.34917	0.184541	0.31525	0.952709	0.138639	0.149522	0.0989187	0.436714	0.0921153	0.713651	0.311816	0.13584
37	0.978432	1.03164	0.340093	0.453015	0.16235	1.29455	0.125912	0.239417	0.842349	0.0937717	0.100138	0.0566646	0.326453	0.0516554	0.635106	0.235152	0.087334
38	0.860129	0.90396	0.265546	0.346113	0.107952	1.22561	0.0844287	0.179797	0.72772	0.0541915	0.0624409	0.0288695	0.233036	0.0250846	0.552555	0.169251	0.0525701
39	0.74297	0.769471	0.201184	0.255467	0.0650556	1.14354	0.0549054	0.130792	0.615468	0.023707	0.0381716	0.0123118	0.157465	0.00981017	0.471607	0.112919	0.0300606
40	0.629479	0.634683	0.139292	0.177518	0.0335865	1.04983	0.0331275	0.0910971	0.510754	0.00666573	0.0246988	0.00320185	0.0994336	0.00280983	0.393825	0.0679587	0.0180099
41	0.523127	0.503092	0.092177	0.11113	0.0147099	0.943537	0.0219366	0.0597893	0.415901	-0.000131365	0.0185495	-0.00100424	0.058082	0.000923004	0.320187	0.0358041	0.01072
42	0.425402	0.38384	0.0603872	0.0608676	0.00503114	0.822499	0.0138652	0.0371522	0.333057	-0.00142661	0.015588	-0.0020211	0.0315625	0.00112676	0.252849	0.015264	0.00733216
43	0.337255	0.286761	0.0353375	0.0275802	0.000610444	0.688954	0.00933892	0.0216265	0.260799	-0.0010675	0.0122268	-0.00176449	0.0149933	0.000639646	0.191267	0.00435015	0.00617314
44	0.260472	0.207868	0.0171531	0.00894545	-0.000718744	0.552975	0.00922464	0.010454	0.200338	-0.00117288	0.00958074	-0.00153297	0.00482159	-0.00014897	0.136372	8.68428e-05	0.00548699
45	0.196077	0.144497	0.00554036	0.00111391	-0.000840895	0.428443	0.00623284	0.00528176	0.149596	-0.00128729	0.00828216	-0.00155325	0.00048004	5.96568e-06	0.0894255	-0.000936322	0.00586465
46	0.144357	0.0949111	0.000756001	-0.000788264	-0.00075418	0.325647	0.00510864	0.00404402	0.104074	-0.0010638	0.00726245	-0.00163474	3.06843e-05	0.000446073	0.050672	-0.000767067	0.00508991
47	0.105228	0.0562534	-0.000378181	-0.000761351	-0.000793634	0.245542	0.00567094	0.00373973	0.0659824	-0.00119997	0.00712096	-0.00159341	0.000444901	0.000552343	0.0228743	-0.000390719	0.00484146
48	0.0754007	0.0286408	-0.00138212	-0.000916747	-0.000868384	0.181753	0.00361834	0.00412787	0.0379306	-0.00159544	0.00675062	-0.00140229	0.000274685	0.000366098	0.00764331	-0.000514852	0.00484605
49	0.0490527	0.0108134	-0.000981239	-0.00108439	-0.000741539	0.128036	0.00468618	0.003396	0.0219578	-0.00137817	0.00550076	-0.00123296	-7.19428e-05	0.000122562	0.00169425	-0.000780616	0.00437993
50	0.0256927	0.0017754	-0.00107872	-0.000911594	-0.000732435	0.0824663	0.00489126	0.00299533	0.0152047	-0.000871344	0.00519334	-0.00135183	-0.000151093	0.000289824	0.000477225	-0.000902223	0.00477991
51	0.0115189	-0.000790159	-0.000910919	-0.000820416	-0.000648718	0.0467739	0.00289999	0.00331221	0.0115492	-0.000982347	0.00510536	-0.00165221	-1.18452e-06	0.000739391	0.000835874	-0.000595928	0.00412243
52	0.00336115	-0.000841638	-0.000575747	-0.000989	-0.000623957	0.0227602	0.004208	0.00289027	0.00962887	-0.00143042	0.00464053	-0.00170064	0.00026717	0.000661775	0.00105334	-0.000306496	0.00405897
53	-0.00151067	-0.000912824	-0.00160368	-0.000966124	-0.000863049	0.00914183	0.00329805	0.00311266	0.00740915	-0.00132472	0.00465702	-0.00158476	0.000278556	0.000115605	0.000709739	-0.000832935	0.00413296
54	-0.0024473	-0.000913142	-0.00127423	-0.000785034	-0.00151544	0.00219597	0.00224499	0.00281999	0.00552631	-0.00112022	0.0040465	-0.00169674	-6.39293e-05	-3.97494e-05	0.000312696	-0.00102818	0.00359813
55	-0.00227213	-0.000454434	-0.00117711	-0.00097857	-0.00144956	-0.000873059	0.00382981	0.00237379	0.00515648	-0.0014484	0.00357414	-0.00203295	-0.000310983	0.000373346	0.000306308	-0.000539738	0.004094
56	-0.00219231	-0.000457699	-0.00117542	-0.00127959	-0.000703212	-0.00168215	0.00222277	0.00294865	0.00454004	-0.00206615	0.00451224	-0.00233064	8.40613e-06	0.000853281	0.000588526	-0.000549131	0.00380759
57	-0.00213366	-0.000581453	-0.000979783	-0.000729946	-0.000316714	-0.00160867	0.00244067	0.00288544	0.00459396	-0.0019014	0.00493102	-0.00229441	0.000459459	0.000639449	0.00103523	-0.000879786	0.00390784
58	-0.00234308	-0.000568847	-0.00270147	0.000350589	-0.000417179	-0.00152728	0.00390273	0.00327856	0.00394056	-0.00173525	0.00457075	-0.00185409	0.000167193	-0.000265423	0.00107386	-0.0010724	0.00362065
59	-0.0029796	-0.000671862	-0.00181879	0.000102304	-0.000849677	-0.00160972	0.00196231	0.00346127	0.00286609	-0.00166729	0.00391392	-0.00139223	-0.000198355	-0.000710716	0.000457224	-0.000559094	0.00280541
60	-0.00302402	-0.00110268	0.000382892	-0.00108225	-0.000617915	-0.00173248	0.00264082	0.00276045	0.00304466	-0.000798945	0.00258593	-0.00151949	-0.000224191	0.000259488	0.000423232	0.000113212	0.0037011
61	-0.00182458	-0.00130882	0.000317811	-0.00143716	-0.000137754	-0.0018117	0.00277206	0.00294001	0.00272192	-0.000390663	0.0025399	-0.00230671	-0.000253757	0.00156512	0.00112038	-0.000326088	0.00408449
62	-0.000354238	-0.000849271	-0.000659523	-0.000940236	-0.000278357	-0.00163622	0.00134335	0.0025993	0.00269399	-0.00125398	0.00361662	-0.00286483	7.59589e-05	0.00145353	0.00108267	-0.000836008	0.00430449
63	-0.00126126	-0.000331607	-0.00285445	-0.000237886	-0.000769082	-0.00136002	0.00332121	0.00219754	0.00220602	-0.00195218	0.00351478	-0.00244182	0.000413121	0.000208982	0.00046187	-0.000835183	0.00350051
64	-0.00306468	-0.000844954	-0.00251883	-0.000422927	-0.000901291	-0.0014143	0.00265305	0.0020039	0.00140793	-0.001756	0.00300718	-0.00145669	8.61118e-06	-0.000353787	0.000568284	-0.000846866	0.00223231
65	-0.00269355	-0.000899367	-0.000105499	-0.00109944	-0.000691935	-0.00183065	0.00156401	0.000960611	0.00195837	-0.00112167	0.00244585	-0.00100015	-0.00035463	0.000291232	0.00131626	-0.000481337	0.00287674
66	-0.00118863	-0.000784155	-0.00019421	-0.00126482	-0.000404696	-0.00197107	0.00323632	0.00111695	0.0020025	-0.00146745	0.00183498	-0.00146807	-9.93898e-05	0.00111172	0.00116353	-0.000179646	0.00291357
67	-0.00154963	-0.00130077	-0.000909547	-0.000795595	-0.000661692	-0.00155756	0.00178804	0.00156439	0.00228846	-0.00156897	0.00250362	-0.00213426	0.000202297	0.00118421	0.000630995	-0.00051449	0.00309112
68	-0.00291824	-0.000868497	-0.00203456	-0.000171926	-0.000721811	-0.00115095	0.001927	0.00155078	0.00227456	-0.00117442	0.00299356	-0.0022749	0.000371594	0.000376421	0.000821213	-0.000820892	0.00297268
69	-0.00242932	-0.000347799	-0.00165574	-0.000445159	-0.000437936	-0.00119585	0.00318685	0.0018708	0.00151933	-0.00141005	0.00246857	-0.00198183	0.000354432	-0.00017453	0.00122107	-0.000903391	0.00256044
70	-0.00135594	-0.000680989	0.000243461	-0.00078718	-0.000620828	-0.00144407	0.00127571	0.00124805	0.00176581	-0.00129537	0.00249047	-0.00170108	1.81271e-05	0.00019012	0.00126466	-0.000564239	0.0033796
71	-0.00134818	-0.00121852	-0.000349856	-0.000386285	-0.000712269	-0.0014675	0.00221184	0.00108352	0.00131584	-0.00119277	0.00240047	-0.00169259	-0.000290304	0.000750342	0.00114707	-0.000233452	0.00305834
72	-0.00194737	-0.00103258	-0.00109767	-0.000192197	-0.000376657	-0.00140401	0.00256199	0.00121579	0.0012019	-0.00134372	0.00233293	-0.00185545	8.10902e-05	0.000828772	0.00100515	-0.000516457	0.00298082
73	-0.00241625	-0.000754311	-0.00142984	-0.000503559	-0.000362829	-0.00135271	0.00106652	0.000665475	0.00156671	-0.00147045	0.00305588	-0.00186126	0.000492154	0.000331881	0.000881424	-0.000634738	0.00281694
74	-0.00201954	-0.00101582	-0.00127432	-0.000799156	-0.000399535	-0.00122659	0.0028748	0.00099668	0.00124813	-0.00121876	0.00290981	-0.00164589	3.30664e-05	6.60325e-05	0.000946626	-0.000394733	0.00234115
75	-0.00158438	-0.00100687	-0.000320756	-0.000733494	-0.000455653	-0.00108601	0.00240369	0.000910942	0.00171024	-0.00132398	0.00251199	-0.0014575	-0.000265117	0.000576183	0.00108344	-0.000207232	0.00304629
76	-0.00214081	-0.000779699	-0.00128881	-0.000516815	-0.00061312	-0.00110618	0.00178289	0.000683849	0.00150642	-0.00139744	0.00297726	-0.00148918	0.000227156	0.00109711	0.000918778	-0.00045104	0.00277095
77	-0.002776	-0.000270087	-0.00144768	-0.000612564	-0.0005221	-0.00129971	0.00380172	0.00106114	0.00144645	-0.00106663	0.00299432	-0.00163145	0.000335917	0.00102009	0.000750848	-0.000525974	0.0028992
78	-0.00202946	-0.000413779	-0.00125237	-0.000831252	-0.000398502	-0.00152063	0.00248409	0.000769081	0.00185218	-0.00112702	0.00313402	-0.00166699	-0.000181159	0.000554003	0.000844187	-0.000222566	0.00287325
79	-0.00172291	-0.000797158	-0.00147867	-0.00079604	-0.000549618	-0.00165611	0.00255941	0.00110917	0.00130984	-0.00121421	0.00341669	-0.00170241	-0.000254806	0.000289363	0.000922212	-0.000188379	0.00246791
80	-0.00184424	-0.00108374	-0.000344892	-0.000534928	-0.00069889	-0.00162302	0.00371614	0.0012826	0.00144697	-0.00112319	0.00281825	-0.00189924	0.00015879	0.000583785	0.000780968	-0.00048571	0.00331606
81	-0.00202574	-0.000944977	-0.000999642	-0.000330012	-0.000543784	-0.00154385	0.00189781	0.000869222	0.00110656	-0.00115948	0.00299368	-0.00204321	0.00032249	0.000833314	0.000737005	-0.000558946	0.00321228
82	-0.00209382	-0.00065925	-0.00138907	-0.000363914	-0.000574049	-0.00148615	0.0030995	0.00132043	0.000851262	-0.00109346	0.00372148	-0.00197462	0.000420824	0.00053181	0.000887398	-0.000570208	0.0033472
83	-0.00184225	-0.000650179	-0.000908742	-0.000599152	-0.000812336	-0.001499	0.00364697	0.00131759	0.00140279	-0.00111499	0.0036212	-0.00183746	0.000460337	4.309e-05	0.0011965	-0.000550584	0.00313274
84	-0.00179051	-0.000517997	-0.00143378	-0.000970464	-0.000664897	-0.00150375	0.00214112	0.0015369	0.00115606	-0.00121939	0.00385636	-0.0017986	4.75349e-05	6.80357e-06	0.0011501	-0.000147734	0.00252133
85	-0.00204537	-0.00072031	-0.000686324	-0.000786281	-0.000528723	-0.00148136	0.00382538	0.0019452	0.001688	-0.00119779	0.00388014	-0.0018202	-0.000336982	0.000376824	0.000956993	6.2878e-05	0.00320557
86	-0.00244931	-0.000857177	-0.0010573	-0.000353363	-0.000536061	-0.00154799	0.00323737	0.00157491	0.0018704	-0.00119036	0.00339332	-0.00183534	-0.000263394	0.000681073	0.00087853	-0.000327647	0.00292144
87	-0.00198385	-0.000934421	-0.00165926	-0.000705747	-0.000206036	-0.00167959	0.0024464	0.00204411	0.00162339	-0.00114735	0.00383378	-0.0019176	-3.40221e-05	0.000811343	0.000844528	-0.000678785	0.00309664
88	-0.00193341	-0.000974361	-0.000783331	-0.000998432	-5.71552e-05	-0.00176108	0.00424347	0.00218937	0.0020694	-0.00117158	0.00387203	-0.00194524	7.31885e-05	0.000636161	0.00103814	-0.000524213	0.00327923
89	-0.00212287	-0.000977483	-0.00127604	-0.000764979	-0.00040192	-0.00172796	0.00283045	0.00196137	0.00175197	-0.00122339	0.00331459	-0.00180666	7.95282e-05	0.000253014	0.00100682	-0.000357492	0.00296785
90	-0.00184243	-0.00054765	-0.000984446	-0.000676725	-0.000438717	-0.00169754	0.00301745	0.00238386	0.00221389	-0.00126726	0.00359413	-0.00179051	6.05994e-05	0.000258071	0.000739034	-0.000399195	0.00346437
91	-0.00153633	-0.000793254	-0.00103851	-0.000790526	-0.00045331	-0.00163058	0.00435019	0.00212834	0.00249563	-0.000790877	0.00351471	-0.00202313	7.99173e-05	0.000595152	0.000878985	-0.00034049	0.00288149
92	-0.00164066	-0.00123506	-0.00166368	-0.00081051	-0.000769793	-0.00152944	0.00245007	0.00222888	0.00211626	-0.000659482	0.00342584	-0.00223118	0.000120682	0.000618445	0.00112035	-0.000204016	0.00312246
93	-0.00220332	-0.000752481	-0.00065581	-0.000629785	-0.00100385	-0.00151028	0.00328394	0.00232953	0.00257105	-0.00114084	0.00408075	-0.00217183	0.000126365	0.000387382	0.00119199	-0.000309202	0.00350481
94	-0.00189688	-0.000764221	-0.000984262	-0.000825604	-0.00103539	-0.00161686	0.00364752	0.00194915	0.00225337	-0.00103882	0.00388843	-0.00196684	7.03029e-05	0.000296893	0.00122373	-0.000741917	0.00316113
95	-0.00173628	-0.000543726	-0.00106958	-0.000981044	-0.000723272	-0.0016418	0.00231917	0.00247987	0.00239051	-0.00102322	0.00367933	-0.00187601	-3.0599e-05	0.000506529	0.00096308	-0.000740951	0.00353392
96	-0.00173764	-0.000600708	-0.000768027	-0.000899352	-0.000574885	-0.00143105	0.00418548	0.00252064	0.002481	-0.00127339	0.00401125	-0.00183343	6.51588e-05	0.000817085	0.00088869	-0.000218333	0.00294883
97	-0.00212182	-0.000663393	-0.00143403	-0.000930031	-0.000865574	-0.00123709	0.00350859	0.00246561	0.00190856	-0.00109351	0.00361273	-0.00179154	0.00041062	0.00071601	0.000989789	-0.000333643	0.00324929
98	-0.0020993	-0.000861596	-0.000689602	-0.000861385	-0.000749577	-0.00125521	0.00257345	0.00276678	0.00247004	-0.00120744	0.00367184	-0.00192237	0.000548495	0.000434108	0.000977124	-0.000985088	0.00366045
99	-0.0017769	-0.000788606	-0.000811077	-0.000487408	-0.000594405	-0.00144096	0.0045648	0.00244027	0.00250907	-0.00137803	0.00400279	-0.00218718	0.000333851	0.000418723	0.000861566	-0.00103843	0.00335141
UAS-AP-GRF: Y
%GC	subject 1	subject 2	subject 3	subject 4	subject 5	subject 6	subject 7	subject 8	subject 9	subject 10	subject 11	subject 12	subject 13	subject 14	subject 15	subject 16	subject 17
0	0.00249004	0.00410368	0.00124794	0.00513788	0.00183063	0.00543248	0.0360132	0.0117138	0.00303155	0.00145829	0.00890248	-0.0102197	0.00338831	0.00392548	-0.00942811	0.00500906	-0.00369565
1	-0.0124417	-0.0217635	-0.046632	-0.0168297	-0.00904165	-0.0110241	-0.106908	-0.0466614	-0.0137461	-0.00755553	-0.0310322	-0.0317872	-0.0130499	-0.0150164	-0.0202561	-0.0182949	-0.0820071
2	-0.0246691	-0.0522239	-0.117366	-0.0385591	-0.0562088	-0.0272097	-0.272148	-0.102337	-0.04016	-0.0472265	-0.0647717	-0.0704035	-0.0244813	-0.0336748	-0.0328883	-0.0548707	-0.167429
3	-0.0308286	-0.0866602	-0.145316	-0.0908044	-0.141771	-0.0353335	-0.352386	-0.127201	-0.0872876	-0.0826824	-0.0763638	-0.111182	-0.02693	-0.0531051	-0.039076	-0.0974233	-0.225052
4	-0.0421027	-0.0933843	-0.0920626	-0.13412	-0.169927	-0.0314857	-0.265472	-0.110002	-0.140949	-0.0440268	-0.0586314	-0.126053	-0.0232089	-0.0609256	-0.0313327	-0.121238	-0.233975
5	-0.0406514	-0.0857236	-0.0501618	-0.160248	-0.090128	-0.0293547	-0.10298	-0.0857789	-0.166497	-0.028919	-0.0245115	-0.115689	-0.0166326	-0.0583111	-0.0214314	-0.131447	-0.232097
6	-0.0535083	-0.145575	-0.0743004	-0.179926	-0.0070675	-0.0526805	-0.0468381	-0.103781	-0.151991	-0.18294	0.00261454	-0.113399	-0.0263451	-0.0892712	-0.0386286	-0.155981	-0.273095
7	-0.104787	-0.263899	-0.142398	-0.190953	0.00452081	-0.104644	-0.154356	-0.170698	-0.129661	-0.31959	0.0036325	-0.141298	-0.0739699	-0.163789	-0.0870749	-0.19639	-0.359574
8	-0.17373	-0.29387	-0.234771	-0.235104	-0.0191233	-0.157186	-0.308903	-0.249423	-0.149001	-0.300699	-0.0354818	-0.193237	-0.1492	-0.239934	-0.13587	-0.241922	-0.451762
9	-0.22257	-0.285483	-0.304938	-0.311211	-0.076076	-0.18475	-0.379025	-0.302203	-0.222334	-0.326201	-0.11592	-0.254997	-0.222681	-0.30237	-0.154138	-0.300949	-0.509034
10	-0.265912	-0.350192	-0.3141	-0.354349	-0.189909	-0.195931	-0.35377	-0.313008	-0.306601	-0.392667	-0.20909	-0.310925	-0.285252	-0.375406	-0.158647	-0.346362	-0.511456
11	-0.33626	-0.381906	-0.294503	-0.334771	-0.275083	-0.214309	-0.297326	-0.286285	-0.352836	-0.383679	-0.269608	-0.342176	-0.33721	-0.452706	-0.19762	-0.33573	-0.47398
12	-0.355262	-0.345621	-0.277183	-0.283644	-0.260757	-0.239822	-0.253552	-0.244346	-0.351959	-0.342719	-0.275519	-0.336837	-0.353309	-0.479654	-0.239988	-0.302002	-0.429042
13	-0.294628	-0.302519	-0.254437	-0.226115	-0.220748	-0.251444	-0.230245	-0.209294	-0.325153	-0.29991	-0.24053	-0.298819	-0.327258	-0.44786	-0.231381	-0.286747	-0.390822
14	-0.230201	-0.269766	-0.23689	-0.179006	-0.203618	-0.24033	-0.219348	-0.186056	-0.294548	-0.246556	-0.188667	-0.24489	-0.290463	-0.410879	-0.204346	-0.275012	-0.351782
15	-0.199579	-0.236169	-0.231683	-0.158558	-0.18525	-0.218364	-0.208619	-0.166442	-0.270518	-0.198227	-0.135428	-0.194077	-0.253876	-0.378335	-0.181529	-0.247184	-0.302844
16	-0.192462	-0.208816	-0.225018	-0.156911	-0.155269	-0.198281	-0.188105	-0.143634	-0.253987	-0.175725	-0.08943	-0.156555	-0.217467	-0.335101	-0.153828	-0.214053	-0.24611
17	-0.182735	-0.189165	-0.208848	-0.148335	-0.124011	-0.181536	-0.154166	-0.119779	-0.239179	-0.17234	-0.0543084	-0.129107	-0.19263	-0.287418	-0.126663	-0.18849	-0.189392
18	-0.165667	-0.166238	-0.190244	-0.122902	-0.0975663	-0.164601	-0.110016	-0.100181	-0.21926	-0.156187	-0.0268628	-0.101592	-0.177056	-0.236602	-0.105507	-0.171287	-0.137747
19	-0.146091	-0.140111	-0.170606	-0.0884598	-0.0647996	-0.147401	-0.0617974	-0.0844858	-0.193321	-0.117258	-0.000920135	-0.0687877	-0.155395	-0.180855	-0.0899982	-0.158033	-0.0933832
20	-0.129252	-0.11487	-0.142373	-0.0566305	-0.0219707	-0.132746	-0.0131359	-0.0684535	-0.16464	-0.0825176	0.0263876	-0.0339503	-0.123972	-0.124011	-0.0747317	-0.137051	-0.0584323
21	-0.114481	-0.086214	-0.107649	-0.0332956	0.0205446	-0.121555	0.0355814	-0.0503333	-0.135587	-0.0559452	0.0571055	-0.00169517	-0.092878	-0.0727317	-0.054534	-0.109303	-0.0328564
22	-0.101802	-0.0637118	-0.0688223	-0.0174481	0.0638139	-0.111894	0.0837388	-0.0306454	-0.106942	-0.0154181	0.0958036	0.0292574	-0.0671587	-0.0312169	-0.0315551	-0.0858961	-0.009641
23	-0.0863782	-0.0513124	-0.0261011	0.000273408	0.119023	-0.101957	0.130136	-0.00998029	-0.0796294	0.0342163	0.142862	0.063977	-0.0438456	0.00674498	-0.0103009	-0.0617223	0.0223964
24	-0.0646204	-0.0384184	0.0111904	0.02368	0.178456	-0.0911048	0.174218	0.01095	-0.054514	0.0816655	0.189498	0.103765	-0.0187446	0.0477014	0.0100923	-0.0312601	0.0666482
25	-0.0416917	-0.0239915	0.0399923	0.0491662	0.227377	-0.0778496	0.214086	0.0325584	-0.0308379	0.125831	0.225366	0.143198	0.0113717	0.0896959	0.0313881	0.00523653	0.113934
26	-0.01945	-0.00955938	0.0657901	0.0812973	0.264434	-0.0601669	0.246689	0.0574989	-0.00666364	0.158558	0.24643	0.173857	0.0453566	0.128351	0.0492797	0.0459139	0.152751
27	0.0032662	0.00796876	0.0858773	0.122787	0.288434	-0.0384605	0.270843	0.0888506	0.0192604	0.175286	0.253952	0.190619	0.0810666	0.163963	0.0611493	0.0849271	0.178864
28	0.0284379	0.0251369	0.0987333	0.16539	0.299464	-0.0162328	0.285906	0.126228	0.047751	0.181284	0.250948	0.194122	0.119666	0.200822	0.0716761	0.117293	0.193193
29	0.0584623	0.037886	0.110394	0.202889	0.30058	0.00284937	0.289224	0.162806	0.0795127	0.178763	0.239713	0.187581	0.159807	0.233463	0.0859518	0.14002	0.197595
30	0.0899488	0.0505117	0.121932	0.235153	0.291651	0.0189291	0.27829	0.188819	0.113017	0.167471	0.220875	0.173466	0.195473	0.246624	0.106483	0.153972	0.194235
31	0.120701	0.0711116	0.125605	0.26144	0.274519	0.0367183	0.253962	0.198896	0.143452	0.148361	0.194384	0.153351	0.222761	0.234341	0.131554	0.160116	0.183984
32	0.150987	0.0960015	0.120369	0.280082	0.251425	0.0602394	0.220328	0.194779	0.166214	0.122443	0.16088	0.12898	0.238534	0.204994	0.156253	0.158012	0.165592
33	0.180547	0.117843	0.115024	0.289307	0.220432	0.0889279	0.182389	0.182188	0.180533	0.0946977	0.123105	0.102441	0.24082	0.170207	0.177866	0.149183	0.138578
34	0.209242	0.141914	0.108917	0.287342	0.180522	0.120374	0.144491	0.165723	0.18849	0.0678518	0.0856706	0.0767319	0.23047	0.132897	0.1947	0.134674	0.106353
35	0.230373	0.169069	0.0954752	0.271047	0.139782	0.153006	0.110548	0.146027	0.192432	0.0431466	0.0534317	0.0552067	0.209463	0.095248	0.203466	0.115315	0.0750228
36	0.242516	0.189457	0.0767243	0.242474	0.103943	0.184949	0.0830653	0.121892	0.193492	0.0266642	0.0300518	0.0388724	0.180507	0.062563	0.204954	0.0938706	0.0493029
37	0.245323	0.200264	0.0563576	0.206882	0.0721985	0.213197	0.0607197	0.0945166	0.190481	0.0183863	0.0160241	0.0269455	0.145409	0.0365235	0.20239	0.0731353	0.030176
38	0.236598	0.205128	0.0376767	0.166487	0.0512428	0.235042	0.0406944	0.0682189	0.180305	0.0141004	0.00846346	0.0181023	0.108146	0.0182437	0.194669	0.0560003	0.0165488
39	0.221164	0.202695	0.025856	0.128299	0.0385241	0.248794	0.0231581	0.0470051	0.161254	0.0114534	0.00409696	0.0107318	0.0749303	0.00808016	0.180675	0.043262	0.00760738
40	0.203105	0.192023	0.0190854	0.0976421	0.0252703	0.253906	0.0103391	0.0313876	0.13602	0.00726507	0.00161483	0.00475304	0.0479615	0.0030501	0.162547	0.0304178	0.00285879
41	0.179349	0.173659	0.0106871	0.0694532	0.01292	0.251737	0.00324164	0.0191879	0.110173	0.00236032	0.00072988	0.00127575	0.026791	0.000935778	0.141105	0.0174229	0.00114258
42	0.149927	0.146929	0.00275228	0.0427977	0.00525314	0.243913	0.000733302	0.00956474	0.0874703	0.00068453	0.00079628	0.000351489	0.011656	0.00064843	0.118371	0.0080116	0.000829183
43	0.1231	0.116298	-0.000138233	0.0216058	0.00162397	0.228513	0.000557202	0.00387227	0.0678142	0.00103309	0.00101309	0.000643233	0.00439748	0.000764297	0.0969737	0.00310113	0.000832113
44	0.0989879	0.0874586	0.000224426	0.00902091	0.000635227	0.201484	0.000847862	0.00188433	0.0498282	0.00101462	0.00103447	0.0009296	0.00275288	0.000715276	0.076191	0.00120549	0.000808047
45	0.0748029	0.0626655	0.000300539	0.0027318	0.00072047	0.163042	0.000885754	0.00156333	0.0337133	0.000935803	0.000949284	0.000914864	0.00142135	0.000699476	0.0557647	0.000751413	0.000770958
46	0.0497223	0.0432987	0.000135086	0.00057368	0.000751948	0.11954	0.000759338	0.00148522	0.021273	0.00101954	0.000905154	0.000808363	0.000330474	0.00077309	0.0350685	0.000776632	0.000758182
47	0.0322022	0.028666	0.00048103	0.00065402	0.00072686	0.0795271	0.000686202	0.00135849	0.0129375	0.000998866	0.000916637	0.000784921	0.000318707	0.000782123	0.0172187	0.000790796	0.000761287
48	0.0222791	0.0165848	0.000621573	0.00078397	0.000741953	0.048894	0.000694239	0.00128176	0.00690547	0.000925647	0.000928805	0.00084848	0.000488377	0.000713966	0.00566774	0.000767722	0.000768557
49	0.0177575	0.00599738	0.000537019	0.000736695	0.000731408	0.0288118	0.000713677	0.00127402	0.00252108	0.000927971	0.000916402	0.00090369	0.000386296	0.000663732	0.000904823	0.000758203	0.000770671
50	0.0159744	0.00189583	0.000564772	0.000742053	0.000716385	0.01693	0.00071534	0.00127982	0.000573577	0.000976295	0.000892596	0.000885594	0.000334759	0.000658	0.000458924	0.000775504	0.000758739
51	0.0100715	0.000756795	0.000622209	0.000750296	0.000697123	0.00975585	0.000700669	0.00126862	0.000561832	0.000960217	0.000862046	0.000839928	0.000424709	0.000649866	0.000687045	0.000738131	0.000741587
52	0.00327179	0.000484233	0.000615461	0.000743953	0.000596331	0.00469632	0.000653116	0.00121451	0.000972767	0.000905428	0.000786309	0.000843129	0.000445346	0.000601059	0.000514181	0.000617467	0.000738353
53	-0.000776417	0.000547804	0.000571098	0.000736739	0.000512537	0.00114513	0.000548002	0.00102311	0.00104265	0.000936181	0.000627659	0.000897315	0.000369172	0.000512254	0.000254013	0.000476057	0.000747206
54	-0.00255694	0.000540398	0.000513249	0.000740831	0.000485659	-0.000372058	0.000406193	0.000576266	0.000907734	0.000953923	0.000430264	0.000914604	0.000324672	0.000470232	-7.47791e-05	0.000328914	0.00074825
55	-0.00243993	0.000535875	0.000557194	0.000719388	0.000497441	-0.000298467	0.000294452	-8.79887e-05	0.000819515	0.000880324	0.00030238	0.000841885	0.000381172	0.000525862	-0.000294239	0.000224735	0.000738653
56	-0.00194167	0.000503016	0.000645332	0.000657921	0.000612843	0.000105389	0.000248385	-0.000745161	0.000801094	0.00068527	0.00030418	0.000734464	0.000421153	0.000620093	-0.00027479	9.32133e-05	0.000736121
57	-0.00180586	0.00049818	0.000642827	0.000647856	0.000663294	0.000165228	0.000258215	-0.00119257	0.000791238	0.00035762	0.000364041	0.000658219	0.000392793	0.000629428	-0.000173503	-0.000115194	0.00072386
58	-0.00210962	0.000526458	0.000570619	0.000740346	0.000565333	4.70256e-06	0.000297653	-0.00142768	0.00078489	0.000147466	0.000353318	0.000630209	0.000378943	0.000520475	-0.000123841	-0.000169029	0.000636436
59	-0.00263961	0.000474587	0.000434512	0.000750154	0.000427804	-0.000102477	0.000317408	-0.00160808	0.000807027	0.000105687	0.000254912	0.000628711	0.000376581	0.000416872	-0.000161241	-6.33757e-05	0.0004574
60	-0.00272753	0.000283747	0.000463204	0.000643156	0.000462844	-0.000129321	0.000294845	-0.00177498	0.000846884	9.50133e-05	0.00018702	0.00061404	0.000341969	0.000428013	-0.000209486	-3.66321e-05	0.00030022
61	-0.00276263	6.13111e-05	0.000666743	0.000611295	0.000578715	-0.000153701	0.000278171	-0.00180496	0.000857697	6.43292e-05	0.000237136	0.000575304	0.000328114	0.0005055	-0.000199072	-7.95144e-05	0.0002669
62	-0.00270979	-0.000328825	0.000640033	0.000702132	0.000571518	-0.000193092	0.000304659	-0.00165229	0.000819231	-1.16627e-05	0.000352826	0.000536616	0.000349939	0.000517588	-0.000220413	-0.000134322	0.000288801
63	-0.0026417	-0.00160367	0.000435302	0.000754239	0.000454743	-0.000213754	0.000333008	-0.00142635	0.000760014	-4.27131e-05	0.000426373	0.000529995	0.000385377	0.000464457	-0.000301739	-0.000128913	0.000259801
64	-0.00282056	-0.00262852	0.00043153	0.000726636	0.000397539	-0.000217	0.000317985	-0.00124943	0.000724492	1.22386e-05	0.000428768	0.000554902	0.000381554	0.000399765	-0.000272292	-1.38261e-05	0.000203682
65	-0.00288818	-0.00291118	0.000621586	0.000680769	0.00045721	-0.000219944	0.000288006	-0.0011425	0.000729003	6.35981e-05	0.000429466	0.000570895	0.000323186	0.000426455	-0.000151738	0.000138307	0.000202888
66	-0.00279744	-0.0045804	0.000677832	0.000660322	0.000515067	-0.000222342	0.000302193	-0.00105477	0.000740672	4.20136e-06	0.000494862	0.000555975	0.000315778	0.000540699	-0.000107221	0.000303749	0.000245024
67	-0.00293863	-0.00605735	0.00051813	0.00068908	0.00051354	-0.00020739	0.000368419	-0.00096343	0.00071336	-5.98982e-05	0.000604581	0.000539647	0.000392886	0.00059452	-0.000135435	0.000385622	0.000250633
68	-0.00315994	-0.005655	0.000431366	0.000727591	0.000507281	-0.000171144	0.000437985	-0.000891996	0.000670055	1.7957e-05	0.000686117	0.00056127	0.000422164	0.000551087	-0.000139779	0.000378607	0.000214449
69	-0.00309361	-0.00523738	0.000535416	0.000701219	0.000513468	-0.000134872	0.000469889	-0.000828398	0.000672779	0.000129871	0.000698507	0.000621816	0.000379002	0.000499361	-5.31432e-05	0.000437857	0.000192804
70	-0.00292221	-0.00515845	0.000630568	0.000653865	0.00053351	-8.91638e-05	0.000479053	-0.000708777	0.000711095	0.000211097	0.000672755	0.000685617	0.000355402	0.000523151	7.69445e-05	0.000507074	0.00020983
71	-0.00284576	-0.00507139	0.000609407	0.00066208	0.000542804	-2.04891e-05	0.000510316	-0.000513961	0.000730186	0.000270549	0.000668953	0.000718376	0.000351306	0.0006005	0.000163366	0.000538208	0.00023746
72	-0.0028444	-0.00494227	0.00051292	0.000706741	0.000494364	6.15164e-05	0.000571494	-0.00030204	0.000724578	0.000322268	0.000702429	0.00071481	0.000393059	0.000629261	0.000234987	0.000552538	0.000244211
73	-0.0027947	-0.0048004	0.00050938	0.000708463	0.000466852	0.000122857	0.000625563	-0.000132594	0.000717219	0.000431893	0.000736135	0.00071574	0.000440518	0.000577188	0.000299477	0.000555348	0.000259848
74	-0.00263298	-0.00473668	0.000598135	0.000703663	0.000479296	0.000153382	0.000642281	-1.07127e-05	0.000712433	0.000551956	0.000740908	0.000771211	0.000417298	0.000522053	0.000359991	0.000591439	0.000324966
75	-0.00254956	-0.00468362	0.000604246	0.000722468	0.000531762	0.00017071	0.000632663	8.77275e-05	0.000708538	0.000591202	0.000735228	0.000851759	0.000429742	0.000535289	0.000439982	0.00061775	0.000425195
76	-0.00258301	-0.00462303	0.000574357	0.000705965	0.000615674	0.000204722	0.000632451	0.000179837	0.000710633	0.000610579	0.000754774	0.000889645	0.000478156	0.000593765	0.000533108	0.000598065	0.000515533
77	-0.00261344	-0.00456609	0.000543698	0.000712093	0.000615476	0.000268953	0.000654066	0.000265929	0.000717372	0.00064988	0.000797089	0.000878866	0.000450611	0.000633476	0.000613806	0.000603188	0.000566881
78	-0.00251939	-0.00451386	0.000544558	0.000722967	0.00060288	0.000341592	0.000672132	0.000354155	0.000726492	0.000725114	0.000818086	0.000873279	0.000422155	0.000605352	0.000599391	0.00063143	0.000588242
79	-0.00243669	-0.00446857	0.000580795	0.000693821	0.000633412	0.000402014	0.000672659	0.000476986	0.000740616	0.00077854	0.000795103	0.000906283	0.000460614	0.000571279	0.0005698	0.000641742	0.00060167
80	-0.00242999	-0.00441612	0.000588135	0.000686134	0.000680315	0.000442262	0.000667888	0.000626043	0.000757279	0.000761484	0.000758702	0.000942956	0.000489881	0.000616474	0.000599239	0.000610199	0.000615556
81	-0.00239552	-0.0043614	0.000582477	0.000712786	0.000737989	0.00047949	0.00066333	0.000723959	0.000768961	0.000753153	0.000746752	0.000956099	0.000477265	0.000654357	0.000633161	0.000552073	0.000621736
82	-0.0022739	-0.00432623	0.000587496	0.000735142	0.000720852	0.000526131	0.000652425	0.000739892	0.000767622	0.000779073	0.000762478	0.000968099	0.000469769	0.000636316	0.000598495	0.000573288	0.000610249
83	-0.00211981	-0.00429807	0.000564925	0.000731763	0.000691709	0.000602153	0.000636545	0.000730727	0.000757819	0.000808573	0.000782451	0.000980653	0.000469832	0.000619294	0.000542703	0.00064933	0.000602839
84	-0.00202308	-0.00421937	0.000567412	0.000723062	0.000720565	0.00070708	0.000630437	0.000756734	0.000751084	0.000837247	0.000787149	0.000973653	0.000458851	0.000605959	0.000561564	0.000673969	0.000625756
85	-0.00198841	-0.00417329	0.000596886	0.000731146	0.000714052	0.000814841	0.000638875	0.000826353	0.00075584	0.00085683	0.000776522	0.000955759	0.0004642	0.000601103	0.000575254	0.000656289	0.000653602
86	-0.00192898	-0.00412937	0.000594528	0.000729805	0.00071823	0.000908755	0.000649608	0.000905612	0.000781825	0.000816539	0.000767012	0.000945627	0.00048259	0.000618548	0.000524851	0.00065045	0.000652667
87	-0.00179586	-0.00405892	0.000565328	0.000743932	0.000759734	0.000970999	0.000655899	0.000958186	0.00081591	0.000806076	0.000774033	0.000953295	0.000477727	0.000625591	0.000511907	0.000675542	0.000646242
88	-0.00167781	-0.00405153	0.000544904	0.000743593	0.000772433	0.00099439	0.000661608	0.000983858	0.000835857	0.000857114	0.000792437	0.000960031	0.000470219	0.000613593	0.000524694	0.000689143	0.000660541
89	-0.00163201	-0.00400731	0.000578859	0.000725485	0.000776878	0.000989743	0.000666539	0.00100502	0.000846776	0.000834002	0.000803304	0.000934415	0.000498401	0.000615148	0.000524232	0.000664923	0.000666025
90	-0.00160006	-0.00393472	0.000603359	0.000744373	0.000751888	0.000990839	0.000668588	0.00102565	0.000859357	0.000808327	0.000798105	0.000882079	0.000509413	0.000643522	0.000505513	0.000638152	0.000646973
91	-0.0015515	-0.0038818	0.000552072	0.000746342	0.000689549	0.00100802	0.000671463	0.00103048	0.000867302	0.000816581	0.000784289	0.000850939	0.000488915	0.000663546	0.000474767	0.000619706	0.000637972
92	-0.00151485	-0.00387347	0.000521151	0.000709872	0.000662895	0.00103389	0.000681421	0.00101497	0.000865725	0.000820779	0.000769654	0.000870856	0.000469952	0.000644834	0.000483397	0.000625538	0.000656975
93	-0.00152059	-0.0038317	0.000573562	0.00070428	0.00068436	0.00104688	0.000690275	0.000993479	0.000863865	0.000825779	0.000759338	0.000906605	0.000457427	0.000609041	0.000498704	0.00063541	0.000677446
94	-0.00138837	-0.00373479	0.00065825	0.000738845	0.000702587	0.0010293	0.000681613	0.000976845	0.000868985	0.000810314	0.000756073	0.000922994	0.000453319	0.000591357	0.000499143	0.000622144	0.000673889
95	-0.00113402	-0.00364737	0.000663289	0.000763027	0.000658065	0.000997521	0.000661585	0.000959727	0.000871367	0.000822749	0.000757399	0.000929663	0.00047451	0.000597113	0.000483668	0.000624377	0.000650974
96	-0.00112983	-0.00354826	0.000610385	0.000749823	0.000633266	0.00097988	0.000654147	0.000933571	0.000859972	0.00081095	0.000760975	0.000925465	0.000493578	0.000613244	0.000444547	0.000626987	0.000635893
97	-0.00121186	-0.0035093	0.000583766	0.00071517	0.000632637	0.00097998	0.000672528	0.00090319	0.000839447	0.000796918	0.000769045	0.000903265	0.000491091	0.000632136	0.000447398	0.000634104	0.000642643
98	-0.00102972	-0.00346212	0.000593888	0.000714525	0.000624812	0.000970732	0.000698795	0.000884147	0.00082669	0.000817296	0.00077878	0.000888576	0.000471678	0.000637981	0.00047298	0.000636362	0.000653182
99	-0.000668573	-0.00338185	0.000583749	0.00074089	0.000644057	0.000955009	0.000698779	0.00088373	0.000832726	0.000807731	0.000781435	0.000908715	0.000470785	0.000624069	0.000491998	0.000619391	0.000645196
UAS-ML-GRF: X
%GC	subject 1	subject 2	subject 3	subject 4	subject 5	subject 6	subject 7	subject 8	subject 9	subject 10	subject 11	subject 12	subject 13	subject 14	subject 15	subject 16	subject 17
0	0.00209261	0.000865459	0.00564237	-0.00417305	0.00111895	-0.0002209	-0.0107125	-0.00328825	0.000644701	-0.000432703	0.00143624	-0.0029428	0.00014573	0.000289014	0.00180943	0.000659191	-0.00318851
1	-0.00406992	-6.73671e-05	0.00486776	0.0234995	-0.000152343	0.00451273	0.0209208	0.00868136	-0.000993951	0.00238937	-0.00326153	0.00764273	0.00579005	0.00571623	-0.00425625	-0.00259519	0.0120815
2	-0.00493935	0.00389133	0.0375343	0.0711056	0.00935016	0.0142597	0.0639438	0.0305208	0.00769626	0.0293758	-0.00442706	0.0251946	0.018882	0.0132309	-0.0027463	0.0100522	0.0309479
3	-0.0103711	0.0125676	0.141638	0.122057	0.0382298	0.0315172	0.118834	0.0690676	0.041957	0.0630644	0.00112032	0.0481119	0.046586	0.0403517	0.00423801	0.0342514	0.0611891
4	-0.0267394	0.0391362	0.262781	0.154785	0.079558	0.0522579	0.167437	0.120319	0.0938913	0.0875531	0.0147702	0.0725377	0.0833846	0.0887233	0.0136513	0.0382978	0.105174
5	0.0010998	0.0824874	0.300156	0.168915	0.131043	0.0724535	0.192076	0.170126	0.124925	0.153461	0.0339938	0.103363	0.11378	0.129217	0.0260033	0.0316343	0.150807
6	0.0839014	0.118033	0.265471	0.172813	0.179597	0.0916893	0.206192	0.205889	0.107449	0.219941	0.0527718	0.147951	0.121916	0.14711	0.0351288	0.0427459	0.181345
7	0.150538	0.141234	0.260282	0.183979	0.195031	0.108608	0.231404	0.228352	0.070377	0.192904	0.0715722	0.202781	0.109115	0.157667	0.0383764	0.0693692	0.198276
8	0.177277	0.156391	0.298854	0.199997	0.199105	0.120844	0.260584	0.247054	0.067947	0.172165	0.0994444	0.256355	0.100824	0.181126	0.0430188	0.119944	0.219188
9	0.187704	0.187405	0.322191	0.215818	0.239763	0.132841	0.276249	0.264464	0.111426	0.248606	0.13769	0.298017	0.133027	0.230993	0.0524937	0.195809	0.250853
10	0.194894	0.220603	0.327096	0.227631	0.292149	0.152429	0.283408	0.277251	0.169397	0.300748	0.173694	0.323074	0.203251	0.295764	0.0669484	0.236031	0.283798
11	0.234158	0.246757	0.351593	0.238037	0.297178	0.178345	0.299711	0.292374	0.218099	0.294669	0.197103	0.335324	0.25726	0.331382	0.0858476	0.226352	0.310467
12	0.30758	0.271601	0.383864	0.262523	0.28551	0.20083	0.329845	0.319006	0.254521	0.314408	0.209884	0.341201	0.26987	0.327767	0.0976379	0.223312	0.332537
13	0.355795	0.292464	0.401341	0.299036	0.308929	0.214898	0.362073	0.350744	0.27746	0.33602	0.217344	0.344814	0.270507	0.334212	0.0994392	0.235275	0.354047
14	0.356401	0.303708	0.41698	0.32648	0.341403	0.225921	0.3834	0.373339	0.2846	0.340917	0.221408	0.350576	0.27006	0.363124	0.105501	0.239724	0.376015
15	0.35447	0.319479	0.431265	0.344925	0.357836	0.240133	0.391679	0.381872	0.282358	0.351242	0.22427	0.361055	0.257614	0.37664	0.122395	0.250282	0.394973
16	0.358703	0.339108	0.431956	0.36075	0.370007	0.256656	0.392648	0.38378	0.284111	0.360053	0.227897	0.372435	0.244278	0.366662	0.141209	0.268698	0.406664
17	0.362056	0.349974	0.423119	0.375598	0.375936	0.271214	0.391195	0.387931	0.297434	0.37193	0.231166	0.377339	0.246031	0.357859	0.154225	0.278214	0.41072
18	0.375437	0.353763	0.417262	0.391205	0.373692	0.281622	0.3888	0.393954	0.317163	0.388543	0.232305	0.370851	0.260533	0.357424	0.165992	0.283967	0.409939
19	0.390103	0.358121	0.416388	0.404686	0.372101	0.287545	0.385488	0.39348	0.331315	0.389162	0.230939	0.352889	0.276346	0.356185	0.180054	0.292804	0.406282
20	0.394107	0.364444	0.414407	0.413019	0.371693	0.28892	0.380536	0.381096	0.332927	0.370711	0.227088	0.327246	0.28528	0.347844	0.189638	0.297687	0.398704
21	0.391426	0.369489	0.409097	0.417282	0.366482	0.286439	0.372087	0.360801	0.325856	0.349476	0.220349	0.298305	0.286313	0.3305	0.189874	0.297668	0.384566
22	0.389922	0.373953	0.402637	0.419836	0.359552	0.282334	0.358246	0.340403	0.319221	0.329562	0.211129	0.267815	0.282277	0.306651	0.187831	0.297222	0.361932
23	0.39451	0.381163	0.394498	0.419408	0.355537	0.279751	0.338799	0.322431	0.318174	0.309372	0.200739	0.236044	0.275211	0.283156	0.190557	0.293108	0.331122
24	0.404925	0.388837	0.383531	0.414904	0.349866	0.280555	0.31525	0.303306	0.320212	0.288431	0.188869	0.205234	0.265388	0.262398	0.192983	0.281931	0.295669
25	0.412615	0.394217	0.371433	0.407733	0.339177	0.284133	0.289566	0.279953	0.319138	0.265302	0.173679	0.17892	0.253369	0.239377	0.188347	0.267901	0.260636
26	0.41102	0.397977	0.35682	0.395489	0.320029	0.288523	0.263107	0.254122	0.311706	0.239012	0.154377	0.158476	0.239328	0.210891	0.17895	0.253202	0.228552
27	0.401752	0.399508	0.338369	0.376822	0.290982	0.292185	0.236237	0.230198	0.29938	0.212643	0.132358	0.142366	0.222033	0.181506	0.169046	0.237085	0.198046
28	0.389744	0.396063	0.318766	0.354913	0.257742	0.2948	0.208625	0.210692	0.283983	0.188136	0.110313	0.128118	0.201199	0.155826	0.158458	0.21883	0.16738
29	0.378031	0.386255	0.300121	0.331078	0.224751	0.296581	0.180086	0.195033	0.264946	0.162969	0.0899185	0.114508	0.179793	0.131887	0.145441	0.198943	0.137434
30	0.364604	0.374817	0.281516	0.305601	0.192602	0.296738	0.150822	0.180761	0.242488	0.13677	0.0710018	0.101281	0.159282	0.106924	0.132488	0.178939	0.110137
31	0.346601	0.366507	0.261088	0.278254	0.163075	0.293779	0.12117	0.165186	0.219682	0.111365	0.052934	0.0876317	0.1367	0.0798421	0.123118	0.158048	0.086288
32	0.325892	0.354676	0.239867	0.249216	0.136079	0.287869	0.0919004	0.147262	0.199032	0.0890528	0.0355758	0.0725254	0.113089	0.0547959	0.114276	0.13617	0.0656488
33	0.305949	0.336845	0.219061	0.219639	0.108712	0.280942	0.0642396	0.127988	0.17994	0.0684396	0.0198019	0.056265	0.0924769	0.035132	0.104974	0.115855	0.0479787
34	0.284572	0.318263	0.196234	0.19032	0.0822158	0.273946	0.0396062	0.108773	0.160672	0.0484771	0.00738365	0.0408805	0.07407	0.0188774	0.0973852	0.0965765	0.0331081
35	0.261561	0.298197	0.169459	0.159594	0.0614198	0.265942	0.0199177	0.0897367	0.141108	0.0335282	-0.000261821	0.0283149	0.0561005	0.00611105	0.0900021	0.0773294	0.0209405
36	0.238903	0.27436	0.140628	0.128578	0.0428832	0.256124	0.00659083	0.0703545	0.122471	0.0240066	-0.00292143	0.0191431	0.0399597	-0.00123709	0.0814254	0.0593535	0.0117381
37	0.214058	0.248181	0.113921	0.100413	0.0269545	0.245186	-0.000880739	0.0513257	0.105728	0.01597	-0.00198816	0.0131039	0.026803	-0.00352611	0.0733744	0.042551	0.00553564
38	0.186404	0.220666	0.0904531	0.0766882	0.0195218	0.234095	-0.00412568	0.0345936	0.0905916	0.00802482	-0.000157794	0.00907444	0.0158822	-0.00266433	0.0662685	0.027627	0.00175165
39	0.158949	0.193215	0.0690511	0.0563559	0.0141107	0.222385	-0.00469045	0.0219931	0.0757955	0.00298796	0.000775209	0.00569341	0.00713288	-0.00113294	0.0592389	0.0171275	-0.000146339
40	0.133656	0.165805	0.051917	0.0382804	0.00746286	0.208483	-0.00365006	0.0137514	0.060758	0.00141467	0.000948296	0.00277199	0.00141508	-0.000113392	0.0519129	0.0106001	-0.000482555
41	0.109508	0.136672	0.0392378	0.0245134	0.00336576	0.191281	-0.00182659	0.00808462	0.0463447	0.000807326	0.000783018	0.00100033	-0.00148982	0.000469612	0.0434582	0.00646282	6.97349e-05
42	0.0856637	0.108675	0.0279234	0.0143981	0.00164932	0.170825	-0.000162069	0.00361195	0.0336237	0.000511081	0.000602064	0.000527955	-0.0023595	0.000607088	0.0349794	0.0039723	0.000603814
43	0.0638077	0.083315	0.017848	0.00702239	0.00084081	0.147675	0.000648776	0.000830814	0.0229202	0.00055816	0.000707231	0.000687623	-0.00207804	0.00055147	0.028112	0.00205122	0.00072051
44	0.0449124	0.0601175	0.0108057	0.0029223	0.000753326	0.122536	0.000698841	0.000111874	0.0143463	0.000596956	0.000764927	0.000836267	-0.00120737	0.000555187	0.0216319	0.000733742	0.000623886
45	0.0295416	0.0411155	0.00559489	0.00111228	0.000831026	0.0969138	0.000512021	0.000542635	0.0082789	0.000538269	0.000666793	0.00082979	2.9761e-05	0.000590459	0.0154519	0.000456175	0.000569322
46	0.0172742	0.0258133	0.00183416	0.000654332	0.000828315	0.0731674	0.00042405	0.000960468	0.00479775	0.000541718	0.000633519	0.000784083	0.000724269	0.000600346	0.0107326	0.000567839	0.000583314
47	0.00783531	0.0144163	0.000527034	0.000662871	0.000816221	0.0532063	0.000447404	0.000998601	0.00302811	0.000591852	0.000504951	0.00077641	0.000729452	0.000563027	0.00660372	0.000542982	0.000586421
48	0.00154816	0.00702789	0.000630984	0.000635437	0.000825106	0.0372351	0.000477932	0.000901239	0.00186396	0.000576327	0.000435526	0.00079138	0.000663983	0.00052138	0.00324861	0.000503929	0.000557747
49	-0.00122992	0.00263751	0.000731397	0.000608112	0.000833198	0.0242187	0.000479056	0.000870195	0.00100799	0.000515658	0.0005642	0.000788244	0.00069678	0.000515807	0.00143795	0.000532217	0.000531129
50	-0.00158712	0.00116298	0.000682807	0.000611356	0.000801562	0.0133782	0.000477526	0.000878171	0.00062437	0.000491683	0.000555514	0.000769036	0.000688032	0.000535882	0.000757482	0.000535763	0.000523689
51	-0.00171684	0.000642008	0.000672787	0.000632497	0.000768653	0.00494812	0.000478533	0.000855949	0.000609943	0.000515061	0.000532327	0.000764951	0.000665764	0.000569993	0.000698485	0.00048263	0.000524221
52	-0.000769605	0.00055429	0.000681153	0.000655244	0.000780647	-0.000224453	0.000462956	0.000791878	0.000670241	0.000517172	0.000619902	0.00078427	0.000711431	0.000578131	0.000700849	0.000426546	0.000515968
53	1.16587e-05	0.000560565	0.00069854	0.000665638	0.000846271	-0.00187743	0.000432802	0.000655875	0.00068082	0.000511868	0.000663635	0.000800257	0.000761992	0.00055254	0.0006099	0.000426634	0.000505765
54	-0.000821273	0.000525143	0.000702313	0.000657725	0.000906262	-0.00118347	0.000420346	0.000389267	0.000675726	0.000520627	0.000899107	0.000773473	0.000734775	0.00055498	0.000522141	0.000419925	0.000510142
55	-0.00103581	0.000538337	0.000674982	0.0006744	0.00084621	-1.30453e-05	0.00044426	1.53878e-05	0.000667623	0.000517351	0.00120117	0.000724423	0.000720092	0.000571548	0.000499072	0.000361782	0.00052235
56	-0.000640847	0.00058225	0.000672915	0.000643426	0.000779712	0.000536402	0.000474647	-0.000346868	0.000649489	0.000514363	0.00126333	0.000713989	0.000752776	0.000573379	0.000518413	0.000334022	0.00053203
57	-0.000551014	0.000578398	0.000741982	0.000551575	0.000762321	0.000525635	0.000487873	-0.000601048	0.000650643	0.000426459	0.00134688	0.000741004	0.000738452	0.00056397	0.000523547	0.000318461	0.000551711
58	-0.000706525	0.000525322	0.000748167	0.000553779	0.000749869	0.000411679	0.00050576	-0.000737545	0.000694975	0.000358572	0.00141947	0.000765559	0.000727357	0.000549222	0.000564235	0.00031714	0.000576544
59	-0.000919938	0.00044018	0.000638579	0.000644375	0.000814594	0.000391261	0.000538056	-0.00080585	0.000750887	0.000401468	0.00141119	0.000773561	0.000748436	0.000569614	0.000621112	0.000342043	0.000556487
60	-0.000961185	0.000343252	0.00051213	0.000689048	0.000845402	0.000404588	0.000561747	-0.000813638	0.000770349	0.000399699	0.00155421	0.000776647	0.000735851	0.000589304	0.000605898	0.000384494	0.00047999
61	-0.00118141	0.00017203	0.000514995	0.000691471	0.000795511	0.000393734	0.000570594	-0.000732415	0.000768347	0.000445245	0.0015889	0.000807769	0.000708734	0.000563868	0.000603527	0.000401135	0.000414497
62	-0.00124868	-0.000309017	0.000682713	0.000657058	0.00079719	0.000371996	0.000573317	-0.000596046	0.000790777	0.000501897	0.00147809	0.000874029	0.000698712	0.000572839	0.000634605	0.000355641	0.000407653
63	-0.00104721	-0.00143225	0.000748192	0.000603036	0.000811267	0.000377147	0.000565956	-0.000454383	0.000819812	0.000420653	0.00154208	0.000938658	0.000712479	0.000619435	0.000648423	0.000357172	0.000440234
64	-0.00100735	-0.002276	0.000686006	0.000601544	0.00079406	0.000408253	0.000550948	-0.000304118	0.000803536	0.000412495	0.001593	0.000965748	0.000749726	0.000603649	0.000647889	0.000402214	0.000472782
65	-0.00108105	-0.00262646	0.000620591	0.000636484	0.00083638	0.000444441	0.000550468	-0.000136929	0.000749082	0.000455563	0.00163395	0.000960381	0.000771042	0.000562772	0.000660198	0.000452497	0.000489237
66	-0.00112595	-0.00410783	0.000601164	0.00064548	0.000865626	0.000457643	0.000571545	2.20797e-05	0.000711342	0.000462658	0.00175664	0.000959223	0.000774715	0.000584749	0.000711159	0.000544572	0.000494656
67	-0.00119637	-0.00550747	0.000642347	0.000620464	0.000812664	0.000438771	0.000588172	0.000130376	0.000711429	0.000479688	0.0016851	0.000980504	0.000784225	0.000609921	0.000723594	0.000600928	0.000496326
68	-0.00128581	-0.00527695	0.000652305	0.000600114	0.000771917	0.000415413	0.000578971	0.00016964	0.000735424	0.000523553	0.0016338	0.0010045	0.000768801	0.000604402	0.000735239	0.00060421	0.000503988
69	-0.0012718	-0.00496242	0.000614405	0.000589335	0.000780526	0.00041248	0.000560162	0.00018046	0.00077087	0.000540251	0.00175101	0.00101487	0.000761634	0.000613539	0.000791577	0.000600044	0.000523387
70	-0.0012282	-0.00488502	0.000602848	0.000596015	0.000783534	0.00043573	0.000557656	0.000233534	0.000796711	0.00053543	0.00172957	0.00102032	0.000776661	0.000635659	0.000783103	0.000616492	0.000544414
71	-0.00119061	-0.00471279	0.000622946	0.000619481	0.000762871	0.00046908	0.000569898	0.000355019	0.000800011	0.000591209	0.00170774	0.00103185	0.000769167	0.00064541	0.000753473	0.000638102	0.000546863
72	-0.00114646	-0.0045461	0.000641342	0.000614196	0.000736392	0.000501348	0.000581349	0.000499016	0.000789971	0.000602339	0.00169267	0.00103778	0.000747058	0.000649284	0.000783099	0.000625021	0.000537395
73	-0.00105996	-0.00451529	0.000652425	0.000610491	0.000745389	0.000520896	0.000580385	0.000612354	0.000787958	0.000600568	0.00151171	0.00102304	0.000749091	0.000628931	0.0008256	0.000607322	0.000554636
74	-0.00100767	-0.00447078	0.000645697	0.000617348	0.000796424	0.000536658	0.000561679	0.000686359	0.000806426	0.000624658	0.00144703	0.00100861	0.000749143	0.000593092	0.000852105	0.000631801	0.000598979
75	-0.000997818	-0.00437348	0.000613301	0.000627408	0.000819049	0.000559453	0.00053287	0.000737536	0.000822956	0.000636472	0.00139653	0.00101597	0.000732849	0.000586274	0.000837666	0.00063076	0.000634807
76	-0.00098001	-0.00431071	0.000636064	0.000636939	0.000798584	0.000583336	0.000510794	0.000776214	0.000815843	0.000635281	0.00117318	0.00103067	0.000738681	0.000591325	0.000841304	0.000596273	0.000649601
77	-0.000929122	-0.00424213	0.000653093	0.000582007	0.00077843	0.00059575	0.000505871	0.000799501	0.00080141	0.000592444	0.0010461	0.00102803	0.000755785	0.000576352	0.000842982	0.000604381	0.000655716
78	-0.000919591	-0.00418731	0.000635654	0.000593085	0.000792706	0.000596035	0.000509363	0.000804143	0.000793359	0.000606931	0.000894134	0.000996407	0.000736726	0.000543545	0.000811589	0.000595818	0.000662516
79	-0.00090023	-0.00415211	0.000615515	0.000634125	0.000800642	0.000610728	0.000501211	0.000801701	0.000785476	0.000604044	0.000697678	0.000957162	0.000681147	0.000554574	0.000836125	0.000565029	0.000660915
80	-0.000889091	-0.00412336	0.000600975	0.000618121	0.000791101	0.000650488	0.000479644	0.000805627	0.000785172	0.00055381	0.000698121	0.000933509	0.00066833	0.000587156	0.000832444	0.000541733	0.000646846
81	-0.000863237	-0.00407815	0.000628891	0.000619403	0.000802816	0.000697443	0.000460098	0.000815484	0.000793365	0.000540331	0.000607622	0.000920237	0.000703055	0.000555065	0.000786239	0.000502844	0.000632936
82	-0.000803632	-0.00401761	0.000638686	0.000633958	0.000765825	0.000713567	0.0004481	0.00082774	0.000783719	0.000522578	0.000426009	0.000909636	0.000707098	0.000512123	0.000792645	0.000510668	0.000613569
83	-0.00072935	-0.00397872	0.000666273	0.000633481	0.000695776	0.000711881	0.000436074	0.000840937	0.000746244	0.000494579	0.000389358	0.000886852	0.000671755	0.00051406	0.000784683	0.000530111	0.00058346
84	-0.000701512	-0.003923	0.000697842	0.000655354	0.000689528	0.000725069	0.000418924	0.000847426	0.00070687	0.000490412	0.000279964	0.00084137	0.0006492	0.000516121	0.000722238	0.000498162	0.000562201
85	-0.00070145	-0.00384699	0.000650899	0.000657026	0.00072424	0.000761669	0.000400139	0.000843977	0.000694781	0.000494571	0.000224405	0.000799194	0.000656217	0.000505137	0.000685743	0.000489282	0.000557414
86	-0.000648515	-0.00385285	0.000642826	0.000614372	0.000741881	0.000813494	0.000385002	0.00084071	0.000710001	0.000445149	0.000306077	0.000775587	0.000665535	0.000506629	0.000705967	0.000512593	0.000555728
87	-0.000645035	-0.00381984	0.00068641	0.000618627	0.000714503	0.000852337	0.000380241	0.000839027	0.00072582	0.00039359	0.000227039	0.000762134	0.000650924	0.00052003	0.000715834	0.00050928	0.000536677
88	-0.00058435	-0.00376058	0.000673368	0.00062606	0.000699894	0.000855757	0.000392728	0.000825509	0.000724079	0.000445145	0.000196995	0.000743418	0.000646135	0.000528383	0.00068438	0.000481836	0.000491454
89	-0.000514709	-0.00371168	0.000629011	0.000640448	0.000699127	0.000828577	0.000417517	0.000794282	0.000707064	0.000452682	0.000259097	0.000713308	0.000639969	0.000534236	0.000651522	0.00046672	0.00044449
90	-0.00047478	-0.00365318	0.000607027	0.000661803	0.000715571	0.000812885	0.000435184	0.000762699	0.000681525	0.000413906	0.000178131	0.000683723	0.000607054	0.000528964	0.000648759	0.000466152	0.000436972
91	-0.000458335	-0.00359969	0.000626314	0.000648821	0.000770997	0.000815627	0.00043158	0.000753505	0.00065413	0.000412598	0.000212643	0.000666986	0.000582985	0.000507896	0.00063312	0.000475984	0.000468935
92	-0.0004653	-0.00355769	0.000644826	0.000625086	0.000780248	0.00080962	0.000417828	0.000764052	0.000638665	0.000431589	0.000278713	0.000671275	0.000596938	0.000482409	0.000611864	0.00047061	0.000496026
93	-0.000397964	-0.0035193	0.000615723	0.000613512	0.000762852	0.000784817	0.000417024	0.000768322	0.000639869	0.00045122	0.000176166	0.000679132	0.000615527	0.000470292	0.00061877	0.00043927	0.000489198
94	-0.000283237	-0.00349159	0.000625508	0.000606627	0.000746716	0.000762597	0.000431149	0.000752593	0.000644756	0.000428204	0.000194392	0.00067229	0.000613279	0.000463541	0.000615255	0.000460999	0.000463015
95	-0.000130027	-0.00342826	0.000664446	0.000623774	0.000724631	0.000748137	0.00044008	0.000729493	0.000636548	0.000414405	0.000202912	0.000670547	0.0006045	0.000461267	0.000605285	0.00049935	0.000436429
96	-0.000129099	-0.00333063	0.000669754	0.000647119	0.000729763	0.000727916	0.000433332	0.000712102	0.00061497	0.000412791	0.000116427	0.000672831	0.000609075	0.000483083	0.000623261	0.000488038	0.000417743
97	-0.000159528	-0.00327951	0.000666884	0.000627149	0.000735374	0.000711315	0.000419259	0.000699432	0.000591327	0.000404468	0.000197838	0.000660137	0.000643438	0.000503533	0.000642948	0.000480156	0.000417033
98	-4.03493e-05	-0.00326675	0.000641471	0.000636323	0.000742412	0.000702383	0.000413521	0.000686437	0.00057407	0.000402293	0.000217039	0.000648792	0.000680165	0.000507118	0.000631599	0.000479762	0.000432542
99	0.000187768	-0.00318363	0.000616322	0.000661116	0.000749108	0.000699166	0.000423957	0.000673973	0.000564536	0.000394957	0.000171877	0.000660832	0.000657168	0.00052521	0.000598625	0.000468046	0.0004467

## Sheet: AS-GRF
AS-VRT-GRF: Z
%GC	subject 1	subject 2	subject 3	subject 4	subject 5	subject 6	subject 7	subject 8	subject 9	subject 10	subject 11	subject 12	subject 13	subject 14	subject 15	subject 16	subject 17
0	0.0131721	-0.00143495	-0.000892402	0.0198006	0.000639579	-0.0225007	-0.0587411	0.0685522	-0.0824001	-0.0010403	-0.041323	-0.0318971	-0.00149766	0.00226499	-0.000875796	-0.00125551	-0.0385065
1	0.0480919	0.0220115	0.0667657	0.0501714	0.0460086	0.0543183	0.0275567	0.0458474	-0.00032289	0.00863728	0.00536077	0.042136	0.0144229	0.0239314	0.00941366	0.0173214	0.0451438
2	0.149883	0.264045	0.588695	0.239856	0.13192	0.16838	0.197179	0.136457	0.0770839	0.0146281	0.186653	0.331204	0.0530228	0.081587	0.0382893	0.215482	0.359401
3	0.567635	0.671639	1.3511	0.723727	0.366893	0.377247	0.464992	0.386147	0.299243	0.171913	0.597167	0.940782	0.174698	0.360508	0.115298	0.754397	0.929643
4	1.25626	1.00095	1.5708	1.21305	0.746885	0.672944	0.726976	0.713124	0.74595	0.828024	1.13699	1.66396	0.471926	0.91734	0.329473	1.22864	1.47069
5	1.58059	1.1166	1.33596	1.3278	1.07731	0.969414	0.865386	0.967824	1.26035	1.69289	1.54464	2.15057	0.893058	1.44795	0.673664	1.26648	1.70638
6	1.38272	1.09748	1.25296	1.11641	1.18538	1.15138	0.903455	1.05394	1.58013	1.97014	1.64319	2.27886	1.15183	1.62701	0.926244	1.07337	1.6755
7	1.16607	1.09525	1.41197	0.924495	1.15657	1.17687	0.954024	1.02483	1.56776	1.7004	1.48287	2.22314	1.10522	1.51748	0.966031	0.959221	1.59369
8	1.15734	1.14117	1.54682	0.919487	1.21796	1.11753	1.06435	1.00917	1.34519	1.54297	1.2627	2.19946	0.949891	1.42389	0.911498	1.03363	1.60163
9	1.21652	1.19344	1.59858	1.03788	1.39162	1.07571	1.1913	1.08001	1.15695	1.667	1.15142	2.27253	0.899951	1.52075	0.870722	1.20301	1.71802
10	1.28384	1.26953	1.69285	1.19912	1.50771	1.09247	1.29798	1.2288	1.1359	1.82784	1.18565	2.39566	0.969859	1.70879	0.87243	1.33038	1.89857
11	1.42679	1.36262	1.8236	1.37362	1.56778	1.14851	1.40473	1.40228	1.25495	1.93284	1.31526	2.52329	1.07983	1.83813	0.937567	1.42694	2.09634
12	1.60589	1.44759	1.91631	1.5654	1.69021	1.21407	1.53427	1.56749	1.41456	2.05174	1.48293	2.63721	1.18992	1.93812	1.0583	1.52587	2.27699
13	1.74767	1.50157	1.97188	1.7438	1.854	1.27199	1.66999	1.71608	1.55564	2.17841	1.66216	2.72213	1.30529	2.08607	1.20045	1.58532	2.41459
14	1.83322	1.52151	2.00024	1.8614	1.98117	1.31778	1.7853	1.83361	1.66146	2.26923	1.85288	2.76206	1.43468	2.23784	1.31206	1.61046	2.49646
15	1.87596	1.5175	2.00945	1.92336	2.06745	1.35557	1.86673	1.91705	1.7271	2.32373	2.03917	2.74969	1.57846	2.33603	1.36794	1.63892	2.5203
16	1.90101	1.51027	2.01106	1.9541	2.13441	1.38959	1.91355	1.96664	1.76819	2.33777	2.1859	2.68977	1.70978	2.39182	1.42632	1.66671	2.50033
17	1.92228	1.51713	2.00578	1.96482	2.18097	1.41952	1.93383	1.98505	1.7958	2.30021	2.27708	2.59402	1.79561	2.4219	1.51899	1.67706	2.45167
18	1.92817	1.53627	1.99386	1.96248	2.19965	1.44436	1.93124	1.98463	1.82208	2.23107	2.31501	2.47259	1.83736	2.42291	1.59206	1.66041	2.3745
19	1.91679	1.55224	1.97393	1.94597	2.19762	1.46499	1.90508	1.96611	1.85373	2.15255	2.31126	2.3307	1.84892	2.3955	1.6206	1.61901	2.26603
20	1.89588	1.56378	1.94825	1.90857	2.18257	1.48204	1.85752	1.93127	1.8789	2.06916	2.28431	2.17329	1.84046	2.34392	1.63252	1.56853	2.12591
21	1.85635	1.57909	1.91867	1.85305	2.15051	1.49586	1.7922	1.87818	1.88914	1.97814	2.24102	2.01028	1.8255	2.26429	1.63488	1.51859	1.96565
22	1.79687	1.59686	1.87976	1.78733	2.09978	1.50785	1.7187	1.79889	1.87446	1.8792	2.18319	1.85256	1.807	2.15399	1.61748	1.46568	1.80261
23	1.73206	1.60928	1.82473	1.71151	2.03004	1.51901	1.64562	1.70412	1.83918	1.76892	2.11645	1.70297	1.77363	2.02799	1.58218	1.40859	1.64867
24	1.6648	1.61583	1.75171	1.62696	1.93228	1.52801	1.57145	1.60453	1.79497	1.63724	2.0391	1.5556	1.72216	1.89876	1.53082	1.34831	1.51293
25	1.59562	1.61713	1.66471	1.54398	1.80423	1.53196	1.49096	1.50989	1.74019	1.48075	1.95041	1.40192	1.66085	1.76168	1.46657	1.27978	1.3933
26	1.53141	1.60971	1.56446	1.46754	1.65382	1.52915	1.39671	1.42609	1.6803	1.3057	1.84967	1.23685	1.59095	1.61781	1.39665	1.19542	1.2817
27	1.46979	1.59611	1.45221	1.39589	1.48607	1.52019	1.28426	1.34032	1.61352	1.12046	1.72647	1.06123	1.50873	1.46733	1.31853	1.09416	1.16919
28	1.40109	1.57657	1.33186	1.32424	1.30491	1.50694	1.15682	1.24914	1.53737	0.931557	1.57825	0.880049	1.4204	1.30121	1.2318	0.979009	1.04629
29	1.32243	1.54968	1.20256	1.2444	1.11682	1.48997	1.01729	1.15161	1.45888	0.747348	1.41004	0.700868	1.33635	1.11922	1.14724	0.85343	0.916835
30	1.23367	1.51677	1.06773	1.15219	0.928612	1.46838	0.871233	1.04368	1.38156	0.576629	1.22563	0.532772	1.256	0.932306	1.071	0.723157	0.78746
31	1.12728	1.47659	0.932933	1.05163	0.747502	1.44157	0.727507	0.931462	1.31912	0.425942	1.03874	0.384287	1.17392	0.749665	1.00406	0.594365	0.659595
32	1.00697	1.42532	0.798198	0.945037	0.580525	1.41014	0.591279	0.811281	1.2722	0.303462	0.860815	0.26196	1.08809	0.576428	0.945523	0.470639	0.535815
33	0.884127	1.36544	0.665962	0.827828	0.435445	1.37489	0.468755	0.684724	1.22691	0.213651	0.693658	0.168255	0.995148	0.418266	0.888284	0.358572	0.417446
34	0.759473	1.29436	0.539027	0.702519	0.316954	1.33583	0.364327	0.562479	1.1753	0.147621	0.545233	0.100911	0.891643	0.282686	0.824968	0.264783	0.310488
35	0.63506	1.20904	0.42329	0.575858	0.223125	1.29294	0.276491	0.44804	1.1073	0.094227	0.419079	0.0552814	0.780097	0.178125	0.754718	0.187242	0.221296
36	0.51717	1.11266	0.327499	0.451488	0.15124	1.24622	0.204392	0.350601	1.02889	0.0537125	0.311648	0.0264608	0.665227	0.106583	0.678898	0.121803	0.151645
37	0.413833	1.00505	0.253249	0.33639	0.0963758	1.19405	0.145273	0.26935	0.944662	0.0255163	0.225535	0.0103632	0.547067	0.0606126	0.597716	0.0707502	0.10111
38	0.327377	0.890663	0.195143	0.239916	0.0548121	1.13277	0.0965038	0.199731	0.848401	0.0075372	0.157368	0.00294933	0.427465	0.0301157	0.51337	0.0367841	0.0646284
39	0.251188	0.771468	0.142838	0.164881	0.0264284	1.05983	0.0601618	0.146993	0.742935	-0.000601637	0.102294	-0.00011119	0.316219	0.010171	0.430724	0.0162837	0.0395424
40	0.18708	0.651368	0.0949604	0.110456	0.0103215	0.976379	0.0350024	0.104851	0.628124	-0.00237921	0.0645504	-0.00157948	0.224828	0.00113839	0.350577	0.00485479	0.0230271
41	0.135196	0.53586	0.0609271	0.0694341	0.0033078	0.886553	0.0188853	0.0713113	0.514823	-0.00164909	0.0408975	-0.00239269	0.156151	0.000197964	0.274128	0.000230693	0.0118236
42	0.0915528	0.430251	0.0402137	0.0345602	0.000580366	0.794683	0.0113211	0.0476404	0.41283	-0.00105052	0.0261273	-0.00249923	0.104618	0.000911301	0.206094	-0.000511268	0.00671132
43	0.0587059	0.339064	0.0249432	0.0114054	-0.000598255	0.702457	0.00788954	0.0292526	0.319068	-0.0013994	0.0200992	-0.00189369	0.0646606	0.000517455	0.146418	-0.00051554	0.00505976
44	0.0359292	0.256721	0.0123716	0.00231643	-0.000784664	0.608324	0.00611006	0.0195304	0.238114	-0.0019226	0.0157854	-0.00142475	0.0334528	8.45195e-05	0.0945493	-0.000820518	0.00496423
45	0.0195262	0.184337	0.00440412	4.97805e-05	-0.000740204	0.509963	0.00549109	0.0131807	0.166948	-0.00178412	0.0113981	-0.00160509	0.0123144	0.000409949	0.0542354	-0.000748269	0.00519621
46	0.00955412	0.127936	0.00159712	-0.000238825	-0.000751879	0.40912	0.00424095	0.00713081	0.106652	-0.00112208	0.0106198	-0.00219	0.0026662	0.000808441	0.0281031	-0.00023208	0.00448968
47	0.00469015	0.0876662	-8.86574e-05	-0.000147441	-0.000801981	0.313236	0.00369562	0.00619333	0.0621811	-0.00100493	0.00885996	-0.00266422	0.000582068	0.000737463	0.0136832	-3.36245e-05	0.00453975
48	0.000994683	0.0569939	-0.00120272	-0.000180798	-0.000834408	0.231258	0.00371012	0.00460804	0.0312114	-0.0016053	0.00690627	-0.00255884	0.000377554	0.000378327	0.00553951	-0.000171335	0.00410168
49	-0.000300232	0.0333448	-0.00133317	-0.000159795	-0.000740857	0.167682	0.00287773	0.00404852	0.0176526	-0.00181698	0.00750684	-0.00219911	0.000101716	0.000125991	0.00111021	-0.00112365	0.00363268
50	0.000265371	0.0158343	-0.00113987	-0.000355648	-0.000626244	0.120772	0.00299961	0.00470154	0.0126313	-0.00139839	0.00607743	-0.00199064	4.53523e-05	0.000405139	-2.76913e-05	-0.00189365	0.00350282
51	0.000809818	0.00545747	-0.000215591	-0.000927201	-0.000345583	0.0857524	0.00318162	0.00274393	0.00909586	-0.00140589	0.00522657	-0.00193295	0.000279722	0.000955182	0.000398828	-0.000750283	0.00258566
52	-4.42381e-05	0.000788008	-0.00072004	-0.000765782	-0.000535237	0.0581866	0.00265009	0.00381971	0.00848315	-0.00218512	0.00632806	-0.00220108	0.000327461	0.000987127	0.000570224	0.000713464	0.00261085
53	-0.000758513	-0.000701321	-0.00172212	0.000446407	-0.00138032	0.0355062	0.00293095	0.00395254	0.0055539	-0.00223281	0.00475116	-0.00267963	9.79922e-05	0.000405652	3.61856e-05	0.00030833	0.002666
54	0.000340788	-0.000626068	-0.00108837	0.00100483	-0.00156461	0.0174533	0.0026972	0.00279506	0.00491658	-0.00184294	0.00414738	-0.00294168	0.000262786	-3.4046e-05	-0.000331089	-0.00101855	0.00288163
55	0.0013179	-0.00113172	-0.000796471	3.14996e-05	-0.000970131	0.0051383	0.00224074	0.00383386	0.00481653	-0.00222126	0.00464575	-0.00255051	0.000497803	4.37613e-05	-7.27501e-05	-0.00099536	0.00327488
56	0.00117027	-0.000829668	-0.000757723	-0.00103271	-0.000442699	-0.000987945	0.00231692	0.00204298	0.00313775	-0.00141929	0.00291445	-0.00177132	0.000469049	0.000347172	0.000421157	0.00021195	0.00268589
57	1.8448e-06	-0.00092747	-0.00140293	-0.000464899	-0.000730785	-0.00234113	0.00159768	0.00202313	0.0039522	-0.000500068	0.00358164	-0.00178414	3.26463e-05	0.00067016	0.000504523	0.000396044	0.00281418
58	6.77011e-05	-0.000873409	-0.00219959	0.000408591	-0.0013059	-0.00170258	0.00181616	0.00293859	0.00217453	-0.00159882	0.00479023	-0.00263462	-0.000834419	0.000862066	0.000164899	-0.000237617	0.00286219
59	0.000610809	-0.000834725	-0.000989675	8.43293e-05	-0.000668165	-0.00117672	0.00275399	0.00179988	0.00211005	-0.00212265	0.00346569	-0.00314884	-0.000666822	0.000743601	-7.9435e-05	-0.00053415	0.00321538
60	0.000832945	-0.000833965	0.000248491	-0.000835624	-0.000215582	-0.0011472	0.00221779	0.00328922	0.00319196	-0.00107474	0.00399701	-0.00284824	0.000984984	0.000348604	-0.000302489	-7.81591e-05	0.00415749
61	0.000539293	-0.00124102	0.000512014	-0.000772747	-0.000508113	-0.00130352	0.00165285	0.00241649	0.00230884	-0.000436319	0.0037752	-0.00224939	0.00162417	-0.000117557	-0.000116366	0.00027672	0.0038499
62	0.000178763	-0.00204072	-0.000481037	0.000394454	-0.000851168	-0.00142673	0.00107085	0.00127338	0.00370006	-0.00179457	0.0021883	-0.002216	0.000402708	5.94271e-05	0.000323908	-0.000102105	0.0032058
63	0.000570117	-0.000651156	-0.00200855	0.00083124	-0.00125096	-0.00155585	0.000616889	0.00225744	0.00214692	-0.00219597	0.00359624	-0.00269479	-0.000846473	0.00125775	0.000399344	-0.000299343	0.00215613
64	0.000494569	0.00045453	-0.00160873	0.000260769	-0.000860535	-0.00163102	0.00142466	0.000744446	0.00126822	-0.000992197	0.00363776	-0.00298469	-0.00055598	0.00193003	0.000308226	-0.000206843	0.00214915
65	0.000513922	-0.000309177	-0.000564362	-0.000335323	-0.000446135	-0.00163085	0.00139004	0.00164171	0.00207861	-0.00120334	0.00234625	-0.00306198	0.000521034	0.000862253	0.000615079	-0.00018623	0.00334168
66	0.000126966	-0.00220022	-0.000300258	5.66386e-05	-0.00079725	-0.00163445	0.000877722	0.00200053	0.00102791	-0.00177179	0.00325951	-0.00288547	0.000741244	-0.000441045	0.00102566	4.63297e-05	0.0031183
67	0.000456	-0.00165043	-0.00101153	0.000727533	-0.000978066	-0.00167541	0.00120953	0.000706463	0.0025912	-0.0016752	0.00231689	-0.00245189	0.000232157	-0.000280921	0.000966404	0.000103026	0.00262812
68	0.000768124	-0.000325374	-0.00210889	0.000593173	-0.000916598	-0.00168559	0.00101717	0.00218356	0.0017942	-0.00128703	0.00163299	-0.00216658	-8.5296e-05	0.000693246	0.000374016	-0.000431459	0.0022417
69	0.000737454	-0.000929995	-0.00122979	1.73977e-06	-0.000740831	-0.00163139	0.00124257	0.00108089	0.00113085	-0.00131261	0.00316721	-0.00207746	-0.000112603	0.000912566	1.21522e-06	-0.00078883	0.00258904
70	0.00069833	-0.0012634	-0.000470065	-2.82944e-05	-0.000491496	-0.00162119	0.00167099	0.00077538	0.00237847	-0.00158947	0.00217615	-0.00211696	0.000304849	0.000347451	0.000492866	-0.00052027	0.0033776
71	0.000591383	-0.00118166	-0.00104051	0.000473962	-0.00037437	-0.00167746	0.0010476	0.00162474	0.00116499	-0.00133202	0.00196261	-0.00220614	0.000854272	0.000255039	0.000924072	-0.000161508	0.00271543
72	0.000727257	-0.000723059	-0.00103763	0.000740196	-0.00057461	-0.00180419	0.00117197	4.19439e-06	0.00214054	-0.00120163	0.00337291	-0.00241307	0.000551564	0.000492829	0.000652962	-0.000228098	0.00235885
73	0.000363034	-0.00111368	-0.00134929	0.000385981	-0.000690154	-0.00184136	0.00153771	0.00111262	0.00137256	-0.00167221	0.00228069	-0.0028913	-1.43263e-05	0.000571023	0.000603084	-0.00046944	0.00216599
74	-3.23413e-05	-0.00137207	-0.00104197	-0.000119658	-0.000312408	-0.00175406	0.001426	0.000860579	0.000531681	-0.00175639	0.00260874	-0.00311035	0.000225592	0.000817921	0.000869891	-0.000269981	0.00189358
75	8.53662e-05	-0.00176441	-0.000784829	9.84996e-05	-0.000338327	-0.00165834	0.00187474	0.000100632	0.0019455	-0.00118609	0.00348406	-0.00281472	0.000614897	0.000885388	0.00103596	-0.000258471	0.00191016
76	0.000227567	-0.000863728	-0.00125676	0.000298943	-0.000703832	-0.00160589	0.00156042	0.00175978	0.000738323	-0.0010788	0.00195189	-0.00243512	0.000573922	0.000683292	0.000835016	-0.00061634	0.00137208
77	5.46513e-05	-0.000782023	-0.000714591	0.000232463	-0.00035034	-0.00160321	0.00116948	0.000413078	0.00188516	-0.00148394	0.00264667	-0.00218144	0.00055326	0.000641715	0.000339973	-0.000731021	0.00170875
78	0.000438744	-0.00108561	-0.0007219	0.00030757	-0.000169818	-0.00167813	0.00177499	0.000713212	0.00180571	-0.00159233	0.0032659	-0.00209559	0.000381822	0.000742569	0.00035642	-0.000471856	0.002104
79	0.000519686	-0.00103505	-0.00109644	0.00017644	-0.000569164	-0.00182185	0.00175816	0.0013158	0.000415577	-0.00149578	0.00200622	-0.00198163	0.000205314	0.000815266	0.000781611	-0.000321585	0.00220386
80	0.000651635	-0.000635953	-0.000859408	-2.14866e-05	-0.000627631	-0.00178962	0.00189887	0.000136975	0.00114577	-0.00141229	0.00332646	-0.00179961	0.000522777	0.000777108	0.000807005	-0.000298814	0.00240095
81	0.000778241	-0.000582967	-0.00102504	-0.000127262	-0.000343925	-0.00155446	0.002196	0.00189986	-0.00044245	-0.00151263	0.00367041	-0.00190094	0.000804093	0.000730207	0.000466796	-0.000169883	0.00179785
82	3.49914e-05	-0.0011534	-0.000885126	-6.69457e-05	-0.000276169	-0.00135341	0.00170149	0.00131567	0.000556047	-0.00151127	0.00256522	-0.00228129	0.000680753	0.000495251	0.000206173	-0.000109426	0.00199631
83	-3.02623e-05	-0.00129365	-0.00123711	2.72537e-05	-0.000480447	-0.00142888	0.00205581	0.000805469	0.001241	-0.00127014	0.00382788	-0.00269826	0.000352452	0.000319177	0.000444392	-0.00016993	0.00233625
84	0.000171602	-0.00138128	-0.00141539	0.000270848	-0.000549011	-0.00163282	0.00243483	0.00188503	0.0004732	-0.00122804	0.00341166	-0.00278931	4.93272e-05	0.00071235	0.000698112	-5.90809e-05	0.00243181
85	0.000550282	-0.000741615	-0.000721437	0.000457284	-0.000657177	-0.00167413	0.00209349	0.000235286	0.00202544	-0.00136944	0.00263524	-0.00255996	-4.4728e-05	0.000990352	0.000703671	0.000179526	0.00281481
86	0.000414166	-0.00112348	-0.000983553	0.000153268	-0.000844058	-0.0015392	0.00238223	0.00125899	0.000764389	-0.00133024	0.00412947	-0.00261753	5.07238e-05	0.0006046	0.000696547	-5.37819e-05	0.00227359
87	0.000287109	-0.00134961	-0.000976531	-7.78455e-05	-0.000602995	-0.00137337	0.00224552	0.00169984	0.00106548	-0.00175447	0.00332591	-0.00272459	0.000370904	0.000374961	0.000563499	-0.000430062	0.00200336
88	0.000507595	-0.00132449	-0.000963262	1.05767e-05	-0.000445822	-0.00137211	0.00214718	0.000832706	0.00148282	-0.00192077	0.00302064	-0.00231087	0.000478522	0.000644447	0.000482826	-0.000343599	0.001822
89	0.000408689	-0.000690495	-0.00127621	2.32282e-05	-0.000491745	-0.00152525	0.00285956	0.00245596	0.000380499	-0.00143221	0.0046548	-0.00163119	0.000256115	0.00081466	0.000591108	7.21677e-05	0.0019156
90	0.000485057	-0.000724582	-0.000827046	-5.79431e-05	-0.000682121	-0.00171618	0.00269516	0.00138095	0.00203698	-0.00117077	0.00372746	-0.00122185	0.000364364	0.000687103	0.000688144	0.000238637	0.00268282
91	0.000490798	-0.00119528	-0.00111385	6.49016e-05	-0.000771512	-0.0017259	0.00253439	0.00157655	0.00112749	-0.00143669	0.00379546	-0.00148941	0.000558779	0.000577079	0.000434435	-0.000106702	0.00266757
92	0.000633247	-0.000825435	-0.00117887	8.66651e-05	-0.000677437	-0.00157941	0.00262798	0.00255984	0.00107362	-0.00173418	0.00476323	-0.00200916	0.000323502	0.000824612	0.000461936	-0.000499708	0.00306042
93	0.000415283	-0.000917575	-0.000905433	0.000176517	-0.000843019	-0.00144864	0.00204723	0.00109566	0.00121093	-0.00166962	0.00319688	-0.00222126	2.80878e-05	0.0010771	0.000778089	-0.000427547	0.00325564
94	0.000348159	-0.000925313	-0.00123787	0.000193562	-0.000825973	-0.00140813	0.00225139	0.00247171	-0.000458159	-0.00168898	0.00359615	-0.00238461	-1.59585e-05	0.000993308	0.000912539	-0.000281803	0.00286511
95	0.000415691	-0.0012847	-0.000973834	0.000137141	-0.000503624	-0.00148343	0.00250429	0.00222457	0.00119365	-0.0017292	0.00437261	-0.00244474	0.000169895	0.000658399	0.000757329	-0.000155474	0.00290912
96	0.000557006	-0.000926141	-0.00125216	0.000376622	-0.000442943	-0.00163189	0.00220667	0.00164166	0.000910507	-0.00155133	0.00306072	-0.00213138	0.000543604	0.000339072	0.000433952	-0.000234262	0.00273919
97	0.00052656	-0.000692301	-0.00135495	0.000152422	-0.000777422	-0.00167642	0.00262219	0.00320774	0.00140673	-0.00154868	0.00410282	-0.00160639	0.0004791	0.000432177	0.000607209	-0.000334443	0.00322011
98	0.000384628	-0.000767073	-0.000912565	-0.000198921	-0.000993479	-0.00139447	0.00258206	0.00182892	0.00289805	-0.00141767	0.00448134	-0.00127745	5.66038e-05	0.000758535	0.000901224	-0.000120123	0.00333012
99	0.000664704	-0.00104231	-0.00118822	9.02433e-05	-0.000847333	-0.00100476	0.00231594	0.00230761	0.00156089	-0.00121506	0.00311899	-0.00152203	0.000169012	0.000801201	0.00081604	-9.01202e-06	0.00276532
AS-AP-GRF: Y
%GC	subject 1	subject 2	subject 3	subject 4	subject 5	subject 6	subject 7	subject 8	subject 9	subject 10	subject 11	subject 12	subject 13	subject 14	subject 15	subject 16	subject 17
0	-0.00826666	0.00217582	0.00830301	-0.0117284	-0.00248141	0.00457017	0.0242478	-0.00136617	0.00721619	-0.000196782	0.00738339	-0.0148376	0.00225663	0.00487207	0.00146046	0.00654829	0.0183966
1	-0.00701845	-0.00765492	-0.055665	-0.0414138	-0.0336319	-0.00960089	-0.0380411	-0.0349686	-0.0243841	0.00306409	-0.0277901	-0.0445648	-0.00951496	-0.0195426	-0.00393515	-0.0265913	-0.0502726
2	0.0194543	-0.0204074	-0.19102	-0.0733837	-0.0945714	-0.0285243	-0.134453	-0.0696689	-0.0550252	-0.0224092	-0.0535421	-0.0796582	-0.020538	-0.0539512	-0.0121277	-0.0664319	-0.139194
3	0.0372579	-0.0488111	-0.22241	-0.0985085	-0.149069	-0.0524958	-0.226919	-0.085694	-0.0827014	-0.0615845	-0.0632703	-0.100941	-0.02009	-0.108091	-0.0135365	-0.103306	-0.219671
4	0.0280551	-0.0904265	-0.0859788	-0.125529	-0.109618	-0.0761989	-0.238728	-0.0668521	-0.127578	-0.0498154	-0.0643721	-0.100353	-0.0116123	-0.149409	-0.0145952	-0.11438	-0.2597
5	0.00659739	-0.150355	-0.0131183	-0.159472	-0.00782814	-0.100777	-0.15372	-0.0295686	-0.223672	-0.0363977	-0.0724932	-0.106004	-0.0138578	-0.146699	-0.0169188	-0.125366	-0.283087
6	-0.0278899	-0.228417	-0.0869584	-0.157166	0.0392105	-0.134541	-0.0681037	-0.0160231	-0.347702	-0.139495	-0.0940898	-0.148697	-0.0474529	-0.136953	-0.0226467	-0.167398	-0.334685
7	-0.101783	-0.295085	-0.207948	-0.142833	0.0189228	-0.17696	-0.0900559	-0.0501418	-0.397975	-0.219714	-0.120919	-0.218972	-0.109269	-0.17009	-0.0554762	-0.212057	-0.407153
8	-0.2029	-0.344978	-0.291432	-0.211462	-0.0385575	-0.215394	-0.210137	-0.114622	-0.352819	-0.226129	-0.146144	-0.286557	-0.179751	-0.241056	-0.116104	-0.24927	-0.469487
9	-0.287948	-0.359238	-0.311459	-0.319467	-0.148597	-0.242598	-0.322272	-0.175446	-0.332519	-0.308047	-0.177239	-0.334491	-0.242333	-0.327431	-0.167512	-0.296399	-0.511737
10	-0.323459	-0.342844	-0.304201	-0.362942	-0.233939	-0.26181	-0.355875	-0.211882	-0.400813	-0.356666	-0.224578	-0.357061	-0.296675	-0.408935	-0.180327	-0.316461	-0.527367
11	-0.293192	-0.328083	-0.284322	-0.330725	-0.215851	-0.273784	-0.326834	-0.218813	-0.481446	-0.32805	-0.278743	-0.351978	-0.349545	-0.45142	-0.181815	-0.293087	-0.509822
12	-0.222996	-0.31275	-0.251959	-0.277511	-0.178061	-0.274343	-0.279319	-0.199055	-0.490848	-0.302558	-0.311478	-0.321124	-0.382578	-0.45282	-0.200278	-0.271333	-0.46711
13	-0.165821	-0.295791	-0.231969	-0.234162	-0.167469	-0.264452	-0.236208	-0.162335	-0.428321	-0.271575	-0.304603	-0.273877	-0.374202	-0.439996	-0.209833	-0.251413	-0.417454
14	-0.14702	-0.281743	-0.220264	-0.199063	-0.149946	-0.253482	-0.199453	-0.122793	-0.346211	-0.209488	-0.26526	-0.225665	-0.344855	-0.41507	-0.206928	-0.214528	-0.370535
15	-0.143063	-0.263271	-0.206596	-0.179221	-0.123458	-0.248968	-0.166822	-0.0911275	-0.290726	-0.155193	-0.212356	-0.186545	-0.314392	-0.374413	-0.1949	-0.166439	-0.323227
16	-0.131816	-0.237998	-0.193302	-0.172907	-0.108127	-0.246868	-0.135305	-0.0694227	-0.273173	-0.132756	-0.16278	-0.154447	-0.274106	-0.335576	-0.165729	-0.120548	-0.27188
17	-0.113161	-0.211894	-0.175266	-0.155501	-0.094494	-0.238156	-0.102367	-0.0527732	-0.273484	-0.11857	-0.126955	-0.121929	-0.23028	-0.301947	-0.141068	-0.0925662	-0.218942
18	-0.0833624	-0.190024	-0.150597	-0.122988	-0.0668946	-0.221583	-0.0681002	-0.0350919	-0.263994	-0.0940469	-0.105079	-0.0869359	-0.202207	-0.25876	-0.121938	-0.0812665	-0.169155
19	-0.0504883	-0.175773	-0.1229	-0.0924221	-0.0348771	-0.203697	-0.0319054	-0.0143811	-0.234002	-0.0614819	-0.0882764	-0.053313	-0.188302	-0.205058	-0.0981575	-0.0688628	-0.125296
20	-0.0308224	-0.163579	-0.0920695	-0.0663504	0.00264786	-0.189466	0.00529221	0.00713316	-0.193588	-0.0232691	-0.0679141	-0.0228853	-0.172612	-0.153926	-0.0767377	-0.047749	-0.0882162
21	-0.0160175	-0.148175	-0.0528932	-0.0427003	0.0553255	-0.178551	0.0393375	0.0273363	-0.157826	0.0231541	-0.0423339	0.00740119	-0.147907	-0.107861	-0.0586541	-0.024916	-0.0583352
22	0.00297242	-0.127745	-0.00709398	-0.023095	0.110162	-0.168494	0.0697222	0.0454493	-0.132725	0.075633	-0.0133737	0.041494	-0.119372	-0.0599192	-0.039224	-0.000877548	-0.0334742
23	0.0188194	-0.104084	0.0329682	-0.00427127	0.159571	-0.157472	0.10387	0.0606528	-0.113804	0.126997	0.0191368	0.0798781	-0.0915617	-0.0132223	-0.0204857	0.0300567	-0.00491177
24	0.0379251	-0.0828029	0.0612715	0.0169157	0.20697	-0.144249	0.148884	0.0743075	-0.0928235	0.167711	0.0559791	0.117947	-0.0638528	0.0303499	-0.0025879	0.0708935	0.0362123
25	0.0661288	-0.0659602	0.0841643	0.0423933	0.24548	-0.128144	0.199856	0.0912517	-0.0655741	0.195726	0.0952052	0.148586	-0.0365151	0.0757737	0.0168773	0.11827	0.08561
26	0.0984331	-0.0510713	0.105533	0.0727228	0.267818	-0.109505	0.242638	0.115693	-0.0356503	0.212095	0.132114	0.16665	-0.00899122	0.123988	0.0363512	0.161676	0.129022
27	0.134642	-0.0359468	0.121101	0.107028	0.277827	-0.0895055	0.267699	0.145718	-0.0105155	0.214821	0.161497	0.170908	0.0195434	0.169719	0.0538961	0.190611	0.158489
28	0.173618	-0.0179548	0.129571	0.1456	0.279423	-0.0688984	0.276598	0.174048	0.00737512	0.205503	0.180202	0.163452	0.0461256	0.202913	0.0667019	0.204428	0.175849
29	0.204026	0.00217701	0.135465	0.183537	0.273161	-0.0467567	0.275811	0.195249	0.0234112	0.186194	0.188282	0.147869	0.0729497	0.218525	0.0765899	0.207007	0.184188
30	0.22246	0.022852	0.138416	0.212339	0.258282	-0.0219747	0.268282	0.208298	0.0442016	0.159924	0.187862	0.127065	0.107394	0.217641	0.0918036	0.200073	0.184142
31	0.23622	0.0478265	0.13415	0.228319	0.235361	0.00457439	0.252387	0.21346	0.0711691	0.130685	0.181005	0.102717	0.147545	0.203374	0.116342	0.185602	0.176151
32	0.240506	0.071565	0.124827	0.235292	0.205948	0.0311518	0.226437	0.211033	0.102205	0.0995113	0.168527	0.0768559	0.184445	0.180915	0.14584	0.165075	0.161193
33	0.235808	0.0928219	0.113965	0.237223	0.170227	0.0573626	0.192874	0.201101	0.135298	0.0688198	0.150469	0.0529173	0.212613	0.151782	0.173128	0.137287	0.13959
34	0.227122	0.116614	0.0996518	0.232263	0.134125	0.0831457	0.157592	0.183248	0.166139	0.045265	0.127199	0.0341544	0.228155	0.115826	0.192742	0.103898	0.111719
35	0.20788	0.137331	0.0801063	0.218378	0.100528	0.107076	0.124452	0.158347	0.187485	0.0296187	0.100453	0.021276	0.227843	0.0825348	0.201655	0.0720318	0.0805105
36	0.182572	0.152941	0.0588006	0.193149	0.0704145	0.128425	0.09386	0.130147	0.195516	0.0168403	0.0736542	0.0128376	0.214785	0.0590597	0.200953	0.0482153	0.0516275
37	0.154782	0.164209	0.0402997	0.158646	0.0471026	0.148732	0.0669221	0.102981	0.193886	0.00986102	0.0500095	0.00726012	0.195582	0.0402123	0.195199	0.0310926	0.0302755
38	0.120587	0.167731	0.0260944	0.118326	0.0294746	0.168632	0.0449279	0.0785839	0.188928	0.0066767	0.0309014	0.00361762	0.171096	0.0227428	0.184986	0.0171922	0.0174154
39	0.089132	0.164255	0.0178971	0.0806537	0.0166713	0.185574	0.0267301	0.0567492	0.181713	0.00260459	0.0166148	0.00156605	0.140495	0.00885197	0.169909	0.00723533	0.0100184
40	0.0674321	0.157371	0.0160556	0.0525949	0.0089313	0.195999	0.0121494	0.0379567	0.167044	0.000509998	0.00729694	0.000813555	0.106402	0.00163575	0.15249	0.0028171	0.00536523
41	0.0496009	0.144358	0.0130936	0.0343291	0.00389362	0.197984	0.00315016	0.0241026	0.141503	0.000800336	0.00246621	0.000796961	0.0714365	0.000450715	0.130579	0.00140622	0.00249104
42	0.0354165	0.123577	0.00564201	0.02145	0.00126727	0.192101	7.86985e-05	0.0155914	0.109849	0.000979581	0.000831928	0.000944382	0.0386117	0.000960209	0.104917	0.000833228	0.00103784
43	0.0232917	0.101314	0.00068811	0.0104947	0.000720632	0.181107	0.000381429	0.0100383	0.079887	0.000833569	0.000759556	0.000986724	0.0163356	0.000911815	0.0798633	0.000776915	0.000619378
44	0.0120229	0.0834661	0.000377128	0.00315816	0.000773482	0.168686	0.00114159	0.00563974	0.0540086	0.000768211	0.000981939	0.00093266	0.0079724	0.000740227	0.0539636	0.000786828	0.00066689
45	0.00743843	0.0666462	8.89287e-05	0.00059601	0.000738167	0.156817	0.00122526	0.00270079	0.0315491	0.000787591	0.00102837	0.000872608	0.00491337	0.000789996	0.0331003	0.000743075	0.000757327
46	0.00675558	0.0485484	-0.00048299	0.000674641	0.000721962	0.143247	0.000947848	0.00143449	0.015208	0.000877765	0.000971087	0.000872512	0.00218486	0.000873295	0.0200262	0.000749996	0.00076548
47	0.003353	0.0357502	0.000154992	0.000747474	0.000721763	0.123774	0.000788997	0.00121425	0.00694892	0.000922305	0.000943768	0.000916759	0.000620639	0.000875031	0.0111455	0.000766003	0.000713523
48	0.000627147	0.0232651	0.000523568	0.000624776	0.000717984	0.0976512	0.000822479	0.00130669	0.00355051	0.000844119	0.000944785	0.000931393	0.000476256	0.000825285	0.00455281	0.000711842	0.000665154
49	0.000207401	0.0130937	0.000313854	0.000661174	0.000724677	0.0693715	0.000902477	0.00133694	0.00167887	0.000789813	0.000927303	0.000892615	0.000608587	0.000803779	0.00110805	0.000668774	0.000666185
50	0.00027156	0.00914368	0.000361939	0.000703669	0.000721944	0.0452749	0.000927549	0.00128383	0.000767796	0.000846435	0.000895107	0.00084049	0.00055669	0.000819813	0.000605984	0.000569755	0.000688793
51	5.79434e-05	0.00405726	0.000485029	0.000637366	0.000690818	0.0285172	0.000898072	0.00124575	0.000706142	0.000876243	0.000882908	0.000815095	0.000549595	0.000826374	0.000696862	0.000350374	0.000690764
52	-0.00031338	0.000821007	0.000432819	0.000551789	0.000603906	0.018308	0.000863181	0.00124018	0.000906798	0.000820304	0.000889401	0.000799826	0.000594582	0.000802499	0.000376812	0.000337638	0.000681164
53	-0.000590128	0.000443597	0.00035921	0.000628341	0.000525928	0.0123202	0.000858711	0.00117824	0.000958413	0.000665957	0.000854421	0.000747102	0.000552518	0.000751896	9.8963e-05	0.000419121	0.000659846
54	-0.000514795	0.000480635	0.000377746	0.000740898	0.000561864	0.00802207	0.000862198	0.000973727	0.00088444	0.00040162	0.000730256	0.000672219	0.000507148	0.00071774	4.01171e-05	0.000347419	0.000559238
55	-0.000393866	0.000473487	0.000459246	0.000637519	0.000641007	0.00413617	0.000803438	0.000650271	0.000832993	0.000114607	0.000563218	0.000625173	0.000573655	0.000741757	6.52241e-05	0.000254891	0.000309958
56	-0.000458177	0.000511113	0.000447552	0.000500359	0.000616468	0.00127818	0.000649809	0.000331753	0.000842867	-7.89615e-05	0.000452366	0.000610415	0.0006405	0.000752881	0.000118849	0.000264314	-4.49076e-05
57	-0.000529711	0.000460095	0.000413671	0.000574292	0.000540055	0.000171162	0.00048113	0.0001166	0.000860752	-4.64e-05	0.000440614	0.000559562	0.000580926	0.000654305	0.000178087	0.000295966	-0.000331409
58	-0.000511112	0.000468399	0.000432888	0.000679323	0.000496578	0.000265742	0.000425087	6.66532e-06	0.000823388	-0.000106885	0.000479161	0.000416146	0.000505205	0.000544629	0.000162577	0.000246262	-0.000419607
59	-0.000515223	0.000480371	0.000376153	0.000631453	0.000524301	0.000500102	0.000492439	-3.75358e-05	0.000745884	-0.000351144	0.000495129	0.000280136	0.000468262	0.000555178	0.000125223	0.000168083	-0.000383966
60	-0.000600144	6.44856e-05	0.000343947	0.000560191	0.000552478	0.000413554	0.000557536	-4.26974e-05	0.000693157	-0.000320584	0.000465063	0.000272985	0.000486008	0.000579289	0.000162835	0.000265595	-0.000374709
61	-0.000738884	-0.000499169	0.000445762	0.000569792	0.000545093	0.000184428	0.000549701	-2.12648e-05	0.00070362	-0.000203067	0.000425828	0.000338758	0.000562514	0.00047443	0.000169391	0.000429464	-0.000425147
62	-0.000789529	-0.000888325	0.000447407	0.000618336	0.000455086	6.03658e-05	0.000531959	1.26848e-05	0.000752334	-0.000316347	0.000424931	0.000383414	0.000513816	0.000348139	0.000149164	0.000470674	-0.000499428
63	-0.000722027	-0.0010713	0.000285836	0.000665299	0.000410369	7.27966e-05	0.000559373	3.82874e-05	0.000765004	-0.000317845	0.000465997	0.000396645	0.00038141	0.000386615	0.000195864	0.000483456	-0.000561888
64	-0.000657397	-0.00102098	0.000275544	0.000612741	0.000461684	0.000101199	0.000596845	4.6612e-05	0.000732513	-0.000152459	0.000505533	0.000393752	0.000415976	0.000515155	0.000207159	0.000534016	-0.000568956
65	-0.000655816	-0.00113967	0.000471978	0.00053436	0.000506229	6.45511e-05	0.000600066	5.08041e-05	0.000721778	-2.60584e-05	0.000512212	0.000370083	0.000496511	0.00048906	0.000214105	0.000606663	-0.000508389
66	-0.000624429	-0.00179707	0.000499902	0.000604543	0.000477893	-2.10253e-05	0.000584225	6.11026e-05	0.000734364	1.81079e-06	0.000510287	0.000330368	0.000488272	0.000334457	0.000276756	0.000626016	-0.000436191
67	-0.000600059	-0.00261418	0.000359455	0.000677264	0.000442102	-8.86492e-05	0.000584088	7.98594e-05	0.000710957	8.39097e-05	0.000539741	0.000313992	0.000483077	0.000295743	0.000333254	0.000586135	-0.000396243
68	-0.000568651	-0.00262345	0.000321559	0.00064011	0.000501461	-9.27524e-05	0.000604778	0.000109347	0.000661277	0.000205112	0.00059795	0.000329955	0.000461453	0.000370117	0.000367507	0.00057439	-0.000360358
69	-0.000557798	-0.00240183	0.000367318	0.000576679	0.000530627	-4.84125e-05	0.000628423	0.000141677	0.000643137	0.000204953	0.000648751	0.000361885	0.000451101	0.000393615	0.000389687	0.00062387	-0.00029235
70	-0.000582723	-0.00250431	0.000402601	0.000601412	0.000492539	4.48625e-06	0.000641886	0.00015657	0.000677929	0.000269599	0.000666929	0.000425384	0.000501374	0.000363964	0.000444646	0.000662235	-0.000208979
71	-0.000560403	-0.00241084	0.000417289	0.000659631	0.000499654	1.92032e-05	0.000643204	0.000146764	0.000734748	0.000372171	0.000663019	0.000500035	0.000520497	0.000301952	0.000477104	0.000650698	-0.000148959
72	-0.000518699	-0.00234646	0.000364156	0.000654755	0.000498439	-5.78966e-06	0.000651671	0.000141866	0.000757918	0.000415199	0.000666857	0.000534717	0.000479631	0.000256052	0.000457902	0.000627173	-9.49447e-05
73	-0.000462031	-0.00246748	0.000345072	0.00063822	0.000498	-2.04896e-05	0.00068366	0.000173073	0.00073801	0.000471988	0.000689334	0.000540848	0.000446476	0.000328503	0.000477087	0.000638418	2.36832e-05
74	-0.000459063	-0.00248644	0.000386749	0.00061568	0.000547098	3.29793e-05	0.000714002	0.000228837	0.00072117	0.000535334	0.000716798	0.00056416	0.000443052	0.000420509	0.000508294	0.00067376	0.000208577
75	-0.000462498	-0.00246257	0.000381923	0.000617495	0.00056061	0.000141357	0.000713217	0.000277231	0.000740158	0.000593642	0.000732418	0.000619534	0.00049378	0.000406309	0.000562539	0.000695082	0.000366746
76	-0.000448605	-0.00240962	0.000390935	0.000632744	0.000546646	0.000244059	0.000698212	0.000313443	0.000773864	0.000642028	0.000733432	0.000679051	0.000543936	0.000368	0.000633382	0.000704926	0.000432845
77	-0.000442639	-0.00235232	0.000401257	0.000634929	0.000601417	0.000315366	0.000706866	0.000355686	0.000789825	0.000668592	0.000728749	0.000712976	0.000504007	0.000377914	0.000638622	0.000685675	0.000461053
78	-0.000439285	-0.00231442	0.000384767	0.000641729	0.000675437	0.000367731	0.000739304	0.000416209	0.000786762	0.000673131	0.000730126	0.000715524	0.000469596	0.00044166	0.000620365	0.000631921	0.000522811
79	-0.000417825	-0.00232042	0.000389673	0.000631378	0.000673674	0.000424527	0.000761531	0.000488976	0.000788487	0.000698325	0.000744924	0.000684602	0.000517294	0.000523538	0.000639669	0.000647879	0.000586917
80	-0.000372745	-0.00228762	0.00038535	0.000632934	0.00065097	0.000484092	0.000758963	0.000554872	0.000800253	0.000730975	0.000766878	0.000660623	0.00056471	0.000546356	0.000663535	0.000691936	0.000602864
81	-0.000356804	-0.00225285	0.000397782	0.000678645	0.000657364	0.000540081	0.000746943	0.000616424	0.000803139	0.000715875	0.000780727	0.000705975	0.000560518	0.000527464	0.000654724	0.000655509	0.000599273
82	-0.00030939	-0.00224372	0.000378216	0.000662725	0.000667074	0.000582097	0.000741736	0.000697882	0.000787132	0.000710314	0.000778136	0.000802422	0.000542448	0.000514767	0.000624709	0.000594988	0.000623189
83	-0.000305803	-0.00222485	0.00035747	0.000600819	0.000679127	0.000613668	0.000751588	0.00080468	0.000764423	0.000736166	0.000771222	0.000874312	0.000558415	0.000544887	0.000632716	0.000590097	0.000656982
84	-0.000262434	-0.00217427	0.000386675	0.00062711	0.000702242	0.000644391	0.000775242	0.000906262	0.000768097	0.000730141	0.00077641	0.000896708	0.000586564	0.000582463	0.000663745	0.000629109	0.000664032
85	-0.000228405	-0.00214914	0.000401327	0.000669848	0.000716665	0.000679982	0.000799651	0.000967548	0.000797915	0.000683731	0.000793491	0.000915988	0.000565792	0.000584444	0.000674268	0.000665161	0.000653847
86	-0.000259058	-0.00215568	0.000395851	0.000669304	0.00065368	0.000718374	0.000808921	0.000985589	0.000808922	0.00065286	0.000811569	0.000952831	0.000538343	0.000586703	0.000656958	0.000650048	0.00065461
87	-0.000208487	-0.00211787	0.000407236	0.000653963	0.000634291	0.00075151	0.000801532	0.000986502	0.000784202	0.000683441	0.000819443	0.000954237	0.000556242	0.000601261	0.000613305	0.000619464	0.00066843
88	-0.000149514	-0.00207702	0.000410534	0.000623066	0.000679638	0.000780649	0.000788875	0.000996179	0.000761381	0.000721918	0.000818782	0.000893942	0.000557464	0.00063222	0.00057657	0.000634289	0.000672949
89	-0.000159251	-0.00205047	0.000423242	0.000663218	0.000664854	0.000801978	0.000783229	0.00100949	0.000765198	0.000698514	0.000821713	0.000806027	0.000544759	0.000650737	0.000593107	0.000659243	0.000656544
90	-0.00019376	-0.00204599	0.000427961	0.000686581	0.000632726	0.000826573	0.000789037	0.00100852	0.000784023	0.000682306	0.000826301	0.000737201	0.000560016	0.000629125	0.000633667	0.000623297	0.000643467
91	-0.000139152	-0.00203686	0.00040409	0.000641175	0.000644966	0.000849064	0.000797123	0.00100035	0.00080539	0.000729614	0.000822761	0.000721064	0.000574469	0.000620774	0.00064082	0.000596615	0.00065265
92	-6.83529e-05	-0.00196059	0.000413344	0.000639849	0.000657226	0.000864486	0.000798214	0.000997435	0.000816613	0.000736465	0.000815945	0.000749839	0.000567005	0.00062989	0.000597591	0.000614826	0.000667089
93	-0.000105523	-0.00193564	0.000405229	0.000660121	0.000641385	0.000884269	0.000794068	0.000994953	0.000819008	0.000676752	0.000815015	0.000791098	0.000550443	0.000642994	0.000557661	0.000639366	0.000668871
94	-0.000121245	-0.00193947	0.000414979	0.000663351	0.000653368	0.000914744	0.000787427	0.000995067	0.000819384	0.000674108	0.000815479	0.000826114	0.000546326	0.000678486	0.000569438	0.000637223	0.000658324
95	-0.000118058	-0.0019043	0.000463888	0.000660039	0.000683478	0.000942002	0.000778617	0.00100496	0.000808386	0.000719939	0.000808937	0.000842993	0.00054885	0.000715091	0.0005914	0.000644724	0.000642733
96	-0.000117616	-0.00184182	0.000441958	0.00064622	0.00066704	0.000946122	0.000774814	0.00101064	0.000794409	0.000706728	0.000801079	0.000840745	0.000546336	0.000701388	0.000588608	0.000620983	0.000633915
97	-0.000132557	-0.00177767	0.000402658	0.000642299	0.000633261	0.000926876	0.000781917	0.000998532	0.000798869	0.000691296	0.000802481	0.000817291	0.00053821	0.000663588	0.000588896	0.000594273	0.000634659
98	-0.000104654	-0.00175131	0.000418802	0.000648977	0.000643445	0.000895519	0.000792284	0.000986719	0.000818114	0.00067387	0.000809308	0.000783073	0.000548168	0.000670501	0.000585463	0.000621646	0.000638494
99	-6.18927e-05	-0.00173716	0.000434506	0.000640993	0.000639134	0.000874183	0.000793366	0.000997201	0.000818699	0.00065867	0.000812827	0.000761884	0.000575925	0.000702983	0.000592022	0.00063497	0.000642373
AS-ML-GRF: X
%GC	subject 1	subject 2	subject 3	subject 4	subject 5	subject 6	subject 7	subject 8	subject 9	subject 10	subject 11	subject 12	subject 13	subject 14	subject 15	subject 16	subject 17
0	-0.00307991	0.00202455	-0.00482075	0.000712808	-0.00138019	0.000979101	-0.013391	0.000195566	0.000359071	0.000376688	0.00128628	0.00138175	0.000523311	0.000183275	0.000228498	0.0003866	-0.00285415
1	0.000996675	-0.00304371	0.0244634	0.0175152	0.00289396	0.00755454	0.000191373	0.00771135	0.00688829	-0.000543214	0.0042208	0.014535	0.00518374	0.0038961	-0.00310168	-0.000272427	0.0132995
2	0.00907749	-0.00861556	0.135042	0.0433959	0.0241659	0.0127146	0.0601933	0.015243	0.0146278	0.0143199	-0.00230597	0.0220265	0.0221115	0.00757969	-0.00707834	0.021629	0.0395368
3	0.0170925	-0.00166606	0.260334	0.0949025	0.0638053	0.0187874	0.149729	0.0258777	0.0250941	0.0481625	-0.0217774	0.0275399	0.0584204	0.0231197	-0.00288941	0.0452251	0.0827897
4	0.0564884	0.0346076	0.268749	0.16559	0.108164	0.0311118	0.19475	0.0451426	0.0472256	0.127156	-0.0413624	0.0498774	0.105122	0.0582933	0.00240824	0.0441608	0.136383
5	0.116794	0.0962243	0.209796	0.200871	0.152675	0.0523123	0.153078	0.0758546	0.0818449	0.250002	-0.0377663	0.105541	0.137592	0.101332	0.00854195	0.0490487	0.180014
6	0.161775	0.148532	0.219532	0.208569	0.176993	0.0770996	0.0874941	0.112556	0.100699	0.251757	-0.00138469	0.18162	0.137303	0.134539	0.0212824	0.0780975	0.194005
7	0.18724	0.180754	0.278341	0.222247	0.182091	0.0985075	0.0927212	0.148495	0.0901853	0.161748	0.0552122	0.246475	0.120348	0.160211	0.0290016	0.122983	0.18999
8	0.197129	0.19897	0.297613	0.246716	0.221807	0.117302	0.171617	0.183661	0.0899677	0.214839	0.107244	0.285389	0.12431	0.20517	0.0306777	0.187978	0.203131
9	0.217276	0.212162	0.296652	0.276955	0.283535	0.139116	0.248816	0.217429	0.13166	0.332584	0.138261	0.306885	0.172443	0.273625	0.0389511	0.24143	0.239889
10	0.266673	0.241902	0.332146	0.298188	0.297299	0.164164	0.284003	0.242348	0.189632	0.362407	0.152446	0.324055	0.252189	0.321428	0.0577387	0.246282	0.277921
11	0.328736	0.273454	0.375771	0.310754	0.289804	0.187625	0.300112	0.255822	0.220749	0.373637	0.163329	0.341432	0.325326	0.329457	0.0806627	0.2446	0.301657
12	0.369017	0.297547	0.399526	0.33361	0.318281	0.207316	0.322365	0.26735	0.21903	0.399805	0.177201	0.354571	0.361951	0.336935	0.0912202	0.263582	0.312793
13	0.379217	0.318199	0.420051	0.369155	0.350702	0.223625	0.348995	0.285343	0.210901	0.411609	0.189286	0.360603	0.360917	0.363712	0.089113	0.270096	0.321827
14	0.381285	0.333523	0.437099	0.401569	0.366132	0.236596	0.368477	0.306725	0.215616	0.42178	0.193557	0.364054	0.347949	0.37888	0.0985125	0.272438	0.336484
15	0.386128	0.342896	0.443596	0.420187	0.379818	0.246469	0.375427	0.325187	0.232563	0.434069	0.193328	0.368892	0.342411	0.374764	0.114824	0.289087	0.355905
16	0.392454	0.348915	0.442512	0.430592	0.386863	0.253853	0.371561	0.340826	0.252616	0.449726	0.196034	0.371607	0.336865	0.374593	0.11953	0.303413	0.372428
17	0.397047	0.352268	0.43939	0.438097	0.38927	0.258658	0.364127	0.356369	0.268536	0.463891	0.203256	0.364286	0.330308	0.382328	0.12239	0.308835	0.380827
18	0.397216	0.356288	0.437911	0.443685	0.392084	0.261116	0.361597	0.369761	0.278649	0.462631	0.212581	0.343288	0.333503	0.386842	0.133989	0.310656	0.382769
19	0.395315	0.361982	0.436013	0.448821	0.391355	0.261617	0.36505	0.375621	0.284414	0.443747	0.220602	0.313584	0.343957	0.382653	0.147099	0.310335	0.380463
20	0.393496	0.367082	0.430164	0.451011	0.388808	0.260624	0.366727	0.372413	0.287458	0.415994	0.224111	0.283067	0.353611	0.368519	0.157121	0.307408	0.371728
21	0.385958	0.373376	0.421639	0.447255	0.384494	0.260485	0.358573	0.363996	0.28942	0.383712	0.223569	0.254618	0.357669	0.347241	0.162797	0.301239	0.354282
22	0.370742	0.380761	0.412147	0.439934	0.377743	0.264365	0.339803	0.353706	0.291199	0.349239	0.219944	0.226254	0.356075	0.322506	0.1651	0.290255	0.331311
23	0.354402	0.387975	0.400074	0.431063	0.368868	0.272418	0.315397	0.340706	0.291739	0.315408	0.212741	0.197275	0.351559	0.297753	0.168441	0.276429	0.307983
24	0.336638	0.393909	0.3836	0.420329	0.353934	0.280946	0.289579	0.322751	0.289359	0.283932	0.203148	0.17106	0.344305	0.275262	0.172082	0.260353	0.284705
25	0.315301	0.396443	0.363863	0.407967	0.332018	0.285942	0.263207	0.299936	0.284118	0.255832	0.19136	0.151174	0.33457	0.254457	0.171881	0.241688	0.259069
26	0.295651	0.394456	0.342473	0.391463	0.304204	0.286303	0.236293	0.275059	0.277859	0.228379	0.176283	0.137005	0.324165	0.235534	0.167117	0.221158	0.231056
27	0.279037	0.390331	0.319676	0.369318	0.272792	0.283839	0.209866	0.250622	0.271946	0.199901	0.158729	0.12501	0.311875	0.215956	0.158694	0.199315	0.202319
28	0.262067	0.385794	0.296739	0.34231	0.241387	0.280997	0.184751	0.226897	0.265855	0.170274	0.139059	0.11229	0.296576	0.194402	0.148073	0.176665	0.174191
29	0.244635	0.378807	0.27546	0.31374	0.211426	0.278686	0.160369	0.203732	0.258349	0.138882	0.118217	0.0979483	0.278042	0.170243	0.136568	0.153327	0.14714
30	0.225833	0.368963	0.253907	0.286236	0.180706	0.276135	0.136045	0.181334	0.248425	0.108473	0.0987017	0.0827216	0.256457	0.142427	0.12393	0.129063	0.121193
31	0.205101	0.355774	0.230823	0.25801	0.14862	0.272407	0.112069	0.159635	0.2347	0.081883	0.0802811	0.0676947	0.233154	0.114964	0.111377	0.104819	0.0970053
32	0.184281	0.33959	0.208042	0.227486	0.116518	0.267508	0.0890881	0.138944	0.216035	0.0576322	0.0623836	0.0532302	0.205586	0.0903152	0.10052	0.0820877	0.075902
33	0.164788	0.322907	0.18448	0.195748	0.086124	0.262021	0.067617	0.119652	0.193725	0.0376107	0.0460112	0.0396089	0.172076	0.0658973	0.0910957	0.0611533	0.0583245
34	0.145875	0.30349	0.157905	0.163312	0.0604288	0.25604	0.0479071	0.101121	0.170916	0.0237875	0.0306238	0.0276263	0.138409	0.0431823	0.0811399	0.0415888	0.0434383
35	0.125815	0.28181	0.129753	0.131044	0.0406567	0.2489	0.0299733	0.0825796	0.149147	0.0135255	0.0172653	0.0177511	0.108451	0.0269077	0.0690591	0.0251064	0.0306564
36	0.104554	0.259986	0.103771	0.101665	0.0261071	0.239856	0.0146586	0.0646352	0.127732	0.00606712	0.00845067	0.010262	0.0804689	0.0152594	0.0568631	0.0128017	0.0203415
37	0.0830586	0.23641	0.0822273	0.0750631	0.0150181	0.228624	0.00374575	0.048504	0.106276	0.00150582	0.00358692	0.00550198	0.0540806	0.00679971	0.0475684	0.00419945	0.0127625
38	0.0626525	0.211686	0.0643578	0.0502927	0.00641582	0.215867	-0.0022824	0.0345914	0.0861445	0.000169421	0.00166549	0.00298688	0.032215	0.00249356	0.0402935	9.87849e-05	0.00725731
39	0.0440634	0.187718	0.0491084	0.0323002	0.000857135	0.202928	-0.00455877	0.0227839	0.0689123	0.000391297	0.00160262	0.00169542	0.0167697	0.000855723	0.0335341	-0.000586386	0.00323131
40	0.0280281	0.163517	0.0362898	0.021012	-0.00115292	0.190379	-0.00401214	0.0132536	0.054434	0.000501775	0.00123262	0.00100527	0.00546279	0.000470726	0.0291791	-3.72369e-05	0.000906592
41	0.0168591	0.137662	0.0257206	0.0126055	-0.000782888	0.177466	-0.00176397	0.00644321	0.0417441	0.000438915	0.000898311	0.000751656	-0.00311947	0.00060507	0.0262296	0.000476373	0.000259733
42	0.0112948	0.111854	0.0171904	0.00597699	0.000253847	0.163101	0.000287722	0.00248452	0.0306249	0.00043668	0.00102525	0.000763831	-0.00824206	0.00067754	0.0213625	0.000739208	0.000421214
43	0.00732652	0.0889288	0.0103631	0.001805	0.000876309	0.146576	0.00102458	0.00057214	0.0213783	0.000458597	0.000625231	0.000806416	-0.0106041	0.000637014	0.0159451	0.000790025	0.00055346
44	0.00337054	0.0705746	0.00559661	0.000580919	0.000911337	0.127654	0.000844416	-0.00031334	0.013843	0.000426416	0.00055276	0.000785788	-0.0104825	0.000622544	0.0117886	0.000797257	0.000495553
45	0.00181928	0.0549259	0.00280988	0.000750678	0.000849512	0.106711	0.000582229	-0.000378388	0.00784354	0.000395448	0.000730285	0.000758529	-0.00654146	0.000634505	0.00821149	0.000814367	0.000421167
46	0.00140731	0.0408938	0.00119002	0.000772883	0.00082228	0.0849774	0.000556799	0.000218519	0.00380292	0.000414462	0.000290266	0.000788102	-0.00146126	0.00064893	0.00532587	0.000822392	0.000408613
47	0.000728944	0.0292124	0.000492666	0.000735304	0.000822197	0.0646371	0.000634113	0.000811232	0.00173509	0.000460895	0.000329256	0.000832213	0.000825649	0.000655986	0.0032806	0.000781547	0.000424458
48	0.000463126	0.020567	0.000483411	0.000810363	0.000818727	0.047832	0.000660928	0.000973999	0.000944544	0.000486369	0.000472842	0.000823179	0.000773496	0.000629447	0.00167557	0.000695059	0.000428688
49	0.000478299	0.0152724	0.000565488	0.0007977	0.000818126	0.0350926	0.000630114	0.000874396	0.000768855	0.00046547	0.000125027	0.000785738	0.000558527	0.00059213	0.000600042	0.000730909	0.0004142
50	0.000451976	0.00961214	0.000547283	0.000774788	0.000810439	0.0253321	0.000593559	0.000803814	0.000804159	0.000431652	0.000353128	0.000754331	0.000659645	0.000579518	0.000274038	0.00080608	0.000396397
51	0.000471141	0.00415593	0.00049455	0.000797786	0.000817696	0.017181	0.000578252	0.00082706	0.000837639	0.000401124	0.000390656	0.000727277	0.000697765	0.000573413	0.000281826	0.000730425	0.00039544
52	0.000403288	0.00130523	0.000506375	0.000745531	0.000877706	0.0101816	0.000584181	0.00086088	0.000824278	0.000419559	-2.76238e-06	0.00071182	0.000665875	0.000568291	0.000221067	0.00070696	0.000415935
53	0.000236781	0.000452974	0.000528361	0.000680625	0.000904442	0.0049068	0.000603628	0.000837261	0.000807179	0.000401676	0.000256984	0.000725918	0.000671703	0.000575001	0.000173382	0.000760965	0.000432856
54	0.000128061	0.000546723	0.000514104	0.000746439	0.000867392	0.00172988	0.000624596	0.000744858	0.000809257	0.000318726	0.000278379	0.000761336	0.000679492	0.000578005	0.00018777	0.000763492	0.000370469
55	0.000130852	0.000594251	0.000475895	0.000821858	0.000836549	0.00034877	0.000636542	0.000620665	0.000808006	0.000219938	0.000199684	0.000761474	0.000662662	0.000597517	0.000215159	0.000748926	0.000112599
56	9.485e-05	0.000530073	0.000505221	0.000783266	0.000838111	0.000217913	0.000634351	0.000524903	0.000794136	3.17889e-05	0.000777747	0.000711516	0.000659128	0.000609654	0.000218051	0.000716313	-0.00037212
57	0.00012466	0.000510457	0.000620926	0.000747946	0.000874484	0.000600961	0.000618867	0.000486268	0.000788447	0.000108088	0.000859577	0.000674057	0.00068769	0.000572953	0.000241463	0.000718992	-0.000924834
58	0.000180524	0.000571567	0.000603721	0.000768281	0.000908505	0.00084876	0.000607319	0.000476288	0.000799997	0.000274267	0.000890994	0.00066576	0.000713395	0.000514221	0.000304305	0.000679338	-0.0013228
59	0.000114686	0.000512653	0.000483175	0.000745637	0.000831092	0.000828419	0.000622567	0.000459302	0.00081505	0.000141248	0.00136792	0.000670146	0.000679289	0.000514508	0.000335238	0.000664778	-0.0014821
60	2.73795e-05	0.000170509	0.000387283	0.000759042	0.000809071	0.000727353	0.000655426	0.000442761	0.000829314	0.000139357	0.00120732	0.000700018	0.000636776	0.000555613	0.000353282	0.000757332	-0.00146707
61	-2.35249e-05	-0.000265884	0.000371737	0.00077217	0.000861417	0.000684312	0.000684505	0.00045868	0.000854052	0.000175809	0.00119178	0.000746077	0.000670817	0.000551324	0.000347037	0.000771625	-0.00136461
62	-4.6779e-05	-0.000637663	0.000490644	0.00071991	0.000866104	0.000691674	0.000708181	0.000501367	0.000875717	0.000111851	0.00146033	0.000800419	0.000678302	0.000522574	0.000349484	0.00073922	-0.00124446
63	-6.94579e-05	-0.00102799	0.000550554	0.000735233	0.000882787	0.000703523	0.000717069	0.000524802	0.000864665	0.000125022	0.00108392	0.000861754	0.000646598	0.000533202	0.000403745	0.000798279	-0.00117886
64	-3.92599e-05	-0.00108536	0.00053972	0.000734092	0.000854144	0.000691862	0.000702246	0.000521288	0.000833012	0.000222448	0.00114061	0.000904206	0.000688365	0.000578456	0.000430082	0.000859742	-0.00118776
65	-1.06883e-05	-0.00101297	0.000496484	0.000704935	0.000821907	0.000663513	0.000685244	0.000543623	0.000820626	0.000321186	0.00144792	0.000900939	0.000690649	0.000593883	0.000420056	0.000863879	-0.00120216
66	8.56568e-07	-0.00145279	0.000394511	0.000702374	0.000850094	0.00063138	0.000691032	0.000612814	0.000823496	0.00030114	0.0012389	0.000871978	0.000645207	0.000569665	0.000416212	0.000857201	-0.00117911
67	1.34851e-05	-0.00233171	0.00042595	0.000703588	0.000831092	0.000606453	0.000709	0.000682624	0.000821861	0.000316322	0.00155194	0.000879438	0.000669521	0.000594662	0.000430549	0.000855512	-0.00112681
68	-3.79439e-07	-0.00259902	0.000509362	0.000684523	0.00083237	0.00059017	0.00070829	0.00070615	0.000813897	0.000398209	0.00180002	0.000924377	0.000700339	0.000613718	0.00046512	0.000831952	-0.00105249
69	-2.20387e-06	-0.00233487	0.000471456	0.000724617	0.000861045	0.000582998	0.000692329	0.000686121	0.000811746	0.000415491	0.00157523	0.000940402	0.000692532	0.000590681	0.000523474	0.0008126	-0.00096372
70	1.32053e-05	-0.00233647	0.000485977	0.00078065	0.000859081	0.000601965	0.000684598	0.000656876	0.000830057	0.000413497	0.00193441	0.000923901	0.000695879	0.000581922	0.000557538	0.000834944	-0.000866093
71	2.07565e-06	-0.00225752	0.000483505	0.000777356	0.000858551	0.000629354	0.000680795	0.000646933	0.000863899	0.000418705	0.00201005	0.000918762	0.000708904	0.000580002	0.000539856	0.000829062	-0.000754051
72	1.60107e-05	-0.00225965	0.000454865	0.000761853	0.00085299	0.000639704	0.000670982	0.000665948	0.000899555	0.000411979	0.0017181	0.000925739	0.000715879	0.000630293	0.000528291	0.000803145	-0.000605633
73	6.59054e-05	-0.00232217	0.000491492	0.000779898	0.000858094	0.000632196	0.000659956	0.000698698	0.000925721	0.00041929	0.00194988	0.000921142	0.000701453	0.000670691	0.000518798	0.000807713	-0.000417472
74	7.36979e-05	-0.00228151	0.000490278	0.000789544	0.000887564	0.000639774	0.000653353	0.000723998	0.000935288	0.000454904	0.00172831	0.000908737	0.000693071	0.000634416	0.000491207	0.000803756	-0.000218777
75	7.50406e-05	-0.00229517	0.000475131	0.000774346	0.000898927	0.000678237	0.000652132	0.000737067	0.000931135	0.000461462	0.0014258	0.000908313	0.000705598	0.000636938	0.000505956	0.000781882	-4.62783e-05
76	0.000100235	-0.00227995	0.000482867	0.00072064	0.000869645	0.000728383	0.000650906	0.000747372	0.000920437	0.00044129	0.00168329	0.000909531	0.000683613	0.000682063	0.000538933	0.000778939	0.000109814
77	4.98661e-05	-0.00223313	0.000474465	0.000723192	0.000873768	0.000761898	0.000644667	0.000768175	0.000908969	0.000466595	0.00138434	0.000897774	0.000638354	0.000682888	0.000516322	0.000772561	0.000290028
78	2.9633e-05	-0.00217309	0.000469484	0.000756295	0.000907704	0.00077167	0.000636264	0.00079239	0.000901687	0.000460222	0.00115037	0.000880694	0.000653479	0.000664969	0.000482611	0.000770462	0.000455893
79	6.4703e-05	-0.00217521	0.000463566	0.000730004	0.000855566	0.000790117	0.000626105	0.000787045	0.000901572	0.000418518	0.00128819	0.000848793	0.00069321	0.000663413	0.000480013	0.000735379	0.000524152
80	9.40849e-05	-0.00216447	0.000474666	0.000704288	0.000819733	0.000831249	0.000608554	0.000744304	0.000887383	0.000375553	0.000807547	0.000799415	0.000675779	0.000646604	0.000494381	0.000681248	0.000519979
81	0.000145886	-0.00210705	0.000483097	0.000713396	0.000862178	0.000880373	0.000582395	0.000715291	0.000840711	0.000351345	0.000637601	0.000768733	0.000649034	0.00061425	0.000484936	0.000657593	0.000524806
82	0.000131412	-0.002065	0.000460218	0.000736944	0.000854842	0.00090397	0.000559221	0.000742591	0.000797547	0.00039324	0.000725498	0.000778345	0.000647557	0.000600893	0.000443342	0.00067342	0.000551158
83	0.000122894	-0.00207582	0.000471668	0.000731956	0.000817172	0.00089779	0.000555119	0.000800737	0.000799164	0.000396844	0.000225329	0.00080338	0.000637105	0.000635102	0.000412668	0.000712737	0.000554841
84	0.000149758	-0.00208696	0.000485583	0.000743371	0.000825509	0.000879994	0.000566212	0.000841751	0.000826605	0.000350551	0.000199747	0.000825848	0.000627113	0.000650127	0.000383587	0.000735722	0.000519811
85	0.000152573	-0.00204727	0.000470653	0.000771939	0.000836515	0.000864267	0.000568859	0.000851923	0.000833404	0.000294398	0.00026289	0.00085638	0.000609956	0.000628165	0.000364888	0.000744883	0.000490297
86	0.000157636	-0.00195638	0.000484787	0.000770197	0.000819851	0.000860959	0.000551493	0.000842123	0.000804513	0.000284231	-0.000150629	0.000877544	0.000583504	0.00061793	0.000366505	0.000737554	0.000491144
87	0.000190217	-0.00193696	0.000466188	0.000781713	0.000826705	0.000866913	0.000532896	0.000825716	0.000762048	0.000332744	1.59576e-07	0.000832857	0.000582091	0.000613238	0.000343811	0.000710817	0.000487962
88	0.000169789	-0.00194133	0.000444034	0.000807468	0.000851019	0.000873379	0.000533066	0.000806048	0.000736867	0.000330483	-2.7284e-05	0.000735559	0.000591003	0.000598754	0.000329848	0.000694537	0.000455351
89	0.000148619	-0.00193128	0.000479378	0.000799415	0.000835946	0.000869531	0.000544628	0.000782015	0.000734942	0.000303596	-0.000435124	0.000664674	0.000572585	0.000549087	0.000309767	0.000723687	0.000414559
90	0.000174988	-0.00187783	0.000473685	0.000783551	0.000797781	0.000873025	0.000552728	0.000757679	0.000735937	0.000305728	-0.000209965	0.000650096	0.000563787	0.000508274	0.000266829	0.00073164	0.000396117
91	0.00015336	-0.00187847	0.000462987	0.000760232	0.000791821	0.000895097	0.000551435	0.000741458	0.000725879	0.000313598	-0.000274599	0.000655722	0.000593883	0.00052441	0.000270787	0.00071176	0.000395614
92	0.000180409	-0.00187204	0.000462699	0.000749323	0.000814257	0.000921619	0.000541598	0.000746826	0.00072945	0.000322044	-0.000485064	0.000645467	0.000608228	0.000537749	0.000288133	0.000729733	0.000382082
93	0.000223864	-0.00184047	0.000453996	0.000729462	0.000817026	0.000922937	0.000531172	0.000762442	0.000758419	0.000290207	-0.000116842	0.00063803	0.00057499	0.000525945	0.000279786	0.000741901	0.000348899
94	0.00021703	-0.00183375	0.000484139	0.000724742	0.000808475	0.000896378	0.000521292	0.000757777	0.000767854	0.000287653	-0.0002844	0.000658403	0.00053758	0.000537265	0.000268963	0.000726898	0.000317677
95	0.000230296	-0.00175164	0.000495095	0.000754827	0.000828567	0.00086589	0.000510056	0.00072666	0.000726694	0.000323061	-0.000486919	0.000686084	0.00051509	0.00056385	0.000259297	0.000707214	0.000301845
96	0.000219228	-0.00168033	0.000495246	0.000731993	0.000843814	0.000842457	0.000505109	0.00069873	0.000668026	0.000301864	-0.000192704	0.000698224	0.000495539	0.000577533	0.000267765	0.000700345	0.000297607
97	0.000187736	-0.00167316	0.000505727	0.000722802	0.000821746	0.000839509	0.00051438	0.000701029	0.000645299	0.000295037	-0.000426145	0.000688914	0.000501757	0.000569338	0.000289226	0.000701075	0.000293651
98	0.000220368	-0.00163345	0.00049406	0.000742572	0.000805644	0.000861268	0.000534465	0.000725365	0.000670348	0.000302349	-0.000443694	0.000664936	0.000520897	0.000532448	0.000310759	0.000719511	0.000281782
99	0.000261186	-0.00159998	0.000485993	0.000733986	0.00081867	0.00089972	0.00054702	0.000747277	0.000696976	0.000312447	-0.00015592	0.000643968	0.000553437	0.000484968	0.000314757	0.000712782	0.000263343
