# Supplementary material for: Influence of altered torsional stiffness through sole modification of air pressure shoes on lower extremity biomechanical behaviour during side-step cutting maneuvers
Source: PLoS One. 2024 Feb 29;19(2):e0297592. doi: 10.1371/journal.pone.0297592 (PMC10903810; doi:10.1371/journal.pone.0297592)
Supplement: S1 Data — The S1 data file contains 17 participant’s biomechanical test data averaged for each participant for three experimental conditions and normalized to the percentage of gait cycle. Biomechanical test variables include ground reaction force (GRF) components, twisting moments (TM), ankle joint moments and powers (AJMP), and knee joint moments and powers (KJMP). Materials test variable includes torsional stiffness (TS). Each variable’s data is provided as separate xlsx files. (ZIP) [file pone.0297592.s001.zip › S1 data/KJMP.xlsx]

## Sheet: BF-KJMP
BfKneeFlexExtnMom
%GC	subject 1	subject 2	subject 3	subject 4	subject 5	subject 6	subject 7	subject 8	subject 9	subject 10	subject 11	subject 12	subject 13	subject 14	subject 15	subject 16	subject 17
0	0.06	0.095	0.167	-0.013	0.232	0.153	0.184	0.046	0.123	0.173	0.026	0.206	0.078	0.151	-0.001	0.155	0.23
1	0.183	0.259	0.37	0.138	0.425	0.271	0.414	0.145	0.363	0.464	0.118	0.486	0.252	0.334	0.079	0.421	0.608
2	0.315	0.427	0.574	0.29	0.616	0.39	0.644	0.248	0.605	0.748	0.215	0.761	0.434	0.519	0.167	0.686	0.979
3	0.461	0.601	0.779	0.443	0.804	0.524	0.876	0.356	0.851	1.027	0.321	1.031	0.624	0.708	0.263	0.947	1.344
4	0.625	0.782	0.984	0.599	0.987	0.661	1.106	0.475	1.099	1.289	0.439	1.287	0.835	0.902	0.377	1.201	1.691
5	0.813	0.971	1.188	0.755	1.163	0.808	1.333	0.6	1.349	1.533	0.563	1.525	1.058	1.098	0.507	1.447	2.016
6	1.017	1.164	1.389	0.912	1.333	0.961	1.554	0.729	1.596	1.762	0.702	1.746	1.291	1.294	0.65	1.682	2.321
7	1.234	1.357	1.584	1.07	1.491	1.112	1.76	0.86	1.837	1.96	0.844	1.94	1.539	1.485	0.814	1.897	2.595
8	1.463	1.548	1.767	1.226	1.632	1.265	1.955	0.986	2.063	2.127	0.99	2.096	1.791	1.668	0.991	2.09	2.826
9	1.694	1.726	1.939	1.381	1.759	1.41	2.122	1.106	2.275	2.267	1.132	2.22	2.044	1.839	1.178	2.261	3.017
10	1.921	1.889	2.094	1.527	1.864	1.543	2.262	1.211	2.466	2.365	1.27	2.303	2.288	1.992	1.373	2.397	3.162
11	2.139	2.034	2.221	1.664	1.944	1.667	2.381	1.298	2.629	2.419	1.392	2.345	2.519	2.121	1.568	2.495	3.253
12	2.337	2.156	2.327	1.791	2	1.767	2.45	1.364	2.761	2.441	1.498	2.342	2.736	2.231	1.758	2.561	3.284
13	2.511	2.242	2.41	1.895	2.027	1.856	2.492	1.403	2.864	2.419	1.589	2.296	2.92	2.303	1.94	2.585	3.263
14	2.658	2.297	2.454	1.978	2.026	1.919	2.499	1.417	2.931	2.354	1.647	2.218	3.074	2.347	2.1	2.57	3.189
15	2.773	2.323	2.472	2.043	1.997	1.965	2.46	1.397	2.962	2.261	1.69	2.1	3.201	2.367	2.242	2.521	3.064
16	2.848	2.312	2.465	2.076	1.939	1.987	2.395	1.35	2.958	2.135	1.698	1.952	3.28	2.343	2.359	2.438	2.891
17	2.887	2.263	2.422	2.08	1.859	1.988	2.294	1.278	2.92	1.983	1.683	1.787	3.318	2.297	2.439	2.326	2.685
18	2.888	2.183	2.352	2.062	1.757	1.966	2.163	1.175	2.847	1.815	1.648	1.606	3.325	2.223	2.489	2.191	2.449
19	2.847	2.078	2.261	2.01	1.635	1.925	2.016	1.055	2.744	1.634	1.582	1.416	3.282	2.121	2.508	2.039	2.193
20	2.769	1.943	2.146	1.932	1.502	1.862	1.846	0.92	2.613	1.449	1.503	1.228	3.198	2.001	2.486	1.875	1.928
21	2.659	1.787	2.013	1.833	1.359	1.781	1.667	0.772	2.457	1.266	1.403	1.042	3.087	1.866	2.43	1.703	1.66
22	2.519	1.615	1.868	1.708	1.213	1.685	1.483	0.623	2.282	1.087	1.291	0.871	2.937	1.72	2.346	1.53	1.397
23	2.345	1.434	1.714	1.566	1.068	1.572	1.298	0.476	2.092	0.919	1.173	0.714	2.76	1.568	2.23	1.358	1.151
24	2.154	1.248	1.553	1.411	0.928	1.449	1.12	0.342	1.89	0.765	1.05	0.571	2.566	1.414	2.088	1.193	0.921
25	1.95	1.063	1.393	1.245	0.796	1.317	0.95	0.221	1.682	0.627	0.93	0.448	2.354	1.264	1.928	1.037	0.714
26	1.735	0.884	1.235	1.076	0.675	1.181	0.796	0.118	1.475	0.504	0.814	0.347	2.132	1.119	1.752	0.889	0.534
27	1.519	0.715	1.082	0.906	0.564	1.042	0.655	0.043	1.271	0.397	0.71	0.259	1.909	0.981	1.566	0.756	0.379
28	1.306	0.56	0.938	0.743	0.467	0.905	0.532	-0.012	1.074	0.307	0.614	0.188	1.689	0.854	1.378	0.635	0.25
29	1.101	0.423	0.803	0.588	0.382	0.773	0.428	-0.043	0.889	0.229	0.535	0.133	1.478	0.737	1.19	0.526	0.149
30	0.912	0.303	0.68	0.444	0.307	0.646	0.338	-0.052	0.718	0.163	0.468	0.089	1.277	0.629	1.01	0.431	0.068
31	0.742	0.201	0.569	0.321	0.244	0.531	0.265	-0.046	0.564	0.111	0.412	0.055	1.091	0.533	0.84	0.348	0.006
32	0.589	0.117	0.469	0.211	0.189	0.426	0.206	-0.03	0.431	0.065	0.369	0.029	0.926	0.447	0.685	0.275	-0.035
33	0.455	0.049	0.381	0.12	0.143	0.334	0.158	-0.008	0.312	0.028	0.331	0.01	0.775	0.368	0.546	0.214	-0.066
34	0.351	-0.005	0.307	0.053	0.107	0.259	0.123	0.014	0.216	-0.001	0.303	-0.002	0.643	0.302	0.426	0.162	-0.087
35	0.265	-0.046	0.241	-0.001	0.077	0.196	0.097	0.031	0.14	-0.025	0.278	-0.01	0.531	0.242	0.326	0.12	-0.097
36	0.196	-0.077	0.185	-0.037	0.054	0.149	0.078	0.045	0.079	-0.043	0.257	-0.012	0.43	0.19	0.244	0.085	-0.103
37	0.145	-0.099	0.14	-0.055	0.04	0.114	0.067	0.053	0.035	-0.055	0.237	-0.01	0.344	0.149	0.179	0.057	-0.104
38	0.11	-0.115	0.102	-0.065	0.03	0.091	0.063	0.056	0.006	-0.063	0.218	-0.004	0.272	0.114	0.132	0.036	-0.099
39	0.085	-0.123	0.072	-0.064	0.026	0.078	0.064	0.057	-0.012	-0.067	0.202	0.005	0.208	0.088	0.097	0.021	-0.09
40	0.068	-0.126	0.049	-0.056	0.028	0.071	0.071	0.056	-0.02	-0.066	0.187	0.018	0.153	0.07	0.073	0.01	-0.079
41	0.057	-0.125	0.031	-0.045	0.034	0.071	0.081	0.055	-0.02	-0.062	0.174	0.032	0.108	0.057	0.059	0.004	-0.064
42	0.051	-0.12	0.02	-0.032	0.042	0.071	0.095	0.055	-0.013	-0.055	0.164	0.048	0.07	0.051	0.052	0.003	-0.045
43	0.046	-0.112	0.013	-0.018	0.053	0.074	0.111	0.057	-0.003	-0.045	0.156	0.063	0.039	0.051	0.05	0.003	-0.025
44	0.043	-0.101	0.01	-0.005	0.065	0.076	0.13	0.062	0.011	-0.033	0.152	0.078	0.016	0.055	0.051	0.007	-0.003
45	0.041	-0.088	0.011	0.007	0.078	0.076	0.149	0.07	0.027	-0.02	0.15	0.092	-0.002	0.063	0.054	0.014	0.02
46	0.039	-0.074	0.015	0.017	0.09	0.075	0.169	0.079	0.044	-0.007	0.151	0.104	-0.013	0.073	0.058	0.021	0.045
47	0.038	-0.059	0.02	0.027	0.101	0.071	0.188	0.091	0.062	0.008	0.155	0.112	-0.019	0.086	0.062	0.03	0.069
48	0.038	-0.043	0.027	0.036	0.111	0.067	0.205	0.104	0.081	0.021	0.16	0.119	-0.02	0.099	0.067	0.039	0.093
49	0.038	-0.028	0.035	0.044	0.118	0.062	0.22	0.117	0.099	0.035	0.167	0.122	-0.018	0.113	0.072	0.048	0.115
50	0.039	-0.013	0.042	0.052	0.123	0.056	0.231	0.13	0.117	0.047	0.174	0.122	-0.012	0.125	0.077	0.057	0.135
51	0.041	0.001	0.049	0.059	0.126	0.05	0.24	0.142	0.134	0.06	0.181	0.119	-0.004	0.137	0.081	0.064	0.152
52	0.044	0.014	0.055	0.068	0.126	0.045	0.244	0.152	0.15	0.07	0.188	0.112	0.006	0.146	0.084	0.071	0.167
53	0.047	0.026	0.059	0.076	0.124	0.04	0.244	0.16	0.164	0.079	0.192	0.104	0.016	0.154	0.087	0.077	0.178
54	0.05	0.037	0.062	0.084	0.119	0.038	0.24	0.165	0.176	0.087	0.195	0.093	0.026	0.161	0.089	0.081	0.185
55	0.054	0.047	0.063	0.092	0.112	0.035	0.234	0.166	0.186	0.094	0.195	0.08	0.035	0.164	0.089	0.084	0.189
56	0.058	0.055	0.063	0.1	0.104	0.034	0.223	0.165	0.192	0.099	0.192	0.066	0.043	0.165	0.088	0.085	0.188
57	0.061	0.062	0.062	0.107	0.095	0.033	0.21	0.159	0.196	0.103	0.187	0.051	0.05	0.163	0.086	0.085	0.184
58	0.065	0.068	0.059	0.113	0.084	0.033	0.195	0.151	0.198	0.104	0.18	0.036	0.054	0.159	0.082	0.084	0.177
59	0.069	0.073	0.055	0.119	0.072	0.034	0.178	0.14	0.197	0.105	0.171	0.02	0.057	0.152	0.077	0.081	0.167
60	0.072	0.077	0.05	0.123	0.059	0.034	0.16	0.127	0.193	0.104	0.159	0.005	0.058	0.143	0.07	0.076	0.155
61	0.074	0.079	0.045	0.126	0.046	0.033	0.14	0.112	0.188	0.101	0.146	-0.009	0.056	0.132	0.062	0.07	0.142
62	0.076	0.08	0.039	0.127	0.033	0.032	0.12	0.096	0.182	0.097	0.13	-0.022	0.053	0.118	0.052	0.063	0.126
63	0.077	0.079	0.034	0.126	0.019	0.03	0.099	0.079	0.174	0.091	0.114	-0.034	0.047	0.103	0.042	0.054	0.11
64	0.077	0.077	0.028	0.123	0.005	0.026	0.077	0.062	0.165	0.084	0.095	-0.046	0.039	0.085	0.03	0.045	0.094
65	0.077	0.074	0.022	0.118	-0.009	0.022	0.055	0.044	0.154	0.076	0.076	-0.056	0.03	0.065	0.017	0.035	0.077
66	0.075	0.069	0.017	0.112	-0.023	0.015	0.033	0.027	0.142	0.066	0.056	-0.065	0.019	0.044	0.006	0.024	0.061
67	0.072	0.063	0.012	0.104	-0.037	0.007	0.01	0.009	0.129	0.054	0.034	-0.073	0.005	0.019	-0.01	0.012	0.044
68	0.067	0.055	0.007	0.095	-0.053	-0.002	-0.013	-0.007	0.115	0.042	0.012	-0.081	-0.009	-0.006	-0.024	-0.001	0.028
69	0.061	0.046	0.003	0.084	-0.068	-0.013	-0.037	-0.024	0.1	0.028	-0.011	-0.088	-0.024	-0.033	-0.039	-0.015	0.013
70	0.054	0.035	-0.001	0.071	-0.085	-0.026	-0.062	-0.04	0.083	0.012	-0.034	-0.095	-0.042	-0.062	-0.054	-0.029	-0.002
71	0.044	0.024	-0.006	0.058	-0.102	-0.04	-0.087	-0.056	0.066	-0.004	-0.058	-0.102	-0.06	-0.092	-0.069	-0.045	-0.017
72	0.033	0.012	-0.011	0.044	-0.121	-0.056	-0.113	-0.072	0.046	-0.022	-0.083	-0.11	-0.079	-0.123	-0.085	-0.061	-0.032
73	0.019	-0.002	-0.017	0.028	-0.141	-0.073	-0.139	-0.088	0.025	-0.041	-0.108	-0.118	-0.1	-0.155	-0.101	-0.079	-0.047
74	0.004	-0.016	-0.023	0.011	-0.162	-0.091	-0.166	-0.104	0.003	-0.062	-0.134	-0.128	-0.121	-0.188	-0.118	-0.097	-0.062
75	-0.015	-0.032	-0.03	-0.006	-0.185	-0.111	-0.193	-0.121	-0.02	-0.083	-0.159	-0.138	-0.144	-0.221	-0.134	-0.117	-0.077
76	-0.036	-0.048	-0.039	-0.025	-0.21	-0.131	-0.22	-0.138	-0.046	-0.107	-0.184	-0.15	-0.167	-0.254	-0.151	-0.137	-0.093
77	-0.058	-0.066	-0.049	-0.045	-0.236	-0.152	-0.246	-0.156	-0.072	-0.132	-0.209	-0.163	-0.191	-0.286	-0.169	-0.158	-0.11
78	-0.084	-0.084	-0.062	-0.066	-0.263	-0.175	-0.272	-0.174	-0.1	-0.157	-0.234	-0.177	-0.215	-0.318	-0.186	-0.18	-0.127
79	-0.113	-0.104	-0.076	-0.088	-0.292	-0.197	-0.298	-0.193	-0.129	-0.184	-0.257	-0.193	-0.239	-0.348	-0.204	-0.203	-0.146
80	-0.144	-0.124	-0.092	-0.11	-0.321	-0.22	-0.322	-0.212	-0.158	-0.212	-0.279	-0.209	-0.262	-0.377	-0.221	-0.225	-0.166
81	-0.176	-0.146	-0.11	-0.133	-0.351	-0.242	-0.344	-0.232	-0.187	-0.24	-0.3	-0.227	-0.285	-0.403	-0.239	-0.248	-0.186
82	-0.211	-0.168	-0.129	-0.156	-0.381	-0.264	-0.364	-0.252	-0.217	-0.267	-0.318	-0.245	-0.307	-0.428	-0.255	-0.27	-0.208
83	-0.247	-0.19	-0.151	-0.18	-0.41	-0.285	-0.382	-0.27	-0.245	-0.295	-0.335	-0.263	-0.327	-0.449	-0.271	-0.291	-0.229
84	-0.283	-0.213	-0.173	-0.203	-0.438	-0.303	-0.397	-0.289	-0.273	-0.321	-0.35	-0.281	-0.346	-0.468	-0.285	-0.31	-0.251
85	-0.318	-0.235	-0.197	-0.225	-0.463	-0.321	-0.41	-0.306	-0.299	-0.345	-0.361	-0.297	-0.362	-0.483	-0.298	-0.328	-0.272
86	-0.353	-0.256	-0.22	-0.246	-0.485	-0.336	-0.418	-0.321	-0.322	-0.366	-0.371	-0.312	-0.375	-0.494	-0.31	-0.343	-0.292
87	-0.385	-0.277	-0.243	-0.265	-0.504	-0.347	-0.424	-0.334	-0.341	-0.385	-0.377	-0.326	-0.386	-0.503	-0.318	-0.355	-0.311
88	-0.414	-0.295	-0.265	-0.282	-0.517	-0.357	-0.427	-0.344	-0.358	-0.399	-0.38	-0.336	-0.393	-0.507	-0.324	-0.363	-0.327
89	-0.437	-0.31	-0.285	-0.296	-0.526	-0.361	-0.425	-0.351	-0.37	-0.41	-0.381	-0.344	-0.397	-0.508	-0.328	-0.369	-0.341
90	-0.455	-0.322	-0.302	-0.307	-0.529	-0.364	-0.42	-0.355	-0.377	-0.415	-0.377	-0.348	-0.398	-0.504	-0.329	-0.371	-0.351
91	-0.468	-0.33	-0.315	-0.313	-0.526	-0.36	-0.412	-0.355	-0.38	-0.415	-0.371	-0.348	-0.394	-0.497	-0.325	-0.368	-0.357
92	-0.474	-0.334	-0.326	-0.316	-0.518	-0.354	-0.4	-0.351	-0.379	-0.411	-0.362	-0.345	-0.388	-0.486	-0.32	-0.362	-0.359
93	-0.472	-0.333	-0.331	-0.316	-0.504	-0.344	-0.385	-0.343	-0.372	-0.402	-0.351	-0.338	-0.378	-0.472	-0.311	-0.353	-0.356
94	-0.464	-0.328	-0.332	-0.311	-0.483	-0.331	-0.368	-0.331	-0.36	-0.386	-0.337	-0.327	-0.363	-0.454	-0.298	-0.34	-0.349
95	-0.451	-0.319	-0.33	-0.303	-0.459	-0.316	-0.347	-0.316	-0.345	-0.368	-0.32	-0.313	-0.346	-0.433	-0.283	-0.324	-0.338
96	-0.43	-0.305	-0.324	-0.292	-0.429	-0.298	-0.324	-0.299	-0.326	-0.345	-0.302	-0.297	-0.327	-0.411	-0.267	-0.306	-0.324
97	-0.404	-0.287	-0.313	-0.277	-0.396	-0.28	-0.3	-0.278	-0.303	-0.319	-0.283	-0.277	-0.305	-0.386	-0.247	-0.285	-0.306
98	-0.376	-0.268	-0.301	-0.26	-0.36	-0.259	-0.274	-0.256	-0.279	-0.29	-0.263	-0.257	-0.282	-0.359	-0.227	-0.262	-0.286
99	-0.345	-0.247	-0.288	-0.242	-0.324	-0.239	-0.248	-0.232	-0.253	-0.26	-0.242	-0.235	-0.258	-0.332	-0.205	-0.239	-0.264
BfKneeAddAbdMom
%GC	subject 1	subject 2	subject 3	subject 4	subject 5	subject 6	subject 7	subject 8	subject 9	subject 10	subject 11	subject 12	subject 13	subject 14	subject 15	subject 16	subject 17
0	0.082	0.049	0.03	0.063	0.124	0.022	0.17	0.029	-0.022	0.13	0.087	0.119	0.14	0.067	0.024	0.074	0.083
1	0.138	0.07	0.07	0.069	0.234	0.039	0.294	0.014	-0.061	0.193	0.106	0.192	0.202	0.091	-0.011	0.052	0.079
2	0.194	0.091	0.108	0.073	0.343	0.055	0.418	-0.002	-0.101	0.256	0.123	0.262	0.262	0.114	-0.049	0.027	0.075
3	0.248	0.109	0.143	0.075	0.45	0.068	0.54	-0.017	-0.142	0.318	0.139	0.328	0.321	0.136	-0.09	0	0.069
4	0.302	0.125	0.173	0.073	0.552	0.08	0.659	-0.033	-0.185	0.376	0.151	0.386	0.376	0.156	-0.139	-0.035	0.062
5	0.354	0.138	0.198	0.067	0.649	0.089	0.775	-0.048	-0.228	0.431	0.162	0.435	0.427	0.176	-0.195	-0.073	0.053
6	0.404	0.147	0.219	0.059	0.742	0.096	0.885	-0.063	-0.271	0.482	0.168	0.476	0.476	0.192	-0.255	-0.115	0.043
7	0.452	0.154	0.235	0.045	0.825	0.103	0.985	-0.078	-0.312	0.526	0.171	0.507	0.518	0.207	-0.323	-0.161	0.031
8	0.498	0.158	0.247	0.029	0.899	0.107	1.079	-0.091	-0.35	0.563	0.171	0.526	0.554	0.218	-0.396	-0.207	0.019
9	0.54	0.16	0.257	0.01	0.965	0.11	1.157	-0.103	-0.384	0.594	0.166	0.537	0.587	0.227	-0.471	-0.252	0.008
10	0.579	0.161	0.263	-0.012	1.019	0.113	1.224	-0.114	-0.412	0.617	0.158	0.539	0.61	0.233	-0.547	-0.291	-0.002
11	0.616	0.163	0.269	-0.035	1.062	0.114	1.279	-0.123	-0.433	0.632	0.146	0.533	0.627	0.236	-0.621	-0.323	-0.01
12	0.648	0.165	0.273	-0.058	1.094	0.114	1.313	-0.13	-0.446	0.643	0.13	0.522	0.639	0.237	-0.692	-0.348	-0.015
13	0.676	0.168	0.276	-0.08	1.114	0.112	1.336	-0.136	-0.451	0.647	0.112	0.505	0.641	0.235	-0.758	-0.362	-0.016
14	0.7	0.175	0.279	-0.101	1.121	0.107	1.344	-0.14	-0.447	0.643	0.09	0.485	0.636	0.232	-0.814	-0.365	-0.014
15	0.719	0.185	0.282	-0.121	1.116	0.101	1.331	-0.143	-0.436	0.636	0.066	0.462	0.625	0.227	-0.861	-0.359	-0.009
16	0.734	0.2	0.286	-0.137	1.098	0.091	1.309	-0.146	-0.417	0.622	0.04	0.438	0.607	0.22	-0.899	-0.343	0
17	0.744	0.219	0.289	-0.149	1.069	0.081	1.269	-0.148	-0.391	0.603	0.013	0.413	0.583	0.213	-0.921	-0.318	0.011
18	0.749	0.241	0.292	-0.158	1.03	0.069	1.216	-0.149	-0.36	0.579	-0.015	0.387	0.555	0.204	-0.932	-0.287	0.024
19	0.75	0.266	0.295	-0.161	0.977	0.058	1.154	-0.15	-0.324	0.551	-0.044	0.362	0.521	0.194	-0.932	-0.251	0.038
20	0.747	0.293	0.298	-0.16	0.916	0.045	1.079	-0.152	-0.285	0.518	-0.073	0.336	0.483	0.183	-0.917	-0.211	0.05
21	0.739	0.321	0.298	-0.155	0.846	0.035	0.997	-0.154	-0.244	0.481	-0.102	0.31	0.443	0.171	-0.89	-0.172	0.061
22	0.728	0.347	0.297	-0.145	0.766	0.025	0.908	-0.156	-0.203	0.441	-0.13	0.285	0.401	0.156	-0.853	-0.134	0.07
23	0.711	0.369	0.293	-0.132	0.681	0.019	0.813	-0.16	-0.162	0.399	-0.158	0.259	0.356	0.14	-0.806	-0.098	0.075
24	0.69	0.386	0.285	-0.116	0.591	0.015	0.716	-0.162	-0.123	0.354	-0.184	0.231	0.31	0.123	-0.75	-0.069	0.076
25	0.665	0.396	0.275	-0.098	0.499	0.014	0.616	-0.165	-0.087	0.308	-0.21	0.204	0.262	0.103	-0.689	-0.045	0.073
26	0.636	0.398	0.262	-0.08	0.406	0.017	0.517	-0.167	-0.055	0.261	-0.234	0.175	0.214	0.082	-0.623	-0.028	0.067
27	0.601	0.392	0.244	-0.061	0.315	0.022	0.42	-0.169	-0.029	0.215	-0.256	0.145	0.166	0.059	-0.556	-0.019	0.057
28	0.562	0.376	0.222	-0.044	0.229	0.03	0.328	-0.169	-0.008	0.17	-0.276	0.115	0.118	0.037	-0.489	-0.016	0.043
29	0.519	0.351	0.198	-0.03	0.15	0.038	0.242	-0.169	0.006	0.128	-0.293	0.087	0.071	0.015	-0.425	-0.019	0.027
30	0.47	0.319	0.171	-0.018	0.078	0.048	0.162	-0.167	0.013	0.088	-0.307	0.059	0.024	-0.006	-0.366	-0.027	0.009
31	0.417	0.281	0.141	-0.011	0.017	0.056	0.093	-0.163	0.014	0.054	-0.318	0.033	-0.02	-0.024	-0.312	-0.039	-0.008
32	0.361	0.239	0.112	-0.008	-0.036	0.063	0.033	-0.157	0.007	0.024	-0.325	0.009	-0.062	-0.039	-0.266	-0.053	-0.025
33	0.302	0.196	0.081	-0.01	-0.078	0.067	-0.018	-0.148	-0.004	-0.002	-0.328	-0.012	-0.101	-0.052	-0.228	-0.068	-0.04
34	0.241	0.153	0.052	-0.017	-0.108	0.067	-0.058	-0.138	-0.021	-0.023	-0.326	-0.03	-0.136	-0.06	-0.198	-0.083	-0.053
35	0.18	0.112	0.025	-0.028	-0.131	0.063	-0.089	-0.127	-0.042	-0.04	-0.322	-0.046	-0.165	-0.065	-0.176	-0.097	-0.063
36	0.12	0.075	-0.001	-0.042	-0.147	0.054	-0.111	-0.114	-0.064	-0.053	-0.314	-0.058	-0.189	-0.067	-0.162	-0.109	-0.071
37	0.062	0.042	-0.023	-0.06	-0.153	0.042	-0.126	-0.101	-0.088	-0.061	-0.303	-0.067	-0.207	-0.066	-0.154	-0.119	-0.078
38	0.01	0.015	-0.042	-0.078	-0.156	0.026	-0.134	-0.089	-0.112	-0.068	-0.291	-0.075	-0.218	-0.064	-0.152	-0.129	-0.082
39	-0.037	-0.007	-0.058	-0.097	-0.154	0.007	-0.137	-0.078	-0.135	-0.072	-0.278	-0.081	-0.224	-0.06	-0.153	-0.135	-0.086
40	-0.078	-0.024	-0.071	-0.115	-0.149	-0.014	-0.135	-0.068	-0.156	-0.074	-0.265	-0.085	-0.224	-0.056	-0.156	-0.14	-0.09
41	-0.111	-0.038	-0.081	-0.131	-0.141	-0.035	-0.131	-0.062	-0.174	-0.075	-0.252	-0.087	-0.218	-0.051	-0.161	-0.144	-0.093
42	-0.135	-0.048	-0.088	-0.145	-0.132	-0.054	-0.123	-0.058	-0.189	-0.074	-0.24	-0.089	-0.209	-0.047	-0.165	-0.146	-0.097
43	-0.152	-0.056	-0.092	-0.155	-0.121	-0.071	-0.115	-0.056	-0.201	-0.073	-0.229	-0.089	-0.198	-0.044	-0.169	-0.147	-0.101
44	-0.162	-0.061	-0.094	-0.162	-0.11	-0.087	-0.106	-0.058	-0.211	-0.071	-0.22	-0.088	-0.183	-0.041	-0.17	-0.147	-0.105
45	-0.165	-0.065	-0.095	-0.167	-0.099	-0.097	-0.095	-0.063	-0.218	-0.068	-0.211	-0.085	-0.168	-0.039	-0.17	-0.146	-0.11
46	-0.163	-0.067	-0.093	-0.167	-0.088	-0.105	-0.085	-0.069	-0.222	-0.064	-0.204	-0.082	-0.152	-0.038	-0.168	-0.145	-0.115
47	-0.157	-0.069	-0.091	-0.166	-0.078	-0.108	-0.074	-0.078	-0.225	-0.06	-0.196	-0.078	-0.135	-0.038	-0.164	-0.142	-0.119
48	-0.148	-0.07	-0.087	-0.163	-0.068	-0.109	-0.063	-0.087	-0.226	-0.056	-0.189	-0.072	-0.119	-0.039	-0.159	-0.138	-0.123
49	-0.136	-0.07	-0.082	-0.157	-0.06	-0.106	-0.052	-0.097	-0.224	-0.051	-0.181	-0.066	-0.103	-0.041	-0.153	-0.133	-0.125
50	-0.124	-0.07	-0.077	-0.151	-0.051	-0.101	-0.041	-0.107	-0.221	-0.045	-0.172	-0.059	-0.087	-0.043	-0.146	-0.127	-0.126
51	-0.11	-0.069	-0.07	-0.144	-0.044	-0.094	-0.029	-0.115	-0.216	-0.039	-0.161	-0.052	-0.072	-0.045	-0.138	-0.119	-0.124
52	-0.097	-0.068	-0.063	-0.135	-0.036	-0.085	-0.017	-0.123	-0.209	-0.033	-0.15	-0.043	-0.057	-0.047	-0.13	-0.111	-0.12
53	-0.084	-0.067	-0.055	-0.127	-0.029	-0.076	-0.006	-0.128	-0.199	-0.027	-0.138	-0.035	-0.042	-0.05	-0.122	-0.102	-0.114
54	-0.071	-0.064	-0.046	-0.117	-0.023	-0.066	0.006	-0.131	-0.187	-0.02	-0.125	-0.026	-0.028	-0.051	-0.114	-0.09	-0.105
55	-0.06	-0.061	-0.037	-0.108	-0.016	-0.056	0.017	-0.131	-0.173	-0.013	-0.11	-0.016	-0.015	-0.053	-0.106	-0.078	-0.094
56	-0.048	-0.057	-0.028	-0.099	-0.01	-0.046	0.028	-0.13	-0.157	-0.006	-0.096	-0.007	-0.001	-0.053	-0.098	-0.065	-0.08
57	-0.038	-0.053	-0.019	-0.089	-0.004	-0.036	0.038	-0.125	-0.14	0.001	-0.081	0.002	0.012	-0.053	-0.089	-0.051	-0.064
58	-0.028	-0.047	-0.01	-0.079	0.002	-0.026	0.047	-0.119	-0.121	0.008	-0.066	0.011	0.025	-0.052	-0.079	-0.036	-0.048
59	-0.019	-0.041	-0.001	-0.069	0.009	-0.017	0.055	-0.112	-0.102	0.015	-0.05	0.02	0.037	-0.049	-0.07	-0.02	-0.031
60	-0.009	-0.033	0.008	-0.058	0.015	-0.008	0.063	-0.104	-0.083	0.022	-0.036	0.029	0.049	-0.045	-0.06	-0.004	-0.013
61	0.001	-0.025	0.016	-0.047	0.022	0	0.069	-0.094	-0.064	0.03	-0.021	0.037	0.059	-0.039	-0.05	0.013	0.006
62	0.01	-0.017	0.024	-0.036	0.028	0.009	0.074	-0.084	-0.046	0.037	-0.007	0.045	0.069	-0.032	-0.039	0.03	0.024
63	0.021	-0.007	0.031	-0.025	0.035	0.016	0.078	-0.074	-0.029	0.044	0.006	0.054	0.079	-0.024	-0.028	0.047	0.042
64	0.032	0.004	0.037	-0.013	0.042	0.024	0.082	-0.064	-0.013	0.052	0.019	0.062	0.087	-0.014	-0.016	0.063	0.059
65	0.043	0.014	0.043	-0.002	0.049	0.031	0.084	-0.053	0.003	0.06	0.031	0.07	0.094	-0.003	-0.004	0.08	0.075
66	0.055	0.026	0.049	0.01	0.056	0.039	0.086	-0.043	0.018	0.069	0.043	0.077	0.1	0.01	0.009	0.095	0.09
67	0.067	0.038	0.054	0.021	0.063	0.046	0.087	-0.033	0.032	0.077	0.054	0.084	0.105	0.024	0.022	0.11	0.104
68	0.08	0.05	0.059	0.032	0.07	0.053	0.088	-0.023	0.045	0.085	0.065	0.091	0.11	0.04	0.036	0.124	0.116
69	0.093	0.062	0.063	0.043	0.077	0.06	0.089	-0.013	0.057	0.093	0.075	0.098	0.113	0.057	0.05	0.137	0.128
70	0.107	0.074	0.067	0.053	0.083	0.066	0.089	-0.003	0.07	0.101	0.085	0.104	0.116	0.074	0.064	0.149	0.137
71	0.12	0.085	0.071	0.063	0.088	0.073	0.089	0.006	0.081	0.109	0.094	0.111	0.119	0.093	0.079	0.159	0.146
72	0.132	0.096	0.075	0.073	0.093	0.079	0.089	0.015	0.093	0.117	0.103	0.116	0.121	0.112	0.095	0.169	0.153
73	0.144	0.107	0.079	0.082	0.097	0.086	0.089	0.024	0.104	0.124	0.112	0.121	0.123	0.132	0.111	0.178	0.158
74	0.155	0.117	0.083	0.091	0.101	0.092	0.09	0.033	0.115	0.131	0.12	0.125	0.125	0.153	0.128	0.186	0.162
75	0.165	0.126	0.088	0.099	0.103	0.098	0.091	0.041	0.127	0.138	0.129	0.128	0.127	0.174	0.145	0.194	0.165
76	0.174	0.134	0.092	0.107	0.104	0.104	0.092	0.05	0.138	0.144	0.137	0.131	0.13	0.194	0.163	0.202	0.167
77	0.181	0.141	0.097	0.115	0.104	0.109	0.093	0.059	0.15	0.149	0.145	0.134	0.133	0.214	0.182	0.21	0.168
78	0.186	0.147	0.102	0.122	0.103	0.115	0.095	0.068	0.162	0.153	0.152	0.135	0.137	0.234	0.201	0.218	0.168
79	0.19	0.153	0.107	0.129	0.1	0.12	0.097	0.076	0.173	0.156	0.16	0.136	0.141	0.254	0.22	0.226	0.168
80	0.192	0.158	0.113	0.135	0.097	0.126	0.1	0.085	0.185	0.159	0.168	0.136	0.146	0.272	0.24	0.235	0.167
81	0.193	0.161	0.119	0.142	0.092	0.131	0.103	0.093	0.197	0.16	0.175	0.135	0.152	0.289	0.259	0.244	0.165
82	0.192	0.164	0.125	0.148	0.087	0.136	0.106	0.101	0.209	0.161	0.182	0.133	0.158	0.305	0.279	0.253	0.163
83	0.19	0.166	0.131	0.153	0.081	0.141	0.109	0.108	0.22	0.16	0.19	0.131	0.164	0.318	0.297	0.261	0.161
84	0.187	0.168	0.137	0.158	0.076	0.145	0.112	0.115	0.23	0.159	0.196	0.128	0.17	0.33	0.314	0.27	0.158
85	0.184	0.169	0.142	0.163	0.069	0.15	0.115	0.122	0.239	0.157	0.202	0.125	0.176	0.339	0.33	0.277	0.155
86	0.179	0.169	0.147	0.167	0.062	0.154	0.118	0.127	0.247	0.153	0.208	0.121	0.18	0.346	0.344	0.284	0.151
87	0.174	0.168	0.151	0.17	0.056	0.157	0.12	0.132	0.254	0.149	0.212	0.116	0.185	0.35	0.355	0.289	0.147
88	0.17	0.166	0.153	0.172	0.049	0.159	0.121	0.135	0.258	0.144	0.214	0.111	0.186	0.349	0.363	0.291	0.142
89	0.165	0.163	0.155	0.173	0.043	0.161	0.121	0.137	0.26	0.138	0.216	0.106	0.187	0.346	0.368	0.292	0.137
90	0.159	0.158	0.155	0.174	0.038	0.162	0.12	0.138	0.26	0.131	0.215	0.1	0.186	0.34	0.368	0.289	0.131
91	0.153	0.152	0.154	0.172	0.033	0.161	0.119	0.137	0.257	0.123	0.214	0.094	0.183	0.33	0.364	0.284	0.124
92	0.147	0.144	0.152	0.17	0.028	0.16	0.116	0.135	0.251	0.115	0.21	0.087	0.178	0.318	0.358	0.277	0.118
93	0.141	0.134	0.149	0.166	0.024	0.156	0.112	0.131	0.242	0.106	0.204	0.081	0.171	0.303	0.347	0.266	0.111
94	0.135	0.123	0.143	0.16	0.02	0.151	0.107	0.126	0.231	0.097	0.197	0.074	0.161	0.284	0.332	0.252	0.102
95	0.128	0.11	0.137	0.154	0.017	0.146	0.101	0.119	0.218	0.087	0.187	0.068	0.151	0.263	0.314	0.237	0.094
96	0.119	0.096	0.129	0.147	0.014	0.139	0.094	0.112	0.203	0.077	0.177	0.061	0.139	0.241	0.293	0.22	0.086
97	0.111	0.081	0.12	0.137	0.011	0.132	0.086	0.103	0.186	0.067	0.165	0.054	0.125	0.217	0.269	0.201	0.077
98	0.102	0.066	0.111	0.127	0.008	0.123	0.078	0.093	0.168	0.056	0.152	0.047	0.111	0.193	0.244	0.18	0.068
99	0.093	0.05	0.101	0.117	0.009	0.115	0.07	0.083	0.149	0.045	0.139	0.04	0.097	0.167	0.218	0.16	0.059
BfKneeIntExtlRMom
%GC	subject 1	subject 2	subject 3	subject 4	subject 5	subject 6	subject 7	subject 8	subject 9	subject 10	subject 11	subject 12	subject 13	subject 14	subject 15	subject 16	subject 17
0	-0.011	-0.008	-0.016	-0.013	-0.011	-0.008	-0.038	0.002	-0.008	-0.033	-0.009	-0.019	-0.009	-0.014	-0.001	-0.006	-0.017
1	-0.022	-0.02	-0.042	-0.022	-0.03	-0.019	-0.084	0.01	-0.026	-0.068	-0.017	-0.041	-0.012	-0.029	0.002	0.002	-0.03
2	-0.034	-0.034	-0.069	-0.03	-0.051	-0.031	-0.13	0.017	-0.044	-0.104	-0.024	-0.061	-0.016	-0.045	0.004	0.011	-0.044
3	-0.047	-0.048	-0.095	-0.039	-0.072	-0.041	-0.177	0.025	-0.064	-0.14	-0.032	-0.081	-0.02	-0.061	0.005	0.02	-0.058
4	-0.062	-0.064	-0.122	-0.049	-0.095	-0.052	-0.226	0.049	-0.086	-0.176	-0.041	-0.099	-0.026	-0.077	0.007	0.03	-0.073
5	-0.078	-0.082	-0.15	-0.059	-0.119	-0.062	-0.275	0.04	-0.11	-0.213	-0.049	-0.116	-0.034	-0.094	0.008	0.04	-0.088
6	-0.096	-0.102	-0.178	-0.069	-0.145	-0.072	-0.325	0.047	-0.136	-0.25	-0.057	-0.131	-0.044	-0.11	0.009	0.049	-0.104
7	-0.115	-0.124	-0.207	-0.08	-0.172	-0.081	-0.375	0.054	-0.163	-0.285	-0.065	-0.144	-0.057	-0.126	0.009	0.058	-0.121
8	-0.135	-0.147	-0.236	-0.093	-0.2	-0.089	-0.425	0.06	-0.192	-0.318	-0.072	-0.155	-0.072	-0.141	0.008	0.064	-0.139
9	-0.156	-0.173	-0.265	-0.105	-0.23	-0.097	-0.472	0.066	-0.222	-0.349	-0.078	-0.163	-0.09	-0.156	0.006	0.069	-0.157
10	-0.178	-0.2	-0.293	-0.119	-0.258	-0.104	-0.515	0.071	-0.252	-0.375	-0.083	-0.169	-0.111	-0.169	0.003	0.069	-0.175
11	-0.2	-0.228	-0.32	-0.132	-0.286	-0.11	-0.556	0.076	-0.283	-0.396	-0.086	-0.171	-0.133	-0.181	-0.001	0.066	-0.192
12	-0.222	-0.256	-0.345	-0.145	-0.313	-0.116	-0.59	0.081	-0.314	-0.412	-0.087	-0.17	-0.157	-0.191	-0.005	0.061	-0.208
13	-0.244	-0.283	-0.369	-0.157	-0.338	-0.121	-0.618	0.087	-0.343	-0.421	-0.087	-0.167	-0.181	-0.2	-0.012	0.052	-0.222
14	-0.266	-0.309	-0.389	-0.168	-0.359	-0.126	-0.639	0.094	-0.371	-0.424	-0.082	-0.161	-0.206	-0.206	-0.019	0.039	-0.233
15	-0.286	-0.333	-0.405	-0.179	-0.376	-0.129	-0.65	0.101	-0.397	-0.421	-0.075	-0.154	-0.229	-0.211	-0.026	0.024	-0.242
16	-0.305	-0.354	-0.419	-0.187	-0.387	-0.131	-0.655	0.11	-0.419	-0.412	-0.065	-0.145	-0.25	-0.213	-0.034	0.007	-0.246
17	-0.322	-0.371	-0.428	-0.194	-0.393	-0.132	-0.649	0.121	-0.438	-0.396	-0.052	-0.136	-0.269	-0.213	-0.042	-0.011	-0.248
18	-0.337	-0.383	-0.431	-0.199	-0.392	-0.133	-0.633	0.134	-0.452	-0.376	-0.037	-0.125	-0.284	-0.211	-0.049	-0.029	-0.245
19	-0.349	-0.391	-0.431	-0.201	-0.384	-0.133	-0.612	0.149	-0.461	-0.352	-0.018	-0.115	-0.294	-0.206	-0.055	-0.046	-0.238
20	-0.358	-0.393	-0.425	-0.202	-0.369	-0.131	-0.58	0.165	-0.465	-0.324	0.003	-0.105	-0.3	-0.2	-0.061	-0.063	-0.227
21	-0.364	-0.389	-0.415	-0.202	-0.349	-0.129	-0.541	0.182	-0.463	-0.294	0.026	-0.095	-0.301	-0.191	-0.066	-0.078	-0.213
22	-0.365	-0.379	-0.401	-0.198	-0.321	-0.126	-0.498	0.198	-0.455	-0.263	0.05	-0.086	-0.297	-0.18	-0.07	-0.09	-0.196
23	-0.362	-0.364	-0.383	-0.193	-0.29	-0.122	-0.449	0.214	-0.441	-0.231	0.075	-0.078	-0.287	-0.167	-0.071	-0.099	-0.176
24	-0.356	-0.344	-0.362	-0.186	-0.256	-0.119	-0.398	0.226	-0.423	-0.199	0.099	-0.07	-0.273	-0.153	-0.072	-0.104	-0.155
25	-0.345	-0.32	-0.338	-0.176	-0.219	-0.114	-0.345	0.234	-0.399	-0.169	0.122	-0.062	-0.255	-0.138	-0.07	-0.107	-0.133
26	-0.33	-0.293	-0.312	-0.165	-0.182	-0.11	-0.292	0.239	-0.371	-0.14	0.142	-0.054	-0.232	-0.122	-0.067	-0.106	-0.11
27	-0.312	-0.263	-0.283	-0.153	-0.146	-0.106	-0.242	0.238	-0.339	-0.114	0.158	-0.047	-0.207	-0.106	-0.062	-0.102	-0.088
28	-0.29	-0.231	-0.255	-0.139	-0.113	-0.103	-0.194	0.232	-0.305	-0.091	0.171	-0.04	-0.178	-0.09	-0.056	-0.096	-0.067
29	-0.266	-0.199	-0.226	-0.124	-0.082	-0.1	-0.151	0.221	-0.269	-0.07	0.178	-0.033	-0.149	-0.075	-0.049	-0.087	-0.048
30	-0.24	-0.168	-0.198	-0.109	-0.056	-0.097	-0.112	0.204	-0.232	-0.051	0.18	-0.027	-0.119	-0.06	-0.04	-0.077	-0.031
31	-0.213	-0.138	-0.171	-0.094	-0.034	-0.094	-0.078	0.183	-0.195	-0.037	0.177	-0.022	-0.091	-0.047	-0.031	-0.065	-0.016
32	-0.185	-0.111	-0.144	-0.079	-0.016	-0.09	-0.05	0.16	-0.159	-0.024	0.17	-0.016	-0.063	-0.035	-0.021	-0.054	-0.005
33	-0.156	-0.086	-0.12	-0.064	-0.002	-0.087	-0.026	0.136	-0.124	-0.014	0.161	-0.012	-0.038	-0.025	-0.012	-0.042	0.003
34	-0.129	-0.064	-0.098	-0.049	0.008	-0.082	-0.008	0.111	-0.092	-0.007	0.148	-0.008	-0.015	-0.017	-0.002	-0.032	0.009
35	-0.103	-0.046	-0.078	-0.036	0.015	-0.077	0.007	0.089	-0.064	-0.001	0.135	-0.005	0.002	-0.01	0.007	-0.022	0.013
36	-0.078	-0.031	-0.06	-0.024	0.019	-0.071	0.017	0.068	-0.038	0.004	0.121	-0.002	0.017	-0.004	0.015	-0.013	0.015
37	-0.056	-0.018	-0.044	-0.013	0.021	-0.065	0.025	0.05	-0.016	0.006	0.108	0	0.028	0	0.023	-0.005	0.016
38	-0.037	-0.008	-0.031	-0.004	0.022	-0.057	0.031	0.035	0.001	0.008	0.096	0.002	0.035	0.003	0.029	0.001	0.016
39	-0.021	-0.002	-0.02	0.003	0.021	-0.049	0.035	0.023	0.016	0.009	0.087	0.003	0.04	0.005	0.034	0.006	0.017
40	-0.007	0.003	-0.012	0.008	0.02	-0.041	0.039	0.014	0.028	0.009	0.081	0.004	0.041	0.006	0.037	0.01	0.017
41	0.003	0.007	-0.005	0.013	0.018	-0.033	0.042	0.009	0.037	0.009	0.076	0.005	0.04	0.007	0.038	0.013	0.019
42	0.01	0.008	0	0.016	0.016	-0.026	0.045	0.006	0.044	0.009	0.075	0.005	0.038	0.007	0.039	0.016	0.021
43	0.015	0.009	0.004	0.017	0.014	-0.019	0.048	0.005	0.05	0.008	0.075	0.006	0.034	0.007	0.038	0.018	0.024
44	0.018	0.009	0.007	0.018	0.012	-0.013	0.052	0.007	0.055	0.008	0.077	0.006	0.03	0.007	0.036	0.019	0.029
45	0.019	0.009	0.008	0.018	0.009	-0.008	0.056	0.011	0.06	0.007	0.081	0.006	0.027	0.006	0.033	0.02	0.034
46	0.019	0.008	0.009	0.018	0.008	-0.004	0.06	0.017	0.064	0.006	0.084	0.007	0.022	0.006	0.03	0.022	0.041
47	0.018	0.007	0.009	0.018	0.006	-0.001	0.064	0.023	0.068	0.006	0.087	0.007	0.018	0.005	0.027	0.022	0.048
48	0.017	0.006	0.009	0.017	0.005	0.002	0.067	0.03	0.072	0.005	0.089	0.007	0.015	0.005	0.024	0.023	0.055
49	0.015	0.005	0.008	0.016	0.004	0.004	0.069	0.037	0.075	0.005	0.089	0.006	0.012	0.004	0.021	0.023	0.062
50	0.013	0.005	0.008	0.015	0.003	0.004	0.069	0.044	0.078	0.004	0.087	0.006	0.01	0.004	0.019	0.023	0.067
51	0.011	0.004	0.006	0.015	0.002	0.005	0.068	0.049	0.079	0.004	0.084	0.006	0.007	0.004	0.016	0.023	0.071
52	0.009	0.003	0.006	0.014	0.003	0.005	0.064	0.053	0.078	0.003	0.078	0.006	0.005	0.003	0.015	0.023	0.073
53	0.007	0.003	0.005	0.014	0.002	0.005	0.058	0.055	0.075	0.003	0.071	0.005	0.004	0.003	0.013	0.022	0.072
54	0.006	0.002	0.004	0.014	0.001	0.005	0.051	0.055	0.071	0.002	0.063	0.005	0.003	0.003	0.012	0.021	0.069
55	0.005	0.002	0.003	0.013	0.001	0.004	0.044	0.053	0.065	0.002	0.054	0.004	0.002	0.003	0.011	0.02	0.064
56	0.004	0.002	0.003	0.013	0	0.004	0.037	0.05	0.058	0.001	0.045	0.004	0.002	0.003	0.011	0.018	0.056
57	0.003	0.002	0.002	0.013	0	0.003	0.03	0.046	0.05	0.001	0.037	0.003	0.001	0.003	0.01	0.016	0.049
58	0.003	0.001	0.002	0.013	0	0.003	0.023	0.041	0.042	0	0.029	0.002	0.001	0.003	0.01	0.014	0.04
59	0.002	0.001	0.001	0.013	-0.001	0.002	0.017	0.036	0.033	0	0.022	0.002	0	0.003	0.009	0.011	0.032
60	0.002	0.001	0.001	0.012	-0.002	0.002	0.011	0.031	0.026	-0.001	0.016	0.001	-0.001	0.003	0.009	0.007	0.024
61	0.001	0.001	0.001	0.012	-0.001	0.001	0.007	0.026	0.019	-0.001	0.01	0	-0.001	0.002	0.008	0.004	0.017
62	0.001	0.001	0.001	0.011	-0.002	0	0.003	0.021	0.014	-0.002	0.006	0	-0.002	0.002	0.007	0.001	0.011
63	0.001	0	0.001	0.01	-0.002	0	0	0.017	0.009	-0.002	0.002	-0.002	-0.003	0.001	0.007	-0.002	0.006
64	0	-0.001	0	0.009	-0.003	0	-0.002	0.014	0.005	-0.003	-0.001	-0.002	-0.004	0.001	0.006	-0.006	0.002
65	-0.001	-0.001	-0.001	0.008	-0.003	-0.001	-0.005	0.011	0.002	-0.004	-0.003	-0.002	-0.004	0.001	0.005	-0.009	-0.002
66	-0.001	-0.002	-0.001	0.007	-0.002	-0.002	-0.006	0.008	-0.001	-0.004	-0.004	-0.003	-0.005	0	0.003	-0.012	-0.005
67	-0.002	-0.002	-0.001	0.005	-0.003	-0.001	-0.007	0.005	-0.002	-0.005	-0.006	-0.004	-0.006	-0.001	0.002	-0.015	-0.007
68	-0.003	-0.002	-0.001	0.004	-0.003	-0.002	-0.008	0.003	-0.004	-0.006	-0.006	-0.004	-0.007	-0.001	0	-0.018	-0.009
69	-0.004	-0.003	-0.001	0.002	-0.004	-0.002	-0.009	0.002	-0.005	-0.006	-0.007	-0.005	-0.008	-0.002	-0.001	-0.02	-0.01
70	-0.004	-0.003	-0.001	0	-0.004	-0.002	-0.009	0.001	-0.005	-0.007	-0.007	-0.005	-0.009	-0.003	-0.003	-0.022	-0.011
71	-0.005	-0.003	-0.001	-0.001	-0.005	-0.003	-0.01	0	-0.006	-0.008	-0.007	-0.006	-0.01	-0.004	-0.005	-0.023	-0.012
72	-0.007	-0.004	-0.002	-0.003	-0.006	-0.003	-0.01	-0.002	-0.006	-0.009	-0.007	-0.007	-0.011	-0.005	-0.008	-0.024	-0.013
73	-0.007	-0.004	-0.001	-0.005	-0.006	-0.003	-0.01	-0.002	-0.006	-0.009	-0.007	-0.007	-0.011	-0.005	-0.01	-0.025	-0.013
74	-0.008	-0.005	-0.002	-0.006	-0.007	-0.004	-0.01	-0.003	-0.006	-0.01	-0.006	-0.007	-0.012	-0.006	-0.012	-0.025	-0.013
75	-0.009	-0.005	-0.002	-0.008	-0.007	-0.004	-0.01	-0.004	-0.006	-0.01	-0.006	-0.008	-0.013	-0.006	-0.015	-0.026	-0.013
76	-0.009	-0.005	-0.002	-0.009	-0.007	-0.004	-0.01	-0.005	-0.006	-0.011	-0.006	-0.009	-0.014	-0.007	-0.017	-0.026	-0.014
77	-0.01	-0.006	-0.003	-0.011	-0.007	-0.005	-0.01	-0.006	-0.007	-0.012	-0.006	-0.009	-0.014	-0.008	-0.02	-0.026	-0.014
78	-0.01	-0.006	-0.003	-0.012	-0.008	-0.005	-0.01	-0.006	-0.007	-0.012	-0.006	-0.01	-0.015	-0.008	-0.022	-0.027	-0.014
79	-0.011	-0.006	-0.003	-0.014	-0.008	-0.005	-0.01	-0.007	-0.007	-0.012	-0.005	-0.01	-0.015	-0.008	-0.025	-0.028	-0.014
80	-0.011	-0.007	-0.004	-0.015	-0.008	-0.005	-0.01	-0.008	-0.007	-0.012	-0.005	-0.01	-0.016	-0.008	-0.028	-0.029	-0.014
81	-0.011	-0.007	-0.004	-0.016	-0.008	-0.005	-0.01	-0.009	-0.007	-0.012	-0.005	-0.011	-0.016	-0.008	-0.03	-0.031	-0.014
82	-0.011	-0.007	-0.005	-0.018	-0.008	-0.006	-0.01	-0.01	-0.007	-0.012	-0.004	-0.011	-0.017	-0.008	-0.032	-0.032	-0.014
83	-0.011	-0.008	-0.006	-0.019	-0.007	-0.006	-0.01	-0.01	-0.008	-0.012	-0.004	-0.011	-0.017	-0.008	-0.035	-0.034	-0.014
84	-0.011	-0.008	-0.006	-0.019	-0.007	-0.006	-0.009	-0.011	-0.008	-0.011	-0.004	-0.012	-0.017	-0.007	-0.036	-0.035	-0.014
85	-0.011	-0.008	-0.007	-0.02	-0.006	-0.006	-0.009	-0.012	-0.008	-0.011	-0.003	-0.012	-0.017	-0.007	-0.038	-0.037	-0.014
86	-0.011	-0.008	-0.007	-0.021	-0.006	-0.006	-0.009	-0.012	-0.008	-0.01	-0.003	-0.011	-0.017	-0.006	-0.04	-0.038	-0.013
87	-0.011	-0.008	-0.007	-0.022	-0.006	-0.006	-0.008	-0.013	-0.008	-0.01	-0.002	-0.011	-0.017	-0.006	-0.041	-0.04	-0.013
88	-0.011	-0.008	-0.008	-0.022	-0.005	-0.006	-0.008	-0.013	-0.008	-0.009	-0.002	-0.011	-0.016	-0.005	-0.041	-0.04	-0.013
89	-0.011	-0.008	-0.008	-0.022	-0.005	-0.006	-0.008	-0.013	-0.008	-0.009	-0.002	-0.011	-0.016	-0.005	-0.041	-0.041	-0.012
90	-0.01	-0.012	-0.008	-0.022	-0.004	-0.006	-0.008	-0.013	-0.008	-0.008	-0.002	-0.01	-0.015	-0.004	-0.041	-0.041	-0.012
91	-0.01	-0.008	-0.008	-0.021	-0.004	-0.006	-0.007	-0.013	-0.007	-0.007	-0.001	-0.01	-0.015	-0.004	-0.04	-0.04	-0.012
92	-0.01	-0.008	-0.008	-0.021	-0.003	-0.006	-0.007	-0.013	-0.007	-0.007	0	-0.01	-0.014	-0.004	-0.039	-0.039	-0.011
93	-0.009	-0.007	-0.008	-0.021	-0.003	-0.005	-0.007	-0.013	-0.007	-0.006	0	-0.009	-0.013	-0.003	-0.038	-0.038	-0.011
94	-0.009	-0.007	-0.008	-0.02	-0.002	-0.005	-0.006	-0.012	-0.006	-0.005	0	-0.008	-0.013	-0.003	-0.036	-0.036	-0.01
95	-0.009	-0.007	-0.008	-0.019	-0.003	-0.005	-0.006	-0.012	-0.006	-0.005	0	-0.007	-0.012	-0.003	-0.034	-0.034	-0.009
96	-0.008	-0.006	-0.007	-0.018	-0.002	-0.005	-0.005	-0.011	-0.006	-0.004	0	-0.006	-0.011	-0.003	-0.032	-0.032	-0.009
97	-0.008	-0.006	-0.007	-0.017	-0.002	-0.004	-0.005	-0.01	-0.005	-0.003	0	-0.006	-0.01	-0.002	-0.029	-0.029	-0.008
98	-0.007	-0.005	-0.006	-0.016	-0.002	-0.004	-0.005	-0.009	-0.005	-0.003	0	-0.005	-0.009	-0.002	-0.026	-0.026	-0.007
99	-0.007	-0.004	-0.006	-0.015	-0.002	-0.003	-0.004	-0.008	-0.004	-0.002	0.001	-0.004	-0.008	-0.002	-0.023	-0.023	-0.006
BfKneePwr
%GC	subject 1	subject 2	subject 3	subject 4	subject 5	subject 6	subject 7	subject 8	subject 9	subject 10	subject 11	subject 12	subject 13	subject 14	subject 15	subject 16	subject 17
0	-0.31	-0.329	-0.715	0.089	-1.277	-0.938	-0.884	-0.228	-0.454	-0.916	-0.112	-1.049	-0.455	-0.414	0.017	-1.109	-1.718
1	-0.928	-1.026	-1.65	-0.911	-2.243	-1.663	-2.135	-0.721	-1.574	-2.572	-0.5	-2.51	-1.514	-1.008	-0.574	-3.004	-4.568
2	-1.581	-1.875	-2.617	-1.913	-3.131	-2.388	-3.454	-1.257	-2.83	-4.254	-0.912	-3.906	-2.675	-1.634	-1.196	-4.877	-7.31
3	-2.278	-2.86	-3.61	-2.916	-3.932	-3.098	-4.859	-1.838	-4.209	-5.949	-1.365	-5.214	-3.939	-2.307	-1.851	-6.711	-9.898
4	-3.037	-3.967	-4.592	-3.877	-4.555	-3.809	-6.246	-2.464	-5.723	-7.517	-1.859	-6.301	-5.397	-2.987	-2.576	-8.328	-12.086
5	-3.862	-5.145	-5.493	-4.78	-5	-4.353	-7.547	-3.075	-7.233	-8.838	-2.368	-7.085	-6.928	-3.643	-3.332	-9.669	-13.678
6	-4.705	-6.26	-6.298	-5.622	-5.283	-4.834	-8.64	-3.657	-8.679	-9.919	-2.874	-7.581	-8.519	-4.221	-4.101	-10.71	-14.724
7	-5.542	-7.246	-6.912	-6.294	-5.313	-5.087	-9.338	-4.099	-9.959	-10.485	-3.332	-7.683	-10.091	-4.632	-4.848	-11.148	-15.018
8	-6.335	-8.025	-7.242	-6.829	-5.072	-5.127	-9.769	-4.393	-10.898	-10.531	-3.729	-7.255	-11.548	-4.872	-5.498	-11.025	-14.367
9	-6.984	-8.368	-7.347	-7.234	-4.632	-5.032	-9.567	-4.5	-11.494	-10.18	-3.948	-6.469	-12.878	-4.89	-6.043	-10.412	-13.08
10	-7.459	-8.32	-7.17	-7.365	-3.956	-4.652	-8.92	-4.339	-11.672	-9.229	-4.073	-5.335	-13.818	-4.616	-6.406	-9.134	-11.172
11	-7.74	-7.895	-6.608	-7.307	-3.069	-4.24	-7.918	-3.96	-11.348	-7.829	-3.931	-3.915	-14.409	-4.048	-6.488	-7.36	-8.737
12	-7.683	-7.064	-5.839	-7.083	-2.042	-3.643	-6.345	-3.355	-10.577	-6.187	-3.624	-2.323	-14.681	-3.296	-6.365	-5.273	-6.086
13	-7.314	-5.816	-4.861	-6.583	-0.922	-3.025	-4.596	-2.581	-9.434	-4.286	-3.15	-0.744	-14.342	-2.252	-5.978	-2.933	-3.402
14	-6.655	-4.348	-3.666	-5.905	0.235	-2.397	-2.66	-1.7	-7.941	-2.396	-2.449	0.771	-13.567	-1.095	-5.268	-0.591	-0.865
15	-5.692	-2.748	-2.411	-5.086	1.367	-1.738	-0.722	-0.771	-6.217	-0.609	-1.679	2.06	-12.448	0.147	-4.368	1.621	1.314
16	-4.429	-1.087	-1.125	-4.101	2.392	-1.122	1.123	0.1	-4.375	0.966	-0.794	3.023	-10.845	1.37	-3.276	3.548	3.032
17	-2.987	0.486	0.118	-3.017	3.285	-0.518	2.735	0.89	-2.498	2.159	0.082	3.727	-8.98	2.501	-2.019	5.069	4.29
18	-1.432	1.893	1.238	-1.886	3.999	0.071	3.965	1.473	-0.656	3.025	0.949	4.11	-6.963	3.519	-0.705	6.127	4.991
19	0.171	3.101	2.239	-0.782	4.456	0.617	4.927	1.863	1.03	3.499	1.682	4.108	-4.866	4.231	0.629	6.716	5.213
20	1.699	4.037	3.052	0.264	4.72	1.153	5.412	2.074	2.493	3.632	2.323	3.913	-2.858	4.756	1.886	6.876	5.052
21	3.078	4.643	3.623	1.215	4.768	1.64	5.549	2.018	3.712	3.504	2.779	3.541	-0.979	5.024	3.01	6.623	4.596
22	4.242	4.948	4.031	1.944	4.581	2.075	5.414	1.824	4.647	3.153	3.044	3.01	0.59	5.004	3.98	6.091	3.931
23	5.051	4.996	4.245	2.485	4.261	2.444	4.942	1.519	5.23	2.696	3.184	2.448	1.789	4.799	4.699	5.362	3.176
24	5.572	4.775	4.235	2.827	3.819	2.711	4.344	1.132	5.509	2.19	3.098	1.883	2.705	4.42	5.142	4.512	2.415
25	5.799	4.342	4.102	2.903	3.3	2.888	3.634	0.755	5.484	1.683	2.93	1.369	3.202	3.898	5.351	3.641	1.714
26	5.696	3.761	3.846	2.803	2.759	2.951	2.901	0.41	5.204	1.221	2.645	0.943	3.324	3.318	5.279	2.803	1.129
27	5.316	3.1	3.481	2.538	2.223	2.908	2.201	0.159	4.72	0.828	2.308	0.593	3.228	2.704	4.966	2.053	0.664
28	4.778	2.412	3.069	2.148	1.729	2.757	1.579	-0.008	4.074	0.523	1.951	0.334	2.886	2.113	4.474	1.41	0.337
29	4.121	1.76	2.626	1.706	1.291	2.527	1.064	-0.092	3.36	0.285	1.592	0.168	2.388	1.569	3.837	0.887	0.143
30	3.399	1.188	2.174	1.243	0.915	2.216	0.644	-0.099	2.635	0.12	1.254	0.064	1.842	1.071	3.133	0.489	0.04
31	2.701	0.72	1.751	0.835	0.621	1.884	0.34	-0.071	1.948	0.031	0.938	0.013	1.278	0.675	2.411	0.196	0.015
32	2.054	0.372	1.355	0.48	0.385	1.522	0.124	-0.034	1.359	-0.017	0.655	-0.004	0.768	0.353	1.731	0	0.053
33	1.478	0.143	1.003	0.216	0.211	1.185	-0.025	-0.006	0.863	-0.023	0.389	0.006	0.317	0.095	1.142	-0.115	0.114
34	1.047	0.026	0.718	0.061	0.104	0.884	-0.106	-0.001	0.511	0.012	0.158	0.022	-0.046	-0.062	0.661	-0.173	0.191
35	0.704	0	0.475	-0.032	0.03	0.623	-0.158	-0.022	0.286	0.061	-0.053	0.038	-0.293	-0.164	0.306	-0.186	0.269
36	0.443	0.039	0.289	-0.049	-0.011	0.426	-0.188	-0.053	0.147	0.122	-0.24	0.048	-0.47	-0.221	0.06	-0.164	0.338
37	0.264	0.122	0.157	-0.023	-0.026	0.27	-0.213	-0.093	0.091	0.188	-0.395	0.04	-0.563	-0.229	-0.091	-0.128	0.393
38	0.154	0.233	0.062	0.017	-0.039	0.157	-0.245	-0.131	0.089	0.247	-0.53	0.019	-0.577	-0.224	-0.164	-0.086	0.421
39	0.077	0.347	0.005	0.061	-0.049	0.077	-0.294	-0.163	0.107	0.295	-0.627	-0.014	-0.548	-0.2	-0.197	-0.043	0.423
40	0.025	0.449	-0.024	0.084	-0.07	0.001	-0.366	-0.19	0.128	0.322	-0.704	-0.067	-0.474	-0.187	-0.207	-0.009	0.401
41	-0.009	0.531	-0.036	0.093	-0.105	-0.055	-0.464	-0.213	0.129	0.329	-0.762	-0.125	-0.372	-0.182	-0.209	0.01	0.347
42	-0.035	0.585	-0.036	0.082	-0.15	-0.12	-0.59	-0.239	0.106	0.315	-0.804	-0.189	-0.261	-0.192	-0.218	0.013	0.259
43	-0.057	0.601	-0.033	0.05	-0.214	-0.179	-0.739	-0.27	0.058	0.275	-0.841	-0.255	-0.148	-0.229	-0.234	0.002	0.15
44	-0.077	0.587	-0.035	0.01	-0.289	-0.237	-0.904	-0.313	-0.022	0.214	-0.874	-0.317	-0.047	-0.286	-0.262	-0.029	0.019
45	-0.094	0.543	-0.044	-0.036	-0.37	-0.286	-1.082	-0.368	-0.125	0.138	-0.913	-0.375	0.036	-0.361	-0.295	-0.073	-0.132
46	-0.112	0.475	-0.064	-0.084	-0.456	-0.33	-1.258	-0.436	-0.241	0.045	-0.955	-0.424	0.094	-0.452	-0.33	-0.125	-0.291
47	-0.13	0.387	-0.095	-0.131	-0.537	-0.349	-1.424	-0.516	-0.368	-0.054	-1.003	-0.465	0.123	-0.556	-0.366	-0.186	-0.452
48	-0.149	0.288	-0.133	-0.176	-0.611	-0.361	-1.571	-0.601	-0.497	-0.157	-1.053	-0.498	0.127	-0.663	-0.398	-0.248	-0.609
49	-0.171	0.184	-0.179	-0.216	-0.675	-0.356	-1.684	-0.689	-0.622	-0.258	-1.103	-0.518	0.106	-0.766	-0.424	-0.307	-0.753
50	-0.196	0.08	-0.227	-0.254	-0.722	-0.339	-1.76	-0.772	-0.739	-0.353	-1.146	-0.527	0.067	-0.86	-0.442	-0.36	-0.877
51	-0.224	-0.018	-0.272	-0.29	-0.751	-0.319	-1.793	-0.846	-0.842	-0.439	-1.18	-0.521	0.016	-0.944	-0.452	-0.401	-0.977
52	-0.257	-0.109	-0.313	-0.32	-0.759	-0.292	-1.777	-0.904	-0.928	-0.507	-1.194	-0.498	-0.04	-0.996	-0.453	-0.431	-1.04
53	-0.293	-0.189	-0.346	-0.347	-0.749	-0.267	-1.713	-0.942	-0.995	-0.56	-1.191	-0.463	-0.094	-1.031	-0.446	-0.446	-1.065
54	-0.331	-0.257	-0.364	-0.37	-0.718	-0.247	-1.608	-0.954	-1.04	-0.595	-1.164	-0.407	-0.14	-1.033	-0.43	-0.441	-1.053
55	-0.37	-0.311	-0.372	-0.384	-0.668	-0.226	-1.469	-0.94	-1.067	-0.605	-1.116	-0.34	-0.171	-1.002	-0.405	-0.425	-1.003
56	-0.408	-0.353	-0.368	-0.391	-0.605	-0.216	-1.296	-0.902	-1.071	-0.596	-1.049	-0.267	-0.188	-0.946	-0.374	-0.393	-0.907
57	-0.442	-0.383	-0.352	-0.392	-0.531	-0.206	-1.107	-0.834	-1.052	-0.567	-0.958	-0.188	-0.184	-0.857	-0.335	-0.346	-0.783
58	-0.471	-0.399	-0.326	-0.378	-0.447	-0.198	-0.909	-0.746	-1.018	-0.514	-0.854	-0.117	-0.163	-0.748	-0.292	-0.292	-0.637
59	-0.493	-0.403	-0.292	-0.353	-0.361	-0.192	-0.71	-0.644	-0.965	-0.448	-0.737	-0.057	-0.129	-0.617	-0.246	-0.229	-0.474
60	-0.502	-0.394	-0.253	-0.319	-0.276	-0.185	-0.521	-0.53	-0.892	-0.368	-0.613	-0.008	-0.082	-0.477	-0.198	-0.163	-0.308
61	-0.501	-0.373	-0.213	-0.268	-0.197	-0.174	-0.349	-0.414	-0.807	-0.277	-0.487	0.011	-0.031	-0.336	-0.15	-0.099	-0.149
62	-0.488	-0.339	-0.172	-0.206	-0.128	-0.164	-0.201	-0.302	-0.708	-0.183	-0.366	0.01	0.021	-0.202	-0.106	-0.039	-0.004
63	-0.459	-0.295	-0.134	-0.138	-0.069	-0.146	-0.081	-0.201	-0.598	-0.089	-0.253	-0.009	0.064	-0.079	-0.066	0.01	0.109
64	-0.416	-0.243	-0.099	-0.06	-0.032	-0.132	0.002	-0.116	-0.48	-0.004	-0.156	-0.054	0.091	0.008	-0.034	0.045	0.195
65	-0.363	-0.186	-0.069	0.018	-0.014	-0.114	0.048	-0.051	-0.359	0.067	-0.081	-0.117	0.102	0.067	-0.013	0.061	0.251
66	-0.3	-0.127	-0.043	0.096	-0.014	-0.103	0.056	-0.013	-0.239	0.124	-0.025	-0.192	0.081	0.087	-0.01	0.057	0.259
67	-0.228	-0.072	-0.025	0.164	-0.046	-0.092	0.013	0.001	-0.126	0.152	-0.014	-0.279	0.027	0.041	-0.019	0.028	0.233
68	-0.155	-0.022	-0.011	0.218	-0.105	-0.093	-0.073	-0.013	-0.022	0.152	-0.027	-0.371	-0.053	-0.047	-0.053	-0.028	0.179
69	-0.086	0.017	-0.002	0.258	-0.189	-0.101	-0.204	-0.056	0.062	0.127	-0.084	-0.467	-0.179	-0.193	-0.112	-0.108	0.086
70	-0.024	0.04	0.003	0.271	-0.312	-0.13	-0.389	-0.121	0.121	0.063	-0.182	-0.563	-0.342	-0.4	-0.199	-0.213	-0.029
71	0.018	0.047	0	0.26	-0.466	-0.172	-0.614	-0.216	0.15	-0.035	-0.314	-0.658	-0.533	-0.661	-0.316	-0.345	-0.161
72	0.04	0.034	-0.007	0.226	-0.65	-0.237	-0.886	-0.333	0.143	-0.161	-0.502	-0.752	-0.76	-0.968	-0.466	-0.497	-0.311
73	0.036	-0.004	-0.021	0.156	-0.875	-0.324	-1.201	-0.47	0.095	-0.324	-0.715	-0.843	-1.012	-1.315	-0.646	-0.668	-0.466
74	-0.006	-0.066	-0.046	0.061	-1.128	-0.433	-1.544	-0.631	0	-0.516	-0.968	-0.933	-1.277	-1.684	-0.858	-0.855	-0.624
75	-0.093	-0.154	-0.081	-0.058	-1.405	-0.567	-1.918	-0.808	-0.14	-0.73	-1.246	-1.021	-1.552	-2.065	-1.1	-1.054	-0.783
76	-0.222	-0.272	-0.128	-0.206	-1.712	-0.725	-2.306	-0.998	-0.327	-0.963	-1.539	-1.104	-1.818	-2.433	-1.362	-1.262	-0.932
77	-0.392	-0.423	-0.198	-0.37	-2.025	-0.901	-2.696	-1.203	-0.561	-1.21	-1.84	-1.182	-2.073	-2.776	-1.639	-1.466	-1.072
78	-0.621	-0.604	-0.288	-0.549	-2.34	-1.112	-3.069	-1.413	-0.834	-1.461	-2.133	-1.255	-2.299	-3.079	-1.921	-1.667	-1.201
79	-0.893	-0.814	-0.397	-0.736	-2.646	-1.309	-3.415	-1.624	-1.136	-1.708	-2.409	-1.313	-2.477	-3.314	-2.197	-1.858	-1.311
80	-1.202	-1.058	-0.536	-0.923	-2.917	-1.536	-3.72	-1.828	-1.459	-1.943	-2.643	-1.358	-2.617	-3.475	-2.45	-2.018	-1.405
81	-1.543	-1.328	-0.703	-1.106	-3.151	-1.73	-3.948	-2.02	-1.783	-2.157	-2.85	-1.39	-2.7	-3.561	-2.661	-2.151	-1.478
82	-1.903	-1.613	-0.889	-1.268	-3.32	-1.919	-4.12	-2.193	-2.093	-2.336	-2.979	-1.392	-2.705	-3.543	-2.826	-2.244	-1.527
83	-2.267	-1.908	-1.096	-1.414	-3.411	-2.078	-4.197	-2.327	-2.368	-2.479	-3.058	-1.368	-2.66	-3.427	-2.933	-2.284	-1.552
84	-2.619	-2.201	-1.317	-1.533	-3.427	-2.174	-4.166	-2.425	-2.593	-2.571	-3.073	-1.321	-2.55	-3.245	-2.952	-2.27	-1.553
85	-2.935	-2.465	-1.536	-1.608	-3.343	-2.236	-4.067	-2.478	-2.752	-2.604	-2.998	-1.239	-2.362	-2.951	-2.896	-2.188	-1.523
86	-3.2	-2.691	-1.75	-1.654	-3.165	-2.217	-3.846	-2.47	-2.831	-2.588	-2.881	-1.123	-2.132	-2.602	-2.774	-2.045	-1.466
87	-3.402	-2.865	-1.931	-1.663	-2.906	-2.123	-3.544	-2.41	-2.818	-2.502	-2.674	-0.984	-1.854	-2.196	-2.561	-1.836	-1.38
88	-3.526	-2.948	-2.078	-1.619	-2.558	-1.992	-3.181	-2.293	-2.724	-2.351	-2.426	-0.817	-1.526	-1.739	-2.284	-1.558	-1.262
89	-3.538	-2.938	-2.187	-1.547	-2.154	-1.742	-2.726	-2.121	-2.548	-2.155	-2.137	-0.63	-1.18	-1.269	-1.964	-1.235	-1.116
90	-3.462	-2.842	-2.219	-1.441	-1.711	-1.492	-2.242	-1.903	-2.292	-1.901	-1.806	-0.432	-0.818	-0.791	-1.601	-0.872	-0.941
91	-3.295	-2.658	-2.191	-1.298	-1.239	-1.164	-1.729	-1.645	-1.984	-1.606	-1.465	-0.228	-0.457	-0.33	-1.219	-0.477	-0.743
92	-3.023	-2.365	-2.112	-1.138	-0.769	-0.84	-1.208	-1.365	-1.642	-1.29	-1.113	-0.028	-0.109	0.105	-0.837	-0.077	-0.53
93	-2.668	-2.012	-1.963	-0.961	-0.325	-0.512	-0.698	-1.071	-1.279	-0.956	-0.772	0.16	0.222	0.494	-0.468	0.315	-0.302
94	-2.262	-1.619	-1.762	-0.774	0.075	-0.197	-0.218	-0.778	-0.921	-0.629	-0.44	0.328	0.504	0.838	-0.136	0.676	-0.076
95	-1.817	-1.2	-1.532	-0.589	0.431	0.082	0.208	-0.5	-0.579	-0.316	-0.15	0.477	0.752	1.108	0.163	1	0.144
96	-1.356	-0.787	-1.275	-0.406	0.728	0.317	0.596	-0.238	-0.268	-0.025	0.121	0.601	0.963	1.338	0.421	1.283	0.349
97	-0.915	-0.403	-1.01	-0.241	0.941	0.527	0.9	-0.019	-0.006	0.211	0.347	0.69	1.105	1.497	0.612	1.487	0.524
98	-0.503	-0.055	-0.751	-0.09	1.102	0.659	1.142	0.171	0.217	0.411	0.533	0.757	1.213	1.606	0.765	1.643	0.676
99	-0.132	0.249	-0.499	0.047	1.213	0.791	1.337	0.334	0.402	0.574	0.696	0.803	1.288	1.684	0.88	1.755	0.803

## Sheet: UAS-KJMP
UasKneeFlexExtnMom
%GC	subject 1	subject 2	subject 3	subject 4	subject 5	subject 6	subject 7	subject 8	subject 9	subject 10	subject 11	subject 12	subject 13	subject 14	subject 15	subject 16	subject 17
0	0.03	0.036	0.243	0.024	0.086	0.004	0.103	0.062	0.13	0.105	-0.019	0.275	0.126	0.12	-0.008	0.076	0.174
1	0.209	0.24	0.556	0.181	0.265	0.091	0.257	0.252	0.322	0.391	0.121	0.559	0.337	0.369	0.113	0.298	0.58
2	0.398	0.453	0.864	0.342	0.449	0.179	0.414	0.452	0.517	0.681	0.268	0.847	0.552	0.621	0.241	0.524	0.985
3	0.6	0.679	1.167	0.507	0.637	0.302	0.574	0.662	0.715	0.975	0.422	1.139	0.772	0.877	0.377	0.754	1.388
4	0.815	0.918	1.46	0.676	0.833	0.427	0.739	0.89	0.917	1.271	0.591	1.434	1	1.137	0.527	0.993	1.785
5	1.042	1.167	1.735	0.849	1.034	0.591	0.905	1.132	1.123	1.564	0.768	1.725	1.232	1.397	0.689	1.235	2.168
6	1.279	1.422	1.994	1.023	1.237	0.758	1.075	1.382	1.331	1.847	0.953	2.007	1.47	1.656	0.858	1.479	2.526
7	1.519	1.68	2.235	1.198	1.44	0.951	1.242	1.637	1.536	2.117	1.142	2.275	1.708	1.905	1.038	1.721	2.852
8	1.757	1.931	2.443	1.368	1.636	1.145	1.407	1.886	1.739	2.364	1.328	2.516	1.946	2.146	1.222	1.957	3.14
9	1.987	2.169	2.621	1.532	1.822	1.343	1.559	2.123	1.932	2.575	1.505	2.724	2.175	2.364	1.405	2.186	3.381
10	2.206	2.387	2.769	1.688	1.991	1.54	1.7	2.345	2.11	2.751	1.664	2.892	2.396	2.558	1.587	2.391	3.546
11	2.408	2.578	2.88	1.827	2.134	1.72	1.826	2.53	2.272	2.889	1.805	3.016	2.599	2.726	1.758	2.578	3.643
12	2.582	2.737	2.945	1.945	2.25	1.895	1.925	2.683	2.407	2.974	1.915	3.081	2.781	2.854	1.917	2.745	3.673
13	2.731	2.861	2.974	2.044	2.335	2.037	2.006	2.804	2.514	3.005	1.994	3.098	2.943	2.949	2.062	2.868	3.635
14	2.851	2.947	2.967	2.117	2.376	2.171	2.057	2.872	2.598	2.988	2.045	3.064	3.072	2.995	2.181	2.965	3.522
15	2.94	2.997	2.916	2.155	2.387	2.265	2.082	2.89	2.64	2.925	2.058	2.969	3.172	3	2.275	3.032	3.334
16	2.998	3.013	2.829	2.167	2.359	2.347	2.081	2.869	2.651	2.809	2.042	2.827	3.242	2.965	2.343	3.046	3.095
17	3.016	2.996	2.713	2.148	2.285	2.388	2.051	2.799	2.635	2.653	1.995	2.649	3.269	2.882	2.382	3.031	2.814
18	2.995	2.949	2.567	2.094	2.182	2.413	1.998	2.676	2.582	2.465	1.921	2.438	3.265	2.766	2.386	2.982	2.5
19	2.94	2.872	2.398	2.01	2.054	2.399	1.923	2.522	2.497	2.252	1.826	2.196	3.23	2.612	2.361	2.887	2.163
20	2.852	2.769	2.213	1.9	1.892	2.369	1.829	2.336	2.39	2.02	1.71	1.944	3.157	2.432	2.307	2.768	1.822
21	2.732	2.64	2.017	1.766	1.716	2.303	1.72	2.12	2.26	1.782	1.584	1.686	3.056	2.231	2.222	2.623	1.49
22	2.583	2.49	1.815	1.61	1.53	2.221	1.601	1.891	2.108	1.545	1.45	1.431	2.928	2.012	2.112	2.448	1.173
23	2.401	2.319	1.614	1.439	1.337	2.111	1.476	1.654	1.942	1.316	1.316	1.189	2.773	1.789	1.98	2.261	0.884
24	2.201	2.131	1.417	1.259	1.148	1.986	1.349	1.42	1.769	1.103	1.185	0.965	2.605	1.562	1.829	2.063	0.631
25	1.986	1.929	1.228	1.074	0.966	1.841	1.223	1.197	1.591	0.906	1.061	0.761	2.418	1.344	1.665	1.857	0.417
26	1.762	1.716	1.052	0.891	0.797	1.686	1.103	0.988	1.411	0.73	0.95	0.583	2.223	1.133	1.49	1.653	0.238
27	1.534	1.499	0.889	0.715	0.646	1.521	0.989	0.801	1.238	0.576	0.85	0.431	2.024	0.94	1.312	1.452	0.096
28	1.309	1.281	0.742	0.548	0.512	1.353	0.884	0.639	1.071	0.444	0.761	0.304	1.824	0.766	1.135	1.263	-0.006
29	1.094	1.069	0.611	0.399	0.397	1.185	0.787	0.499	0.916	0.33	0.686	0.201	1.628	0.605	0.962	1.084	-0.077
30	0.894	0.868	0.495	0.268	0.303	1.023	0.699	0.378	0.777	0.235	0.617	0.119	1.438	0.471	0.797	0.918	-0.122
31	0.712	0.682	0.395	0.155	0.225	0.869	0.621	0.28	0.651	0.158	0.556	0.055	1.26	0.353	0.645	0.772	-0.146
32	0.549	0.515	0.309	0.063	0.162	0.729	0.55	0.2	0.542	0.094	0.5	0.007	1.089	0.252	0.509	0.638	-0.153
33	0.41	0.369	0.236	-0.006	0.116	0.603	0.487	0.134	0.453	0.042	0.445	-0.026	0.936	0.172	0.386	0.52	-0.148
34	0.3	0.248	0.175	-0.059	0.08	0.495	0.431	0.084	0.377	0.001	0.392	-0.047	0.792	0.103	0.282	0.421	-0.133
35	0.212	0.15	0.126	-0.096	0.053	0.404	0.381	0.047	0.316	-0.03	0.343	-0.06	0.66	0.05	0.199	0.333	-0.113
36	0.143	0.073	0.087	-0.116	0.035	0.33	0.337	0.019	0.27	-0.053	0.296	-0.064	0.545	0.01	0.131	0.258	-0.089
37	0.091	0.016	0.055	-0.126	0.023	0.271	0.297	0.002	0.235	-0.069	0.254	-0.062	0.437	-0.021	0.079	0.197	-0.061
38	0.053	-0.025	0.032	-0.127	0.015	0.226	0.263	-0.007	0.209	-0.078	0.217	-0.054	0.346	-0.042	0.046	0.144	-0.033
39	0.03	-0.052	0.016	-0.122	0.012	0.19	0.234	-0.009	0.191	-0.082	0.186	-0.043	0.265	-0.053	0.024	0.101	-0.005
40	0.014	-0.069	0.006	-0.112	0.013	0.163	0.21	-0.004	0.18	-0.082	0.16	-0.029	0.192	-0.057	0.013	0.068	0.023
41	0.004	-0.077	0.001	-0.099	0.017	0.141	0.191	0.007	0.172	-0.077	0.141	-0.012	0.134	-0.054	0.014	0.04	0.049
42	-0.002	-0.08	0.001	-0.085	0.024	0.122	0.177	0.021	0.167	-0.07	0.128	0.005	0.083	-0.045	0.02	0.019	0.072
43	-0.006	-0.078	0.005	-0.071	0.032	0.105	0.167	0.039	0.165	-0.06	0.12	0.023	0.043	-0.031	0.031	0.005	0.093
44	-0.008	-0.073	0.011	-0.056	0.042	0.089	0.161	0.059	0.164	-0.048	0.116	0.04	0.013	-0.014	0.045	-0.004	0.109
45	-0.009	-0.065	0.021	-0.042	0.052	0.073	0.158	0.081	0.163	-0.036	0.116	0.055	-0.009	0.007	0.06	-0.009	0.122
46	-0.01	-0.056	0.031	-0.028	0.063	0.059	0.157	0.103	0.162	-0.024	0.118	0.068	-0.023	0.03	0.075	-0.01	0.129
47	-0.009	-0.045	0.041	-0.013	0.073	0.045	0.158	0.124	0.161	-0.013	0.121	0.078	-0.03	0.054	0.088	-0.007	0.133
48	-0.008	-0.034	0.052	0.001	0.083	0.032	0.16	0.145	0.16	-0.002	0.126	0.085	-0.03	0.079	0.1	-0.002	0.132
49	-0.007	-0.023	0.061	0.015	0.09	0.022	0.162	0.163	0.158	0.007	0.131	0.089	-0.026	0.102	0.108	0.006	0.127
50	-0.004	-0.012	0.069	0.029	0.096	0.014	0.163	0.179	0.155	0.014	0.134	0.09	-0.018	0.125	0.114	0.015	0.12
51	-0.001	-0.003	0.074	0.042	0.1	0.009	0.164	0.192	0.151	0.02	0.137	0.088	-0.007	0.146	0.118	0.025	0.11
52	0.003	0.005	0.077	0.054	0.102	0.006	0.164	0.201	0.146	0.025	0.138	0.083	0.006	0.165	0.119	0.035	0.099
53	0.007	0.011	0.078	0.066	0.102	0.005	0.163	0.207	0.141	0.028	0.138	0.076	0.02	0.181	0.118	0.046	0.087
54	0.012	0.015	0.076	0.077	0.1	0.005	0.16	0.207	0.134	0.03	0.135	0.066	0.034	0.194	0.115	0.055	0.075
55	0.016	0.015	0.071	0.086	0.095	0.007	0.156	0.204	0.127	0.031	0.131	0.055	0.047	0.205	0.11	0.065	0.065
56	0.021	0.014	0.065	0.094	0.089	0.01	0.151	0.197	0.12	0.032	0.124	0.043	0.059	0.212	0.104	0.072	0.055
57	0.025	0.01	0.057	0.101	0.082	0.012	0.144	0.184	0.113	0.032	0.116	0.031	0.069	0.215	0.097	0.079	0.047
58	0.029	0.004	0.048	0.106	0.074	0.015	0.136	0.169	0.105	0.032	0.105	0.018	0.077	0.216	0.089	0.084	0.04
59	0.033	-0.002	0.038	0.109	0.064	0.016	0.126	0.15	0.098	0.031	0.093	0.005	0.083	0.214	0.079	0.088	0.035
60	0.036	-0.009	0.027	0.111	0.054	0.017	0.115	0.13	0.09	0.031	0.079	-0.007	0.086	0.208	0.069	0.091	0.031
61	0.039	-0.016	0.017	0.111	0.043	0.016	0.103	0.108	0.083	0.031	0.064	-0.018	0.087	0.2	0.059	0.091	0.027
62	0.041	-0.023	0.007	0.109	0.032	0.014	0.089	0.086	0.076	0.03	0.047	-0.028	0.086	0.19	0.048	0.09	0.025
63	0.042	-0.029	-0.003	0.107	0.02	0.011	0.074	0.064	0.07	0.03	0.029	-0.038	0.081	0.176	0.036	0.088	0.022
64	0.043	-0.034	-0.012	0.102	0.008	0.006	0.058	0.042	0.063	0.029	0.01	-0.045	0.076	0.161	0.024	0.085	0.02
65	0.043	-0.038	-0.019	0.096	-0.004	-0.001	0.04	0.022	0.057	0.028	-0.01	-0.052	0.068	0.144	0.012	0.08	0.018
66	0.042	-0.04	-0.025	0.089	-0.016	-0.008	0.022	0.003	0.051	0.027	-0.03	-0.058	0.058	0.125	0	0.074	0.015
67	0.039	-0.042	-0.03	0.08	-0.028	-0.017	0.002	-0.014	0.044	0.026	-0.051	-0.062	0.048	0.104	-0.012	0.066	0.011
68	0.035	-0.042	-0.035	0.071	-0.041	-0.027	-0.019	-0.03	0.038	0.024	-0.072	-0.065	0.035	0.082	-0.025	0.056	0.008
69	0.03	-0.042	-0.038	0.06	-0.053	-0.038	-0.041	-0.044	0.03	0.022	-0.093	-0.068	0.022	0.058	-0.038	0.046	0.004
70	0.023	-0.042	-0.041	0.049	-0.066	-0.05	-0.065	-0.057	0.022	0.019	-0.115	-0.07	0.007	0.034	-0.052	0.034	-0.001
71	0.015	-0.041	-0.043	0.036	-0.08	-0.063	-0.089	-0.069	0.014	0.015	-0.136	-0.071	-0.008	0.008	-0.065	0.021	-0.007
72	0.005	-0.041	-0.045	0.023	-0.094	-0.077	-0.115	-0.081	0.004	0.01	-0.157	-0.072	-0.024	-0.018	-0.079	0.006	-0.013
73	-0.007	-0.042	-0.047	0.009	-0.109	-0.091	-0.141	-0.092	-0.006	0.005	-0.178	-0.074	-0.041	-0.045	-0.093	-0.01	-0.021
74	-0.021	-0.044	-0.05	-0.006	-0.125	-0.106	-0.167	-0.103	-0.018	-0.003	-0.199	-0.077	-0.058	-0.072	-0.108	-0.028	-0.029
75	-0.036	-0.047	-0.053	-0.022	-0.142	-0.12	-0.195	-0.115	-0.032	-0.012	-0.219	-0.081	-0.075	-0.1	-0.123	-0.046	-0.038
76	-0.054	-0.051	-0.057	-0.04	-0.16	-0.136	-0.222	-0.127	-0.046	-0.023	-0.239	-0.085	-0.094	-0.128	-0.139	-0.066	-0.049
77	-0.075	-0.058	-0.063	-0.059	-0.18	-0.152	-0.25	-0.141	-0.063	-0.036	-0.259	-0.091	-0.112	-0.155	-0.155	-0.087	-0.061
78	-0.097	-0.066	-0.07	-0.079	-0.201	-0.169	-0.277	-0.155	-0.082	-0.052	-0.278	-0.099	-0.131	-0.182	-0.172	-0.108	-0.074
79	-0.123	-0.076	-0.079	-0.1	-0.223	-0.185	-0.303	-0.17	-0.101	-0.07	-0.297	-0.109	-0.151	-0.209	-0.188	-0.131	-0.089
80	-0.15	-0.089	-0.089	-0.122	-0.246	-0.201	-0.328	-0.187	-0.123	-0.09	-0.315	-0.121	-0.17	-0.234	-0.206	-0.154	-0.106
81	-0.179	-0.103	-0.101	-0.145	-0.27	-0.217	-0.352	-0.204	-0.145	-0.114	-0.332	-0.134	-0.189	-0.259	-0.223	-0.176	-0.124
82	-0.21	-0.12	-0.115	-0.169	-0.293	-0.232	-0.374	-0.222	-0.169	-0.139	-0.347	-0.149	-0.208	-0.282	-0.241	-0.199	-0.144
83	-0.242	-0.139	-0.13	-0.193	-0.317	-0.247	-0.393	-0.239	-0.194	-0.165	-0.361	-0.165	-0.226	-0.303	-0.258	-0.221	-0.164
84	-0.274	-0.159	-0.146	-0.217	-0.34	-0.261	-0.41	-0.257	-0.219	-0.193	-0.373	-0.182	-0.243	-0.322	-0.275	-0.243	-0.185
85	-0.305	-0.18	-0.162	-0.24	-0.361	-0.274	-0.424	-0.274	-0.243	-0.221	-0.384	-0.199	-0.259	-0.338	-0.291	-0.262	-0.206
86	-0.334	-0.202	-0.18	-0.261	-0.38	-0.285	-0.435	-0.29	-0.266	-0.248	-0.391	-0.216	-0.274	-0.353	-0.305	-0.28	-0.226
87	-0.361	-0.223	-0.196	-0.28	-0.395	-0.294	-0.442	-0.304	-0.288	-0.275	-0.396	-0.231	-0.286	-0.363	-0.317	-0.296	-0.245
88	-0.385	-0.243	-0.212	-0.297	-0.408	-0.301	-0.446	-0.315	-0.307	-0.299	-0.398	-0.246	-0.296	-0.371	-0.327	-0.308	-0.262
89	-0.402	-0.261	-0.226	-0.311	-0.416	-0.306	-0.446	-0.324	-0.323	-0.319	-0.396	-0.258	-0.304	-0.376	-0.334	-0.318	-0.277
90	-0.414	-0.276	-0.238	-0.32	-0.42	-0.308	-0.442	-0.329	-0.336	-0.335	-0.392	-0.267	-0.308	-0.377	-0.338	-0.325	-0.289
91	-0.42	-0.286	-0.248	-0.326	-0.419	-0.308	-0.435	-0.33	-0.345	-0.348	-0.384	-0.272	-0.311	-0.375	-0.338	-0.326	-0.296
92	-0.419	-0.291	-0.255	-0.327	-0.413	-0.304	-0.423	-0.328	-0.35	-0.354	-0.373	-0.274	-0.309	-0.368	-0.335	-0.325	-0.299
93	-0.411	-0.291	-0.257	-0.324	-0.402	-0.3	-0.408	-0.321	-0.349	-0.354	-0.359	-0.272	-0.304	-0.36	-0.328	-0.321	-0.297
94	-0.396	-0.285	-0.257	-0.316	-0.387	-0.291	-0.391	-0.311	-0.345	-0.349	-0.342	-0.266	-0.298	-0.348	-0.317	-0.312	-0.292
95	-0.374	-0.273	-0.254	-0.304	-0.367	-0.282	-0.37	-0.297	-0.336	-0.34	-0.322	-0.258	-0.287	-0.333	-0.303	-0.3	-0.281
96	-0.346	-0.256	-0.247	-0.289	-0.344	-0.27	-0.347	-0.28	-0.324	-0.324	-0.3	-0.245	-0.275	-0.316	-0.286	-0.285	-0.265
97	-0.313	-0.235	-0.237	-0.27	-0.317	-0.258	-0.322	-0.261	-0.307	-0.305	-0.276	-0.229	-0.26	-0.296	-0.266	-0.267	-0.247
98	-0.277	-0.21	-0.226	-0.25	-0.288	-0.243	-0.296	-0.239	-0.289	-0.283	-0.251	-0.212	-0.244	-0.275	-0.245	-0.247	-0.227
99	-0.239	-0.184	-0.213	-0.228	-0.258	-0.229	-0.269	-0.216	-0.27	-0.259	-0.226	-0.194	-0.227	-0.254	-0.222	-0.227	-0.205
UasKneeAddAbdMom
%GC	subject 1	subject 2	subject 3	subject 4	subject 5	subject 6	subject 7	subject 8	subject 9	subject 10	subject 11	subject 12	subject 13	subject 14	subject 15	subject 16	subject 17
0	0.057	0.016	0.05	0.083	0.105	0.063	0.198	0.039	0.04	0.093	0.026	0.088	0.154	0.068	-0.02	0.059	0.052
1	0.119	0.08	0.09	0.094	0.204	0.081	0.361	0.079	0.044	0.146	0.042	0.174	0.246	0.105	-0.065	0.075	0.054
2	0.186	0.147	0.129	0.101	0.304	0.099	0.523	0.122	0.048	0.196	0.06	0.257	0.337	0.141	-0.111	0.091	0.055
3	0.259	0.219	0.167	0.104	0.403	0.115	0.684	0.166	0.051	0.244	0.081	0.337	0.425	0.176	-0.158	0.106	0.054
4	0.339	0.296	0.201	0.101	0.502	0.132	0.841	0.213	0.052	0.288	0.107	0.412	0.51	0.211	-0.207	0.119	0.053
5	0.427	0.377	0.231	0.091	0.598	0.147	0.994	0.263	0.052	0.326	0.135	0.478	0.592	0.244	-0.257	0.132	0.05
6	0.52	0.459	0.258	0.076	0.692	0.163	1.141	0.313	0.051	0.359	0.167	0.534	0.666	0.276	-0.307	0.144	0.046
7	0.617	0.539	0.282	0.055	0.781	0.178	1.278	0.364	0.05	0.386	0.2	0.582	0.735	0.304	-0.357	0.153	0.041
8	0.713	0.617	0.301	0.03	0.864	0.192	1.409	0.412	0.05	0.409	0.234	0.615	0.798	0.33	-0.406	0.162	0.037
9	0.807	0.688	0.318	0.004	0.941	0.206	1.521	0.458	0.05	0.425	0.265	0.636	0.849	0.352	-0.454	0.169	0.032
10	0.895	0.75	0.333	-0.023	1.009	0.218	1.621	0.5	0.05	0.438	0.291	0.645	0.893	0.37	-0.498	0.174	0.03
11	0.975	0.802	0.346	-0.049	1.067	0.228	1.705	0.534	0.052	0.447	0.313	0.643	0.926	0.384	-0.537	0.178	0.029
12	1.041	0.843	0.357	-0.072	1.115	0.236	1.767	0.562	0.055	0.454	0.327	0.63	0.948	0.392	-0.572	0.18	0.031
13	1.095	0.874	0.368	-0.092	1.152	0.239	1.814	0.584	0.059	0.459	0.334	0.61	0.96	0.396	-0.601	0.182	0.035
14	1.137	0.897	0.379	-0.108	1.175	0.239	1.838	0.595	0.063	0.462	0.332	0.584	0.959	0.395	-0.623	0.183	0.041
15	1.167	0.913	0.39	-0.118	1.186	0.233	1.842	0.598	0.068	0.464	0.322	0.551	0.949	0.39	-0.636	0.184	0.049
16	1.185	0.925	0.402	-0.122	1.186	0.224	1.827	0.594	0.074	0.464	0.304	0.515	0.928	0.381	-0.643	0.186	0.057
17	1.191	0.933	0.415	-0.122	1.168	0.21	1.79	0.582	0.079	0.461	0.278	0.477	0.896	0.366	-0.641	0.187	0.064
18	1.187	0.939	0.428	-0.115	1.14	0.194	1.736	0.56	0.083	0.456	0.246	0.438	0.856	0.349	-0.63	0.189	0.069
19	1.175	0.944	0.44	-0.103	1.103	0.175	1.665	0.533	0.087	0.447	0.208	0.399	0.809	0.328	-0.612	0.191	0.07
20	1.156	0.945	0.451	-0.086	1.05	0.156	1.578	0.5	0.088	0.433	0.164	0.36	0.753	0.303	-0.586	0.193	0.067
21	1.129	0.943	0.46	-0.066	0.989	0.138	1.478	0.461	0.087	0.415	0.118	0.323	0.691	0.277	-0.552	0.194	0.059
22	1.097	0.937	0.466	-0.042	0.92	0.121	1.368	0.419	0.084	0.392	0.069	0.287	0.625	0.247	-0.513	0.195	0.046
23	1.056	0.924	0.467	-0.018	0.842	0.108	1.248	0.374	0.077	0.365	0.019	0.253	0.555	0.217	-0.469	0.195	0.029
24	1.01	0.905	0.464	0.007	0.759	0.097	1.123	0.329	0.067	0.333	-0.029	0.22	0.483	0.185	-0.421	0.193	0.007
25	0.959	0.879	0.455	0.031	0.671	0.089	0.995	0.283	0.053	0.298	-0.075	0.188	0.41	0.152	-0.372	0.188	-0.018
26	0.903	0.845	0.44	0.052	0.581	0.084	0.866	0.238	0.035	0.26	-0.116	0.158	0.338	0.119	-0.321	0.18	-0.044
27	0.842	0.804	0.419	0.069	0.49	0.081	0.739	0.195	0.014	0.221	-0.152	0.129	0.267	0.087	-0.271	0.17	-0.069
28	0.776	0.754	0.393	0.081	0.401	0.081	0.617	0.155	-0.01	0.181	-0.183	0.102	0.2	0.056	-0.224	0.155	-0.094
29	0.706	0.699	0.363	0.087	0.314	0.081	0.5	0.117	-0.038	0.142	-0.205	0.076	0.135	0.027	-0.179	0.138	-0.116
30	0.633	0.638	0.33	0.086	0.235	0.081	0.392	0.083	-0.068	0.106	-0.221	0.053	0.075	0.001	-0.138	0.118	-0.134
31	0.558	0.573	0.293	0.079	0.161	0.08	0.294	0.053	-0.1	0.073	-0.232	0.031	0.022	-0.022	-0.103	0.095	-0.149
32	0.481	0.505	0.256	0.066	0.095	0.077	0.205	0.027	-0.133	0.043	-0.236	0.012	-0.028	-0.041	-0.073	0.07	-0.16
33	0.403	0.435	0.218	0.046	0.04	0.071	0.129	0.004	-0.166	0.017	-0.237	-0.004	-0.068	-0.055	-0.048	0.045	-0.169
34	0.327	0.364	0.182	0.023	-0.008	0.062	0.063	-0.013	-0.198	-0.004	-0.234	-0.018	-0.103	-0.066	-0.03	0.02	-0.175
35	0.253	0.296	0.147	-0.003	-0.047	0.049	0.009	-0.027	-0.228	-0.02	-0.229	-0.029	-0.132	-0.072	-0.018	-0.003	-0.179
36	0.183	0.231	0.116	-0.03	-0.074	0.033	-0.035	-0.037	-0.255	-0.033	-0.223	-0.038	-0.151	-0.075	-0.01	-0.025	-0.183
37	0.117	0.171	0.087	-0.058	-0.095	0.014	-0.07	-0.045	-0.279	-0.043	-0.216	-0.044	-0.168	-0.075	-0.008	-0.044	-0.186
38	0.057	0.118	0.062	-0.084	-0.11	-0.008	-0.094	-0.049	-0.298	-0.05	-0.209	-0.049	-0.176	-0.072	-0.01	-0.061	-0.189
39	0.005	0.071	0.041	-0.107	-0.117	-0.03	-0.113	-0.051	-0.313	-0.055	-0.201	-0.052	-0.18	-0.069	-0.016	-0.074	-0.192
40	-0.039	0.032	0.024	-0.126	-0.119	-0.051	-0.123	-0.052	-0.323	-0.057	-0.194	-0.053	-0.18	-0.064	-0.025	-0.083	-0.195
41	-0.074	0.001	0.009	-0.141	-0.118	-0.071	-0.127	-0.052	-0.329	-0.059	-0.185	-0.054	-0.175	-0.059	-0.036	-0.09	-0.197
42	-0.101	-0.024	-0.002	-0.152	-0.115	-0.088	-0.127	-0.051	-0.33	-0.059	-0.176	-0.055	-0.169	-0.054	-0.048	-0.095	-0.196
43	-0.12	-0.042	-0.011	-0.159	-0.109	-0.102	-0.122	-0.051	-0.327	-0.058	-0.166	-0.055	-0.159	-0.05	-0.06	-0.097	-0.194
44	-0.132	-0.055	-0.018	-0.162	-0.102	-0.112	-0.115	-0.05	-0.319	-0.057	-0.155	-0.054	-0.148	-0.046	-0.072	-0.097	-0.189
45	-0.135	-0.064	-0.022	-0.163	-0.094	-0.118	-0.104	-0.051	-0.309	-0.055	-0.142	-0.053	-0.136	-0.043	-0.083	-0.096	-0.182
46	-0.134	-0.068	-0.026	-0.16	-0.086	-0.12	-0.09	-0.052	-0.297	-0.052	-0.128	-0.052	-0.124	-0.04	-0.092	-0.094	-0.172
47	-0.129	-0.07	-0.028	-0.154	-0.078	-0.118	-0.076	-0.053	-0.281	-0.049	-0.114	-0.05	-0.111	-0.038	-0.1	-0.09	-0.159
48	-0.121	-0.071	-0.03	-0.147	-0.07	-0.114	-0.06	-0.056	-0.264	-0.045	-0.098	-0.048	-0.099	-0.038	-0.106	-0.087	-0.143
49	-0.11	-0.07	-0.03	-0.139	-0.063	-0.107	-0.045	-0.059	-0.245	-0.041	-0.083	-0.046	-0.086	-0.038	-0.11	-0.083	-0.126
50	-0.099	-0.067	-0.03	-0.129	-0.057	-0.099	-0.029	-0.062	-0.225	-0.036	-0.068	-0.043	-0.074	-0.037	-0.112	-0.078	-0.107
51	-0.087	-0.064	-0.03	-0.119	-0.05	-0.089	-0.015	-0.065	-0.204	-0.031	-0.053	-0.04	-0.062	-0.037	-0.112	-0.074	-0.089
52	-0.075	-0.06	-0.029	-0.108	-0.045	-0.078	0	-0.067	-0.183	-0.026	-0.039	-0.036	-0.051	-0.037	-0.111	-0.068	-0.069
53	-0.063	-0.055	-0.027	-0.097	-0.04	-0.067	0.013	-0.068	-0.163	-0.021	-0.026	-0.032	-0.04	-0.037	-0.109	-0.063	-0.051
54	-0.051	-0.05	-0.026	-0.085	-0.035	-0.056	0.025	-0.068	-0.142	-0.016	-0.014	-0.028	-0.03	-0.036	-0.105	-0.058	-0.033
55	-0.04	-0.044	-0.024	-0.074	-0.031	-0.044	0.035	-0.067	-0.123	-0.011	-0.003	-0.023	-0.019	-0.035	-0.1	-0.051	-0.017
56	-0.03	-0.037	-0.021	-0.061	-0.026	-0.033	0.044	-0.064	-0.105	-0.006	0.007	-0.018	-0.009	-0.032	-0.094	-0.045	-0.001
57	-0.019	-0.03	-0.018	-0.05	-0.022	-0.022	0.052	-0.059	-0.088	-0.002	0.016	-0.013	0.001	-0.029	-0.088	-0.038	0.012
58	-0.008	-0.022	-0.015	-0.038	-0.017	-0.011	0.058	-0.053	-0.072	0.003	0.024	-0.007	0.01	-0.025	-0.081	-0.031	0.025
59	0.002	-0.013	-0.012	-0.026	-0.013	0	0.063	-0.045	-0.058	0.007	0.031	-0.002	0.019	-0.021	-0.074	-0.023	0.036
60	0.014	-0.004	-0.008	-0.014	-0.008	0.01	0.067	-0.038	-0.045	0.012	0.038	0.004	0.027	-0.015	-0.066	-0.016	0.045
61	0.025	0.006	-0.005	-0.002	-0.003	0.02	0.07	-0.029	-0.034	0.016	0.044	0.01	0.036	-0.008	-0.058	-0.008	0.054
62	0.038	0.017	-0.001	0.009	0.003	0.03	0.072	-0.02	-0.024	0.021	0.05	0.016	0.045	-0.001	-0.05	0.001	0.063
63	0.051	0.028	0.002	0.021	0.009	0.039	0.073	-0.011	-0.014	0.026	0.055	0.022	0.052	0.006	-0.042	0.01	0.07
64	0.065	0.039	0.006	0.032	0.016	0.047	0.073	-0.003	-0.006	0.031	0.059	0.028	0.059	0.014	-0.033	0.018	0.077
65	0.079	0.05	0.01	0.043	0.023	0.055	0.072	0.005	0.002	0.036	0.064	0.034	0.066	0.023	-0.024	0.026	0.083
66	0.093	0.062	0.014	0.054	0.03	0.062	0.071	0.013	0.009	0.043	0.068	0.041	0.073	0.031	-0.015	0.035	0.089
67	0.107	0.074	0.017	0.065	0.038	0.069	0.069	0.02	0.016	0.05	0.071	0.047	0.078	0.04	-0.006	0.044	0.093
68	0.121	0.086	0.02	0.075	0.045	0.075	0.067	0.027	0.023	0.057	0.074	0.053	0.084	0.048	0.004	0.052	0.098
69	0.133	0.097	0.024	0.085	0.053	0.081	0.064	0.034	0.03	0.064	0.076	0.059	0.088	0.057	0.014	0.06	0.102
70	0.144	0.109	0.027	0.095	0.06	0.087	0.062	0.039	0.037	0.071	0.078	0.065	0.092	0.066	0.025	0.068	0.105
71	0.154	0.119	0.031	0.105	0.067	0.092	0.059	0.045	0.043	0.079	0.079	0.07	0.096	0.074	0.036	0.075	0.107
72	0.162	0.129	0.035	0.115	0.074	0.097	0.056	0.049	0.05	0.086	0.08	0.075	0.099	0.082	0.048	0.082	0.109
73	0.168	0.138	0.039	0.124	0.08	0.102	0.053	0.053	0.057	0.093	0.08	0.08	0.101	0.09	0.061	0.088	0.11
74	0.172	0.146	0.043	0.134	0.085	0.106	0.05	0.057	0.065	0.1	0.08	0.084	0.102	0.097	0.073	0.093	0.11
75	0.174	0.153	0.047	0.142	0.089	0.111	0.047	0.06	0.073	0.107	0.079	0.088	0.103	0.104	0.087	0.099	0.11
76	0.174	0.158	0.052	0.15	0.092	0.116	0.045	0.062	0.08	0.113	0.077	0.091	0.103	0.11	0.1	0.103	0.11
77	0.171	0.162	0.057	0.158	0.093	0.12	0.042	0.064	0.089	0.118	0.076	0.094	0.103	0.116	0.113	0.106	0.109
78	0.167	0.164	0.062	0.166	0.093	0.125	0.041	0.065	0.097	0.122	0.073	0.096	0.102	0.122	0.126	0.109	0.108
79	0.161	0.164	0.068	0.173	0.092	0.129	0.039	0.066	0.106	0.126	0.071	0.097	0.101	0.127	0.139	0.112	0.107
80	0.153	0.163	0.074	0.18	0.089	0.133	0.039	0.066	0.114	0.128	0.068	0.098	0.1	0.131	0.152	0.113	0.106
81	0.145	0.16	0.08	0.185	0.084	0.138	0.038	0.066	0.123	0.13	0.065	0.097	0.098	0.135	0.164	0.115	0.105
82	0.136	0.155	0.086	0.191	0.079	0.141	0.038	0.065	0.131	0.13	0.062	0.096	0.095	0.138	0.174	0.115	0.104
83	0.126	0.149	0.092	0.195	0.072	0.145	0.038	0.064	0.139	0.129	0.059	0.094	0.092	0.141	0.184	0.115	0.102
84	0.115	0.141	0.098	0.199	0.064	0.147	0.039	0.062	0.146	0.128	0.056	0.091	0.089	0.142	0.192	0.115	0.101
85	0.104	0.131	0.104	0.201	0.054	0.15	0.04	0.06	0.153	0.125	0.053	0.087	0.086	0.144	0.198	0.114	0.1
86	0.093	0.12	0.11	0.203	0.044	0.15	0.041	0.057	0.158	0.121	0.05	0.082	0.082	0.144	0.203	0.113	0.097
87	0.082	0.107	0.115	0.203	0.034	0.15	0.042	0.053	0.163	0.116	0.046	0.077	0.078	0.144	0.206	0.111	0.095
88	0.071	0.093	0.119	0.202	0.024	0.149	0.043	0.05	0.166	0.11	0.043	0.071	0.074	0.144	0.207	0.109	0.092
89	0.061	0.079	0.122	0.199	0.014	0.147	0.043	0.046	0.167	0.103	0.039	0.064	0.069	0.142	0.206	0.106	0.088
90	0.051	0.063	0.123	0.195	0.004	0.144	0.044	0.042	0.167	0.096	0.036	0.058	0.065	0.139	0.202	0.103	0.084
91	0.042	0.048	0.124	0.189	-0.004	0.139	0.044	0.038	0.166	0.089	0.032	0.051	0.06	0.136	0.197	0.099	0.078
92	0.034	0.033	0.124	0.182	-0.012	0.133	0.044	0.033	0.162	0.081	0.028	0.044	0.055	0.131	0.19	0.095	0.073
93	0.026	0.02	0.122	0.173	-0.019	0.127	0.043	0.029	0.157	0.073	0.024	0.037	0.05	0.126	0.181	0.091	0.066
94	0.019	0.007	0.119	0.163	-0.024	0.119	0.042	0.024	0.15	0.065	0.021	0.031	0.044	0.119	0.17	0.085	0.059
95	0.013	-0.003	0.115	0.152	-0.029	0.111	0.041	0.02	0.142	0.058	0.017	0.024	0.039	0.112	0.158	0.08	0.051
96	0.008	-0.012	0.109	0.139	-0.032	0.102	0.039	0.015	0.133	0.05	0.013	0.019	0.034	0.104	0.146	0.074	0.043
97	0.003	-0.019	0.103	0.125	-0.034	0.094	0.037	0.011	0.122	0.043	0.01	0.013	0.028	0.096	0.132	0.067	0.035
98	-0.002	-0.025	0.096	0.111	-0.035	0.085	0.035	0.007	0.111	0.035	0.007	0.008	0.023	0.087	0.118	0.06	0.027
99	-0.009	-0.03	0.088	0.096	-0.036	0.075	0.032	0.003	0.099	0.028	0.005	0.003	0.017	0.077	0.103	0.053	0.018
UasKneeIntExtlRMom
%GC	subject 1	subject 2	subject 3	subject 4	subject 5	subject 6	subject 7	subject 8	subject 9	subject 10	subject 11	subject 12	subject 13	subject 14	subject 15	subject 16	subject 17
0	-0.003	-0.004	-0.027	-0.011	-0.004	0	-0.036	-0.01	-0.008	-0.019	-0.011	-0.014	-0.013	-0.008	0.002	-0.002	-0.011
1	-0.004	-0.011	-0.059	-0.017	-0.013	-0.001	-0.078	-0.022	-0.018	-0.038	-0.025	-0.032	-0.022	-0.016	0.004	-0.003	-0.025
2	-0.006	-0.019	-0.091	-0.024	-0.023	-0.001	-0.12	-0.037	-0.029	-0.059	-0.039	-0.051	-0.032	-0.024	0.006	-0.004	-0.039
3	-0.009	-0.029	-0.123	-0.031	-0.034	-0.004	-0.164	-0.054	-0.041	-0.081	-0.054	-0.07	-0.043	-0.034	0.008	-0.006	-0.055
4	-0.013	-0.04	-0.155	-0.039	-0.047	-0.008	-0.211	-0.074	-0.055	-0.106	-0.069	-0.09	-0.057	-0.044	0.009	-0.008	-0.072
5	-0.018	-0.053	-0.189	-0.048	-0.063	-0.015	-0.258	-0.098	-0.072	-0.133	-0.084	-0.112	-0.072	-0.055	0.01	-0.011	-0.092
6	-0.026	-0.07	-0.222	-0.058	-0.081	-0.022	-0.309	-0.124	-0.09	-0.161	-0.1	-0.134	-0.091	-0.067	0.009	-0.016	-0.115
7	-0.037	-0.088	-0.256	-0.068	-0.102	-0.034	-0.36	-0.154	-0.111	-0.191	-0.115	-0.156	-0.111	-0.081	0.008	-0.022	-0.14
8	-0.05	-0.109	-0.29	-0.079	-0.126	-0.046	-0.411	-0.185	-0.134	-0.221	-0.129	-0.177	-0.133	-0.095	0.005	-0.03	-0.165
9	-0.066	-0.133	-0.322	-0.092	-0.151	-0.063	-0.461	-0.217	-0.159	-0.251	-0.142	-0.196	-0.157	-0.109	0.001	-0.04	-0.192
10	-0.085	-0.158	-0.352	-0.105	-0.178	-0.08	-0.509	-0.248	-0.185	-0.28	-0.152	-0.213	-0.182	-0.124	-0.004	-0.053	-0.218
11	-0.107	-0.185	-0.381	-0.118	-0.205	-0.099	-0.555	-0.277	-0.212	-0.308	-0.16	-0.226	-0.208	-0.138	-0.011	-0.067	-0.241
12	-0.131	-0.212	-0.405	-0.132	-0.232	-0.119	-0.594	-0.303	-0.239	-0.331	-0.163	-0.234	-0.233	-0.15	-0.019	-0.083	-0.261
13	-0.157	-0.24	-0.425	-0.147	-0.257	-0.14	-0.629	-0.326	-0.264	-0.35	-0.163	-0.238	-0.256	-0.162	-0.028	-0.101	-0.278
14	-0.184	-0.269	-0.442	-0.162	-0.279	-0.161	-0.656	-0.343	-0.289	-0.364	-0.159	-0.238	-0.278	-0.17	-0.038	-0.119	-0.287
15	-0.211	-0.297	-0.453	-0.177	-0.299	-0.18	-0.675	-0.353	-0.31	-0.372	-0.149	-0.231	-0.296	-0.176	-0.049	-0.139	-0.289
16	-0.238	-0.324	-0.459	-0.191	-0.314	-0.2	-0.686	-0.358	-0.328	-0.374	-0.135	-0.22	-0.311	-0.18	-0.06	-0.158	-0.283
17	-0.264	-0.349	-0.461	-0.204	-0.323	-0.217	-0.687	-0.357	-0.342	-0.37	-0.115	-0.206	-0.321	-0.179	-0.071	-0.176	-0.27
18	-0.288	-0.373	-0.457	-0.216	-0.328	-0.233	-0.679	-0.347	-0.351	-0.359	-0.092	-0.188	-0.327	-0.175	-0.081	-0.194	-0.25
19	-0.31	-0.395	-0.448	-0.227	-0.329	-0.246	-0.663	-0.331	-0.354	-0.344	-0.066	-0.169	-0.328	-0.168	-0.09	-0.209	-0.223
20	-0.33	-0.413	-0.435	-0.235	-0.321	-0.257	-0.637	-0.31	-0.353	-0.322	-0.035	-0.149	-0.324	-0.157	-0.097	-0.222	-0.189
21	-0.347	-0.426	-0.418	-0.24	-0.308	-0.264	-0.603	-0.282	-0.346	-0.297	-0.004	-0.128	-0.316	-0.144	-0.103	-0.232	-0.153
22	-0.36	-0.436	-0.397	-0.242	-0.292	-0.27	-0.562	-0.251	-0.333	-0.269	0.028	-0.108	-0.303	-0.128	-0.107	-0.238	-0.114
23	-0.368	-0.44	-0.374	-0.241	-0.269	-0.271	-0.515	-0.217	-0.314	-0.239	0.059	-0.091	-0.285	-0.111	-0.11	-0.24	-0.075
24	-0.372	-0.439	-0.349	-0.236	-0.242	-0.27	-0.464	-0.182	-0.291	-0.208	0.087	-0.075	-0.264	-0.093	-0.11	-0.239	-0.037
25	-0.37	-0.433	-0.322	-0.228	-0.213	-0.266	-0.41	-0.147	-0.264	-0.177	0.112	-0.061	-0.239	-0.075	-0.108	-0.233	-0.003
26	-0.364	-0.422	-0.294	-0.216	-0.182	-0.26	-0.356	-0.114	-0.232	-0.148	0.132	-0.049	-0.212	-0.056	-0.104	-0.223	0.027
27	-0.352	-0.404	-0.266	-0.2	-0.151	-0.251	-0.301	-0.084	-0.199	-0.12	0.146	-0.038	-0.184	-0.039	-0.098	-0.211	0.052
28	-0.335	-0.381	-0.237	-0.182	-0.121	-0.239	-0.248	-0.057	-0.163	-0.094	0.155	-0.03	-0.155	-0.023	-0.091	-0.194	0.071
29	-0.313	-0.353	-0.21	-0.162	-0.092	-0.226	-0.199	-0.034	-0.127	-0.071	0.156	-0.023	-0.126	-0.009	-0.083	-0.176	0.084
30	-0.287	-0.322	-0.183	-0.14	-0.066	-0.211	-0.153	-0.013	-0.092	-0.052	0.154	-0.017	-0.098	0.002	-0.074	-0.156	0.092
31	-0.259	-0.287	-0.158	-0.118	-0.044	-0.195	-0.113	0.002	-0.058	-0.035	0.147	-0.012	-0.071	0.011	-0.065	-0.134	0.096
32	-0.228	-0.251	-0.134	-0.096	-0.025	-0.178	-0.077	0.014	-0.025	-0.022	0.138	-0.008	-0.047	0.018	-0.056	-0.113	0.096
33	-0.196	-0.215	-0.112	-0.074	-0.01	-0.161	-0.046	0.024	0.004	-0.011	0.128	-0.005	-0.026	0.021	-0.046	-0.093	0.095
34	-0.165	-0.179	-0.092	-0.055	0.001	-0.143	-0.02	0.03	0.03	-0.003	0.118	-0.002	-0.007	0.024	-0.038	-0.073	0.092
35	-0.134	-0.145	-0.074	-0.037	0.01	-0.125	0.001	0.033	0.053	0.003	0.109	0	0.008	0.024	-0.03	-0.056	0.09
36	-0.104	-0.113	-0.058	-0.022	0.015	-0.107	0.018	0.035	0.072	0.007	0.102	0.001	0.018	0.023	-0.022	-0.04	0.088
37	-0.077	-0.086	-0.044	-0.009	0.017	-0.09	0.032	0.034	0.088	0.009	0.097	0.002	0.027	0.022	-0.016	-0.027	0.088
38	-0.053	-0.062	-0.032	0.001	0.019	-0.074	0.043	0.033	0.1	0.011	0.093	0.003	0.032	0.02	-0.01	-0.015	0.088
39	-0.032	-0.042	-0.023	0.008	0.018	-0.058	0.051	0.03	0.109	0.011	0.09	0.003	0.035	0.017	-0.005	-0.006	0.09
40	-0.016	-0.027	-0.015	0.013	0.017	-0.044	0.058	0.027	0.114	0.01	0.089	0.003	0.036	0.014	-0.001	0	0.092
41	-0.002	-0.015	-0.008	0.016	0.016	-0.032	0.063	0.024	0.117	0.01	0.087	0.003	0.035	0.012	0.003	0.005	0.094
42	0.007	-0.006	-0.003	0.018	0.014	-0.021	0.066	0.022	0.119	0.009	0.086	0.003	0.033	0.01	0.005	0.008	0.095
43	0.014	0	0	0.018	0.011	-0.012	0.067	0.02	0.118	0.008	0.084	0.003	0.03	0.008	0.007	0.01	0.095
44	0.018	0.004	0.002	0.018	0.009	-0.005	0.068	0.019	0.115	0.006	0.08	0.002	0.027	0.006	0.009	0.011	0.094
45	0.019	0.006	0.004	0.017	0.008	0	0.066	0.02	0.111	0.005	0.076	0.002	0.024	0.005	0.01	0.011	0.091
46	0.019	0.007	0.005	0.015	0.007	0.003	0.063	0.022	0.106	0.004	0.07	0.002	0.02	0.003	0.01	0.011	0.086
47	0.017	0.007	0.005	0.014	0.005	0.006	0.059	0.025	0.1	0.004	0.063	0.002	0.017	0.002	0.011	0.011	0.079
48	0.015	0.006	0.005	0.013	0.004	0.007	0.054	0.03	0.092	0.003	0.055	0.002	0.014	0.002	0.01	0.01	0.071
49	0.013	0.006	0.005	0.012	0.004	0.007	0.048	0.035	0.084	0.002	0.047	0.001	0.011	0.001	0.01	0.009	0.062
50	0.011	0.005	0.005	0.011	0.003	0.007	0.042	0.04	0.076	0.002	0.038	0.001	0.009	0.001	0.01	0.008	0.052
51	0.008	0.004	0.004	0.01	0.003	0.006	0.035	0.046	0.067	0.002	0.031	0.001	0.007	0.001	0.01	0.007	0.043
52	0.007	0.005	0.004	0.009	0.003	0.006	0.029	0.051	0.057	0.001	0.023	0.001	0.005	0.001	0.009	0.006	0.034
53	0.005	0.005	0.003	0.009	0.003	0.005	0.023	0.054	0.048	0.001	0.017	0.001	0.004	0.001	0.009	0.005	0.025
54	0.004	0.004	0.003	0.009	0.003	0.004	0.018	0.056	0.039	0.001	0.012	0.001	0.003	0.002	0.009	0.005	0.018
55	0.003	0.003	0.002	0.009	0.003	0.003	0.013	0.056	0.03	0.001	0.007	0.001	0.002	0.002	0.009	0.004	0.012
56	0.002	0.003	0.002	0.008	0.003	0.003	0.009	0.054	0.023	0.001	0.003	0.001	0.001	0.002	0.008	0.004	0.008
57	0.001	0.002	0.002	0.008	0.003	0.002	0.006	0.051	0.016	0.001	0.001	0.001	0.001	0.001	0.008	0.004	0.004
58	0.001	0.002	0.002	0.008	0.003	0.002	0.003	0.047	0.011	0	-0.001	0.001	0	0.002	0.008	0.003	0.001
59	0.001	0.002	0.001	0.008	0.003	0.001	0	0.041	0.007	0	-0.003	0	-0.001	0.002	0.007	0.003	0
60	0	0.001	0.001	0.008	0.002	0.001	-0.001	0.035	0.004	-0.001	-0.004	0.001	-0.001	0.002	0.007	0.003	-0.002
61	0	0.001	0.001	0.007	0.002	0	-0.003	0.029	0.001	-0.001	-0.005	0.001	-0.002	0.002	0.007	0.002	-0.003
62	-0.001	0.001	0.001	0.006	0.002	0	-0.003	0.023	-0.001	-0.001	-0.005	0.001	-0.002	0.001	0.007	0.002	-0.003
63	-0.002	0	0.001	0.006	0.002	-0.001	-0.004	0.018	-0.002	-0.002	-0.005	0.001	-0.003	0.001	0.006	0.002	-0.003
64	-0.001	0	0.001	0.005	0.001	-0.001	-0.005	0.013	-0.003	-0.001	-0.005	0	-0.003	0.001	0.006	0.001	-0.003
65	-0.002	-0.001	0.001	0.003	0.001	-0.002	-0.005	0.009	-0.003	-0.002	-0.005	-0.001	-0.004	0	0.005	0	-0.004
66	-0.002	-0.001	0.001	0.002	0	-0.002	-0.005	0.007	-0.003	-0.002	-0.005	-0.001	-0.004	0	0.005	0	-0.004
67	-0.003	-0.002	0.001	0.001	-0.001	-0.002	-0.005	0.003	-0.003	-0.002	-0.005	-0.001	-0.004	-0.001	0.004	0	-0.004
68	-0.004	-0.002	0.001	-0.001	-0.001	-0.004	-0.005	0	-0.003	-0.003	-0.004	-0.002	-0.005	-0.001	0.003	-0.001	-0.004
69	-0.004	-0.002	0.001	-0.002	-0.002	-0.007	-0.005	-0.002	-0.003	-0.003	-0.004	-0.001	-0.005	-0.002	0.002	-0.002	-0.004
70	-0.005	-0.003	0.001	-0.003	-0.003	-0.005	-0.005	-0.003	-0.002	-0.004	-0.004	-0.002	-0.006	-0.003	0.001	-0.002	-0.004
71	-0.005	-0.003	0.001	-0.005	-0.003	-0.004	-0.005	-0.004	-0.002	-0.004	-0.004	-0.002	-0.006	-0.004	0	-0.003	-0.005
72	-0.006	-0.003	0.001	-0.006	-0.004	-0.004	-0.005	-0.004	-0.002	-0.005	-0.004	-0.002	-0.007	-0.004	-0.001	-0.003	-0.005
73	-0.006	-0.004	0.001	-0.008	-0.005	-0.004	-0.005	-0.005	-0.002	-0.005	-0.004	-0.002	-0.007	-0.005	-0.002	-0.004	-0.006
74	-0.007	-0.004	0	-0.009	-0.006	-0.005	-0.005	-0.005	-0.002	-0.006	-0.004	-0.003	-0.007	-0.005	-0.003	-0.005	-0.006
75	-0.007	-0.004	-0.001	-0.01	-0.006	-0.005	-0.005	-0.006	-0.002	-0.006	-0.004	-0.003	-0.008	-0.006	-0.004	-0.005	-0.006
76	-0.007	-0.005	-0.001	-0.012	-0.007	-0.005	-0.005	-0.006	-0.002	-0.006	-0.004	-0.003	-0.008	-0.006	-0.006	-0.006	-0.006
77	-0.007	-0.005	-0.001	-0.013	-0.008	-0.005	-0.005	-0.006	-0.002	-0.007	-0.004	-0.003	-0.008	-0.007	-0.007	-0.006	-0.007
78	-0.007	-0.006	-0.001	-0.014	-0.009	-0.005	-0.004	-0.006	-0.002	-0.007	-0.004	-0.003	-0.008	-0.007	-0.009	-0.006	-0.007
79	-0.007	-0.006	-0.001	-0.015	-0.01	-0.005	-0.004	-0.007	-0.002	-0.007	-0.004	-0.004	-0.009	-0.008	-0.011	-0.007	-0.007
80	-0.007	-0.006	-0.002	-0.016	-0.01	-0.005	-0.004	-0.007	-0.003	-0.007	-0.004	-0.004	-0.009	-0.008	-0.012	-0.007	-0.008
81	-0.007	-0.007	-0.003	-0.017	-0.011	-0.005	-0.004	-0.007	-0.003	-0.007	-0.004	-0.004	-0.009	-0.009	-0.013	-0.008	-0.008
82	-0.007	-0.007	-0.003	-0.017	-0.011	-0.004	-0.004	-0.008	-0.003	-0.007	-0.004	-0.004	-0.009	-0.009	-0.015	-0.008	-0.008
83	-0.007	-0.007	-0.003	-0.018	-0.011	-0.004	-0.004	-0.008	-0.003	-0.007	-0.003	-0.004	-0.009	-0.009	-0.015	-0.008	-0.008
84	-0.007	-0.007	-0.004	-0.019	-0.012	-0.004	-0.003	-0.008	-0.003	-0.007	-0.003	-0.004	-0.009	-0.009	-0.017	-0.008	-0.008
85	-0.007	-0.008	-0.005	-0.019	-0.012	-0.004	-0.003	-0.008	-0.004	-0.006	-0.003	-0.004	-0.009	-0.009	-0.018	-0.008	-0.008
86	-0.007	-0.008	-0.005	-0.019	-0.012	-0.003	-0.003	-0.008	-0.004	-0.006	-0.003	-0.004	-0.008	-0.008	-0.018	-0.008	-0.009
87	-0.006	-0.008	-0.006	-0.019	-0.012	-0.003	-0.003	-0.009	-0.004	-0.006	-0.003	-0.004	-0.008	-0.008	-0.019	-0.008	-0.009
88	-0.006	-0.008	-0.006	-0.019	-0.012	-0.003	-0.003	-0.009	-0.004	-0.005	-0.002	-0.004	-0.007	-0.008	-0.019	-0.008	-0.009
89	-0.006	-0.007	-0.006	-0.019	-0.011	-0.002	-0.003	-0.009	-0.004	-0.005	-0.002	-0.004	-0.007	-0.007	-0.019	-0.007	-0.009
90	-0.006	-0.007	-0.007	-0.019	-0.011	-0.002	-0.002	-0.008	-0.004	-0.004	-0.002	-0.003	-0.007	-0.007	-0.019	-0.007	-0.009
91	-0.006	-0.007	-0.007	-0.018	-0.01	-0.002	-0.002	-0.008	-0.004	-0.004	-0.002	-0.003	-0.006	-0.006	-0.018	-0.006	-0.008
92	-0.006	-0.007	-0.007	-0.017	-0.01	-0.002	-0.002	-0.008	-0.004	-0.003	-0.001	-0.003	-0.005	-0.006	-0.018	-0.006	-0.008
93	-0.005	-0.006	-0.007	-0.017	-0.009	-0.001	-0.003	-0.008	-0.004	-0.003	-0.001	-0.002	-0.005	-0.005	-0.017	-0.006	-0.008
94	-0.005	-0.005	-0.007	-0.016	-0.009	-0.001	-0.003	-0.007	-0.004	-0.002	-0.001	-0.002	-0.005	-0.005	-0.016	-0.005	-0.007
95	-0.004	-0.005	-0.007	-0.015	-0.008	0	-0.002	-0.007	-0.003	-0.002	-0.001	-0.002	-0.004	-0.004	-0.015	-0.004	-0.006
96	-0.004	-0.004	-0.007	-0.014	-0.007	0	-0.002	-0.006	-0.003	-0.002	0	-0.002	-0.004	-0.004	-0.014	-0.004	-0.006
97	-0.003	-0.004	-0.007	-0.012	-0.006	0	-0.002	-0.006	-0.003	-0.001	0	-0.001	-0.003	-0.003	-0.013	-0.003	-0.005
98	-0.003	-0.003	-0.006	-0.011	-0.005	0	-0.001	-0.005	-0.002	0	0	-0.001	-0.002	-0.003	-0.011	-0.003	-0.004
99	-0.002	-0.002	-0.006	-0.01	-0.005	0	-0.001	-0.004	-0.002	0	0	-0.001	-0.002	-0.002	-0.01	-0.002	-0.004
UasKneePwr
%GC	subject 1	subject 2	subject 3	subject 4	subject 5	subject 6	subject 7	subject 8	subject 9	subject 10	subject 11	subject 12	subject 13	subject 14	subject 15	subject 16	subject 17
0	-0.112	-0.143	-0.881	-0.14	-0.225	-0.017	-0.351	-0.237	-0.372	-0.37	0.059	-1.191	-0.472	-0.404	0.045	-0.34	-0.934
1	-0.864	-1.053	-2.111	-1.072	-0.809	-0.185	-0.909	-1.199	-1.01	-1.66	-0.496	-2.565	-1.367	-1.36	-0.633	-1.527	-3.513
2	-1.709	-2.213	-3.406	-2.041	-1.517	-0.359	-1.471	-2.327	-1.756	-3.224	-1.144	-4.071	-2.335	-2.387	-1.318	-2.882	-6.36
3	-2.658	-3.62	-4.735	-3.038	-2.342	-0.768	-2.042	-3.614	-2.614	-5.025	-1.896	-5.684	-3.423	-3.509	-2.01	-4.411	-9.341
4	-3.71	-5.234	-6.041	-4.05	-3.298	-1.194	-2.588	-5.111	-3.587	-7.032	-2.796	-7.371	-4.628	-4.692	-2.72	-6.169	-12.301
5	-4.848	-6.969	-7.167	-5.001	-4.297	-1.917	-3.11	-6.665	-4.627	-9.086	-3.733	-8.987	-5.88	-5.86	-3.409	-7.943	-14.951
6	-6.038	-8.699	-8.08	-5.871	-5.278	-2.663	-3.555	-8.19	-5.672	-10.972	-4.685	-10.403	-7.171	-6.951	-4.068	-9.724	-16.849
7	-7.199	-10.262	-8.737	-6.625	-6.158	-3.599	-3.899	-9.591	-6.626	-12.59	-5.53	-11.537	-8.422	-7.832	-4.661	-11.26	-17.893
8	-8.261	-11.469	-8.925	-7.119	-6.82	-4.538	-4.152	-10.582	-7.454	-13.71	-6.233	-12.122	-9.606	-8.544	-5.113	-12.536	-17.977
9	-9.16	-12.184	-8.716	-7.407	-7.214	-5.39	-4.205	-11.2	-8.045	-14.061	-6.666	-12.138	-10.562	-8.817	-5.449	-13.509	-17.029
10	-9.834	-12.292	-8.174	-7.474	-7.258	-6.195	-4.138	-11.39	-8.324	-13.738	-6.734	-11.497	-11.355	-8.743	-5.62	-13.752	-14.793
11	-10.224	-11.814	-7.247	-7.232	-6.877	-6.645	-3.895	-10.809	-8.298	-12.764	-6.507	-10.237	-11.819	-8.275	-5.563	-13.568	-11.783
12	-10.177	-10.809	-6.003	-6.728	-6.135	-7.002	-3.471	-9.757	-7.824	-11.007	-5.854	-8.346	-11.937	-7.35	-5.341	-12.903	-8.297
13	-9.764	-9.426	-4.612	-6.026	-5.032	-6.903	-2.93	-8.289	-7.026	-8.721	-4.888	-6.112	-11.754	-6.116	-4.931	-11.478	-4.574
14	-8.995	-7.796	-3.123	-5.111	-3.608	-6.695	-2.256	-6.322	-5.97	-6.173	-3.675	-3.642	-11.176	-4.53	-4.332	-9.736	-0.932
15	-7.897	-6.082	-1.631	-4.022	-2.044	-6.1	-1.51	-4.144	-4.58	-3.515	-2.296	-1.152	-10.318	-2.799	-3.586	-7.664	2.195
16	-6.512	-4.389	-0.26	-2.858	-0.391	-5.412	-0.7	-1.897	-3.083	-1	-0.848	1.105	-9.199	-0.973	-2.72	-5.291	4.676
17	-4.883	-2.785	0.976	-1.634	1.176	-4.485	0.1	0.313	-1.521	1.153	0.559	3.048	-7.846	0.751	-1.762	-2.904	6.442
18	-3.136	-1.304	2.011	-0.425	2.576	-3.501	0.873	2.226	-0.004	2.859	1.798	4.566	-6.401	2.335	-0.754	-0.549	7.451
19	-1.386	0.031	2.802	0.671	3.781	-2.432	1.583	3.838	1.386	4.057	2.872	5.422	-4.921	3.623	0.258	1.529	7.563
20	0.286	1.23	3.373	1.644	4.547	-1.352	2.171	5.081	2.62	4.637	3.628	5.804	-3.496	4.559	1.242	3.358	7.052
21	1.805	2.287	3.739	2.437	4.995	-0.318	2.644	5.746	3.597	4.783	4.114	5.778	-2.2	5.174	2.129	4.856	6.15
22	3.105	3.2	3.891	2.959	5.164	0.671	2.989	6.01	4.297	4.576	4.363	5.344	-1.07	5.326	2.876	5.791	4.993
23	4.043	3.943	3.871	3.25	4.978	1.516	3.157	5.94	4.73	4.096	4.295	4.624	-0.203	5.229	3.476	6.414	3.739
24	4.671	4.497	3.721	3.324	4.546	2.257	3.212	5.487	4.904	3.463	4.068	3.793	0.491	4.816	3.878	6.667	2.575
25	4.994	4.839	3.447	3.158	3.986	2.803	3.147	4.83	4.859	2.794	3.699	2.925	0.881	4.203	4.051	6.464	1.594
26	5.033	4.958	3.101	2.824	3.323	3.196	2.967	4.08	4.567	2.149	3.219	2.114	1.063	3.511	4.034	6.072	0.829
27	4.818	4.843	2.712	2.383	2.648	3.391	2.723	3.29	4.152	1.576	2.7	1.415	1.096	2.746	3.846	5.481	0.292
28	4.376	4.514	2.299	1.872	2.015	3.421	2.404	2.544	3.645	1.099	2.167	0.863	0.927	2.046	3.512	4.732	0.014
29	3.794	4.027	1.892	1.369	1.449	3.294	2.062	1.873	3.061	0.713	1.644	0.469	0.696	1.392	3.061	3.956	-0.093
30	3.155	3.431	1.51	0.912	0.997	3.043	1.694	1.293	2.487	0.43	1.141	0.22	0.389	0.887	2.566	3.177	-0.088
31	2.508	2.782	1.163	0.523	0.638	2.704	1.326	0.84	1.934	0.235	0.677	0.079	0.075	0.486	2.068	2.465	-0.016
32	1.896	2.132	0.861	0.237	0.37	2.32	0.969	0.499	1.432	0.111	0.269	0.028	-0.237	0.198	1.595	1.817	0.083
33	1.352	1.525	0.607	0.067	0.204	1.914	0.631	0.24	1.014	0.039	-0.091	0.039	-0.49	0.054	1.175	1.262	0.171
34	0.928	1.009	0.405	-0.028	0.09	1.541	0.325	0.091	0.658	0.015	-0.378	0.08	-0.697	-0.027	0.832	0.84	0.232
35	0.601	0.594	0.253	-0.044	0.025	1.19	0.048	0.01	0.368	0.027	-0.578	0.128	-0.848	-0.022	0.582	0.492	0.257
36	0.363	0.282	0.144	-0.002	0.001	0.9	-0.185	-0.028	0.147	0.058	-0.719	0.169	-0.907	0.025	0.395	0.235	0.245
37	0.201	0.071	0.07	0.061	-0.01	0.65	-0.388	-0.028	-0.026	0.101	-0.797	0.19	-0.927	0.097	0.264	0.08	0.189
38	0.1	-0.058	0.028	0.133	-0.011	0.449	-0.547	-0.015	-0.167	0.149	-0.815	0.189	-0.87	0.174	0.191	-0.026	0.105
39	0.048	-0.12	0.009	0.2	-0.013	0.281	-0.681	-0.005	-0.284	0.194	-0.808	0.166	-0.773	0.233	0.136	-0.081	-0.005
40	0.025	-0.132	0.003	0.245	-0.025	0.142	-0.787	-0.006	-0.38	0.231	-0.783	0.12	-0.647	0.275	0.088	-0.086	-0.13
41	0.016	-0.11	0.002	0.274	-0.047	0.027	-0.873	-0.031	-0.47	0.256	-0.752	0.057	-0.494	0.277	0.044	-0.072	-0.264
42	0.016	-0.07	0	0.279	-0.085	-0.066	-0.952	-0.08	-0.552	0.264	-0.732	-0.014	-0.338	0.244	-0.018	-0.042	-0.397
43	0.02	-0.023	-0.01	0.263	-0.142	-0.136	-1.019	-0.152	-0.629	0.253	-0.722	-0.089	-0.188	0.173	-0.091	-0.006	-0.525
44	0.026	0.023	-0.03	0.231	-0.21	-0.183	-1.089	-0.248	-0.699	0.227	-0.726	-0.162	-0.061	0.07	-0.18	0.025	-0.64
45	0.033	0.063	-0.063	0.186	-0.289	-0.205	-1.152	-0.359	-0.762	0.186	-0.746	-0.23	0.046	-0.066	-0.278	0.047	-0.738
46	0.038	0.09	-0.107	0.129	-0.373	-0.204	-1.213	-0.481	-0.817	0.133	-0.775	-0.289	0.117	-0.221	-0.377	0.05	-0.806
47	0.04	0.104	-0.159	0.066	-0.455	-0.185	-1.269	-0.606	-0.857	0.074	-0.81	-0.336	0.157	-0.388	-0.473	0.039	-0.848
48	0.039	0.103	-0.215	-0.002	-0.531	-0.153	-1.307	-0.728	-0.885	0.012	-0.841	-0.374	0.164	-0.565	-0.559	0.011	-0.861
49	0.034	0.09	-0.271	-0.072	-0.594	-0.118	-1.333	-0.843	-0.9	-0.047	-0.869	-0.399	0.138	-0.735	-0.63	-0.036	-0.846
50	0.023	0.067	-0.323	-0.141	-0.642	-0.082	-1.337	-0.942	-0.9	-0.1	-0.886	-0.411	0.092	-0.898	-0.682	-0.094	-0.803
51	0.006	0.037	-0.365	-0.206	-0.673	-0.054	-1.318	-1.021	-0.884	-0.144	-0.886	-0.408	0.031	-1.044	-0.713	-0.159	-0.739
52	-0.016	0.004	-0.394	-0.265	-0.68	-0.036	-1.279	-1.077	-0.856	-0.179	-0.874	-0.391	-0.04	-1.168	-0.725	-0.23	-0.661
53	-0.043	-0.026	-0.409	-0.318	-0.67	-0.029	-1.21	-1.107	-0.818	-0.203	-0.839	-0.36	-0.111	-1.262	-0.717	-0.299	-0.571
54	-0.073	-0.051	-0.408	-0.359	-0.641	-0.032	-1.125	-1.104	-0.768	-0.216	-0.785	-0.316	-0.177	-1.324	-0.69	-0.364	-0.48
55	-0.105	-0.065	-0.392	-0.389	-0.593	-0.041	-1.021	-1.074	-0.712	-0.222	-0.715	-0.262	-0.228	-1.352	-0.651	-0.419	-0.395
56	-0.138	-0.065	-0.361	-0.408	-0.532	-0.056	-0.901	-1.012	-0.652	-0.219	-0.625	-0.2	-0.266	-1.34	-0.599	-0.462	-0.317
57	-0.168	-0.052	-0.318	-0.413	-0.462	-0.07	-0.773	-0.919	-0.588	-0.211	-0.524	-0.136	-0.283	-1.29	-0.537	-0.493	-0.249
58	-0.194	-0.025	-0.266	-0.404	-0.384	-0.083	-0.637	-0.807	-0.524	-0.198	-0.416	-0.077	-0.278	-1.204	-0.469	-0.505	-0.191
59	-0.215	0.013	-0.207	-0.38	-0.305	-0.091	-0.504	-0.677	-0.461	-0.182	-0.306	-0.026	-0.26	-1.084	-0.398	-0.501	-0.144
60	-0.229	0.057	-0.147	-0.345	-0.228	-0.093	-0.375	-0.54	-0.399	-0.162	-0.204	0.01	-0.22	-0.938	-0.325	-0.485	-0.104
61	-0.232	0.103	-0.089	-0.297	-0.155	-0.092	-0.259	-0.408	-0.339	-0.14	-0.114	0.029	-0.171	-0.769	-0.255	-0.449	-0.07
62	-0.224	0.145	-0.037	-0.239	-0.096	-0.084	-0.157	-0.284	-0.282	-0.116	-0.044	0.031	-0.114	-0.589	-0.189	-0.401	-0.042
63	-0.205	0.179	0.007	-0.174	-0.047	-0.079	-0.077	-0.18	-0.228	-0.09	-0.003	0.015	-0.054	-0.408	-0.129	-0.344	-0.018
64	-0.178	0.199	0.042	-0.107	-0.012	-0.069	-0.022	-0.102	-0.178	-0.062	0.003	-0.019	0.004	-0.233	-0.08	-0.277	0.004
65	-0.142	0.206	0.066	-0.04	0.001	-0.069	0.004	-0.046	-0.131	-0.034	-0.021	-0.065	0.051	-0.08	-0.039	-0.206	0.021
66	-0.1	0.199	0.079	0.022	-0.005	-0.069	-0.003	-0.019	-0.09	-0.008	-0.092	-0.12	0.084	0.043	-0.014	-0.135	0.032
67	-0.055	0.183	0.082	0.076	-0.028	-0.084	-0.044	-0.024	-0.053	0.021	-0.206	-0.181	0.105	0.138	-0.006	-0.069	0.036
68	-0.015	0.16	0.076	0.115	-0.08	-0.106	-0.125	-0.049	-0.024	0.044	-0.348	-0.243	0.094	0.175	-0.013	-0.015	0.031
69	0.018	0.135	0.062	0.136	-0.152	-0.144	-0.241	-0.097	-0.003	0.063	-0.538	-0.302	0.069	0.166	-0.042	0.029	0.014
70	0.038	0.108	0.043	0.14	-0.245	-0.195	-0.398	-0.165	0.011	0.073	-0.755	-0.357	0.014	0.113	-0.094	0.048	-0.014
71	0.04	0.081	0.019	0.122	-0.366	-0.259	-0.591	-0.248	0.011	0.071	-0.995	-0.408	-0.068	-0.007	-0.167	0.041	-0.055
72	0.016	0.052	-0.01	0.076	-0.509	-0.341	-0.816	-0.343	-0.005	0.057	-1.259	-0.453	-0.168	-0.166	-0.267	0.012	-0.107
73	-0.039	0.02	-0.042	0.008	-0.674	-0.43	-1.074	-0.45	-0.035	0.026	-1.531	-0.494	-0.302	-0.37	-0.396	-0.057	-0.175
74	-0.124	-0.019	-0.078	-0.084	-0.865	-0.539	-1.354	-0.568	-0.087	-0.026	-1.81	-0.533	-0.453	-0.624	-0.549	-0.16	-0.255
75	-0.242	-0.067	-0.121	-0.2	-1.076	-0.649	-1.654	-0.693	-0.164	-0.101	-2.083	-0.572	-0.624	-0.898	-0.73	-0.289	-0.345
76	-0.392	-0.127	-0.17	-0.337	-1.304	-0.776	-1.959	-0.826	-0.267	-0.197	-2.344	-0.613	-0.815	-1.193	-0.937	-0.462	-0.444
77	-0.574	-0.2	-0.229	-0.488	-1.548	-0.895	-2.265	-0.967	-0.398	-0.318	-2.59	-0.656	-1.014	-1.497	-1.164	-0.662	-0.553
78	-0.791	-0.291	-0.3	-0.652	-1.799	-1.027	-2.557	-1.111	-0.557	-0.462	-2.798	-0.703	-1.225	-1.796	-1.41	-0.881	-0.667
79	-1.029	-0.4	-0.386	-0.815	-2.048	-1.145	-2.821	-1.258	-0.749	-0.623	-2.976	-0.753	-1.435	-2.077	-1.666	-1.126	-0.785
80	-1.279	-0.534	-0.486	-0.975	-2.289	-1.263	-3.058	-1.402	-0.967	-0.796	-3.112	-0.802	-1.645	-2.335	-1.917	-1.377	-0.905
81	-1.534	-0.69	-0.602	-1.126	-2.496	-1.364	-3.239	-1.537	-1.204	-0.977	-3.188	-0.85	-1.842	-2.557	-2.157	-1.63	-1.023
82	-1.784	-0.867	-0.733	-1.255	-2.669	-1.446	-3.367	-1.662	-1.458	-1.155	-3.218	-0.891	-2.024	-2.731	-2.377	-1.873	-1.135
83	-2.016	-1.062	-0.875	-1.358	-2.802	-1.511	-3.438	-1.763	-1.714	-1.326	-3.18	-0.922	-2.187	-2.866	-2.55	-2.094	-1.24
84	-2.214	-1.267	-1.023	-1.431	-2.859	-1.533	-3.427	-1.833	-1.962	-1.481	-3.079	-0.941	-2.311	-2.935	-2.673	-2.297	-1.332
85	-2.371	-1.473	-1.171	-1.475	-2.845	-1.541	-3.354	-1.876	-2.192	-1.608	-2.925	-0.942	-2.404	-2.953	-2.738	-2.448	-1.408
86	-2.479	-1.667	-1.307	-1.483	-2.772	-1.484	-3.212	-1.88	-2.374	-1.707	-2.7	-0.918	-2.459	-2.922	-2.737	-2.555	-1.456
87	-2.531	-1.832	-1.427	-1.456	-2.614	-1.417	-2.995	-1.832	-2.513	-1.772	-2.432	-0.871	-2.462	-2.823	-2.658	-2.626	-1.469
88	-2.519	-1.955	-1.524	-1.403	-2.389	-1.28	-2.73	-1.75	-2.596	-1.796	-2.122	-0.803	-2.427	-2.684	-2.513	-2.616	-1.446
89	-2.419	-2.022	-1.578	-1.322	-2.11	-1.137	-2.415	-1.632	-2.599	-1.77	-1.775	-0.706	-2.34	-2.494	-2.316	-2.557	-1.384
90	-2.249	-2.023	-1.591	-1.215	-1.779	-0.941	-2.061	-1.465	-2.537	-1.704	-1.415	-0.589	-2.205	-2.267	-2.066	-2.455	-1.278
91	-2.013	-1.952	-1.567	-1.091	-1.419	-0.745	-1.691	-1.274	-2.406	-1.598	-1.047	-0.456	-2.043	-2.012	-1.78	-2.276	-1.116
92	-1.72	-1.814	-1.5	-0.956	-1.047	-0.532	-1.315	-1.065	-2.215	-1.445	-0.691	-0.312	-1.833	-1.731	-1.48	-2.063	-0.92
93	-1.382	-1.617	-1.384	-0.81	-0.679	-0.323	-0.945	-0.84	-1.972	-1.257	-0.349	-0.163	-1.605	-1.443	-1.18	-1.82	-0.698
94	-1.013	-1.38	-1.241	-0.664	-0.333	-0.134	-0.593	-0.618	-1.692	-1.049	-0.045	-0.017	-1.362	-1.15	-0.893	-1.54	-0.46
95	-0.646	-1.121	-1.076	-0.52	-0.016	0.05	-0.28	-0.403	-1.396	-0.824	0.221	0.12	-1.111	-0.87	-0.626	-1.257	-0.218
96	-0.304	-0.86	-0.894	-0.384	0.255	0.192	0.008	-0.203	-1.094	-0.596	0.456	0.238	-0.863	-0.6	-0.388	-0.97	0.007
97	-0.004	-0.612	-0.711	-0.263	0.467	0.332	0.244	-0.034	-0.806	-0.38	0.627	0.336	-0.628	-0.359	-0.193	-0.702	0.207
98	0.242	-0.391	-0.534	-0.156	0.634	0.429	0.437	0.113	-0.536	-0.181	0.759	0.415	-0.414	-0.145	-0.026	-0.455	0.375
99	0.425	-0.205	-0.365	-0.063	0.759	0.526	0.602	0.236	-0.287	-0.003	0.859	0.474	-0.214	0.049	0.113	-0.228	0.509

## Sheet: AS-KJMP
AsKneeFlexExtnMom
%GC	subject 1	subject 2	subject 3	subject 4	subject 5	subject 6	subject 7	subject 8	subject 9	subject 10	subject 11	subject 12	subject 13	subject 14	subject 15	subject 16	subject 17
0	0.13	0.034	0.247	0.022	0.062	0.055	0.178	0.003	0.087	0.097	-0.042	0.175	0.102	0.121	-0.005	0.115	0.165
1	0.298	0.221	0.593	0.143	0.258	0.157	0.401	0.125	0.294	0.347	0.092	0.495	0.326	0.369	0.117	0.37	0.551
2	0.474	0.417	0.933	0.269	0.457	0.259	0.628	0.258	0.507	0.602	0.231	0.813	0.556	0.624	0.246	0.627	0.938
3	0.657	0.627	1.264	0.399	0.659	0.388	0.857	0.402	0.73	0.862	0.377	1.128	0.792	0.885	0.382	0.886	1.324
4	0.849	0.849	1.581	0.538	0.864	0.519	1.09	0.567	0.963	1.13	0.536	1.433	1.042	1.154	0.532	1.147	1.707
5	1.053	1.083	1.873	0.684	1.071	0.677	1.324	0.751	1.207	1.398	0.7	1.722	1.3	1.427	0.693	1.409	2.079
6	1.262	1.324	2.143	0.835	1.277	0.84	1.556	0.947	1.454	1.661	0.872	1.993	1.564	1.7	0.863	1.668	2.432
7	1.474	1.565	2.388	0.992	1.477	1.019	1.782	1.155	1.703	1.915	1.045	2.235	1.833	1.968	1.043	1.919	2.756
8	1.684	1.802	2.6	1.151	1.665	1.201	1.999	1.366	1.947	2.147	1.217	2.443	2.1	2.216	1.226	2.16	3.045
9	1.886	2.026	2.767	1.309	1.84	1.385	2.195	1.572	2.182	2.351	1.38	2.614	2.361	2.442	1.411	2.386	3.293
10	2.075	2.233	2.898	1.465	1.996	1.567	2.373	1.767	2.402	2.527	1.528	2.739	2.609	2.643	1.593	2.587	3.478
11	2.248	2.415	2.991	1.61	2.121	1.738	2.522	1.941	2.605	2.661	1.663	2.812	2.841	2.797	1.765	2.769	3.604
12	2.399	2.57	3.035	1.743	2.218	1.9	2.636	2.087	2.782	2.745	1.765	2.844	3.046	2.903	1.926	2.918	3.661
13	2.519	2.696	3.029	1.864	2.284	2.043	2.72	2.201	2.929	2.785	1.842	2.825	3.223	2.968	2.066	3.033	3.652
14	2.612	2.794	2.986	1.96	2.315	2.168	2.762	2.276	3.048	2.78	1.895	2.748	3.368	2.977	2.185	3.117	3.569
15	2.672	2.862	2.904	2.031	2.306	2.273	2.766	2.31	3.137	2.722	1.909	2.635	3.469	2.926	2.28	3.161	3.415
16	2.697	2.898	2.784	2.08	2.264	2.352	2.738	2.297	3.184	2.62	1.898	2.489	3.535	2.832	2.342	3.167	3.204
17	2.681	2.906	2.63	2.102	2.192	2.411	2.665	2.244	3.197	2.483	1.857	2.301	3.558	2.694	2.375	3.135	2.942
18	2.634	2.888	2.455	2.087	2.082	2.439	2.562	2.154	3.18	2.309	1.788	2.094	3.531	2.509	2.375	3.067	2.639
19	2.554	2.847	2.261	2.047	1.948	2.45	2.434	2.024	3.126	2.112	1.7	1.875	3.47	2.297	2.339	2.967	2.304
20	2.438	2.782	2.055	1.982	1.795	2.426	2.275	1.865	3.034	1.898	1.593	1.646	3.367	2.064	2.274	2.833	1.959
21	2.29	2.695	1.843	1.883	1.624	2.389	2.102	1.686	2.917	1.677	1.473	1.42	3.222	1.815	2.182	2.676	1.615
22	2.122	2.585	1.633	1.762	1.444	2.317	1.917	1.494	2.774	1.455	1.346	1.202	3.052	1.565	2.057	2.499	1.281
23	1.934	2.455	1.43	1.623	1.262	2.233	1.724	1.293	2.603	1.24	1.217	0.999	2.851	1.319	1.912	2.303	0.975
24	1.731	2.305	1.236	1.464	1.08	2.119	1.534	1.098	2.414	1.038	1.091	0.813	2.629	1.085	1.751	2.1	0.706
25	1.52	2.139	1.057	1.294	0.909	1.996	1.347	0.913	2.212	0.852	0.97	0.646	2.396	0.87	1.571	1.894	0.473
26	1.309	1.959	0.893	1.118	0.75	1.849	1.171	0.745	1.999	0.685	0.861	0.503	2.154	0.678	1.387	1.687	0.278
27	1.102	1.768	0.746	0.94	0.604	1.697	1.007	0.598	1.782	0.536	0.762	0.382	1.912	0.509	1.2	1.488	0.122
28	0.905	1.571	0.616	0.767	0.476	1.531	0.858	0.471	1.566	0.41	0.676	0.278	1.675	0.365	1.015	1.297	0.015
29	0.724	1.371	0.504	0.603	0.369	1.362	0.724	0.369	1.355	0.303	0.602	0.192	1.447	0.245	0.84	1.118	-0.062
30	0.561	1.174	0.407	0.451	0.276	1.193	0.607	0.285	1.154	0.212	0.54	0.128	1.236	0.145	0.675	0.955	-0.112
31	0.418	0.983	0.325	0.317	0.199	1.023	0.506	0.219	0.968	0.137	0.489	0.076	1.04	0.065	0.526	0.806	-0.142
32	0.297	0.805	0.254	0.202	0.142	0.868	0.417	0.167	0.801	0.077	0.446	0.035	0.863	0.003	0.399	0.674	-0.154
33	0.199	0.641	0.196	0.103	0.095	0.713	0.345	0.125	0.651	0.029	0.409	0.008	0.708	-0.044	0.287	0.558	-0.152
34	0.122	0.494	0.149	0.027	0.058	0.584	0.285	0.095	0.523	-0.01	0.378	-0.009	0.571	-0.078	0.196	0.456	-0.144
35	0.063	0.365	0.11	-0.028	0.034	0.46	0.234	0.071	0.42	-0.038	0.35	-0.02	0.452	-0.099	0.13	0.369	-0.129
36	0.022	0.255	0.078	-0.07	0.017	0.362	0.194	0.053	0.335	-0.059	0.324	-0.022	0.352	-0.111	0.077	0.294	-0.11
37	-0.006	0.163	0.055	-0.094	0.006	0.275	0.162	0.041	0.268	-0.074	0.3	-0.019	0.266	-0.113	0.044	0.23	-0.086
38	-0.022	0.089	0.037	-0.106	0.001	0.209	0.138	0.034	0.223	-0.084	0.278	-0.011	0.194	-0.108	0.025	0.176	-0.061
39	-0.03	0.033	0.025	-0.11	0	0.157	0.12	0.032	0.191	-0.087	0.258	0.002	0.134	-0.098	0.016	0.132	-0.035
40	-0.032	-0.01	0.018	-0.106	0.002	0.118	0.109	0.035	0.169	-0.086	0.24	0.017	0.085	-0.081	0.018	0.095	-0.009
41	-0.029	-0.041	0.016	-0.098	0.008	0.093	0.103	0.042	0.158	-0.082	0.224	0.035	0.044	-0.061	0.025	0.066	0.016
42	-0.025	-0.061	0.018	-0.086	0.016	0.073	0.102	0.052	0.151	-0.075	0.21	0.053	0.014	-0.038	0.036	0.043	0.039
43	-0.02	-0.073	0.022	-0.074	0.026	0.063	0.105	0.065	0.149	-0.065	0.199	0.071	-0.009	-0.014	0.05	0.026	0.059
44	-0.013	-0.078	0.028	-0.06	0.038	0.054	0.111	0.081	0.149	-0.055	0.19	0.088	-0.026	0.011	0.064	0.014	0.075
45	-0.007	-0.078	0.035	-0.046	0.05	0.049	0.12	0.098	0.15	-0.043	0.183	0.104	-0.035	0.035	0.077	0.008	0.088
46	-0.002	-0.073	0.043	-0.032	0.063	0.044	0.13	0.115	0.15	-0.031	0.177	0.116	-0.039	0.059	0.089	0.005	0.095
47	0.003	-0.065	0.05	-0.019	0.075	0.04	0.141	0.131	0.15	-0.019	0.173	0.125	-0.039	0.081	0.099	0.006	0.098
48	0.008	-0.054	0.055	-0.005	0.086	0.036	0.151	0.146	0.149	-0.008	0.169	0.132	-0.034	0.1	0.106	0.01	0.098
49	0.013	-0.042	0.059	0.008	0.095	0.032	0.161	0.158	0.148	0.002	0.166	0.134	-0.026	0.117	0.111	0.016	0.095
50	0.018	-0.029	0.061	0.022	0.103	0.029	0.169	0.167	0.145	0.012	0.163	0.133	-0.016	0.131	0.114	0.025	0.089
51	0.022	-0.017	0.061	0.035	0.109	0.026	0.176	0.172	0.142	0.019	0.16	0.129	-0.004	0.141	0.115	0.034	0.082
52	0.027	-0.006	0.058	0.048	0.112	0.024	0.18	0.173	0.137	0.026	0.155	0.121	0.008	0.15	0.113	0.044	0.073
53	0.032	0.004	0.053	0.06	0.112	0.023	0.182	0.169	0.132	0.032	0.151	0.11	0.021	0.156	0.11	0.055	0.065
54	0.037	0.012	0.046	0.071	0.111	0.022	0.182	0.161	0.127	0.036	0.145	0.097	0.033	0.158	0.106	0.064	0.057
55	0.041	0.017	0.038	0.082	0.107	0.023	0.18	0.149	0.121	0.04	0.139	0.083	0.044	0.158	0.1	0.073	0.049
56	0.046	0.021	0.028	0.092	0.102	0.025	0.175	0.134	0.116	0.043	0.132	0.066	0.053	0.156	0.092	0.081	0.043
57	0.051	0.022	0.019	0.1	0.094	0.027	0.169	0.116	0.11	0.046	0.123	0.05	0.06	0.152	0.084	0.088	0.037
58	0.055	0.022	0.008	0.107	0.086	0.029	0.16	0.097	0.105	0.048	0.114	0.032	0.065	0.145	0.075	0.093	0.033
59	0.059	0.021	-0.002	0.112	0.076	0.03	0.15	0.077	0.099	0.049	0.104	0.016	0.068	0.137	0.066	0.096	0.029
60	0.062	0.018	-0.011	0.115	0.065	0.031	0.138	0.057	0.095	0.05	0.093	-0.001	0.069	0.127	0.055	0.097	0.026
61	0.065	0.015	-0.019	0.117	0.054	0.03	0.125	0.037	0.09	0.051	0.081	-0.017	0.068	0.115	0.044	0.097	0.023
62	0.067	0.012	-0.027	0.117	0.042	0.029	0.111	0.017	0.086	0.051	0.067	-0.032	0.064	0.103	0.032	0.094	0.02
63	0.068	0.008	-0.033	0.115	0.03	0.026	0.095	-0.001	0.082	0.05	0.054	-0.046	0.059	0.088	0.02	0.09	0.017
64	0.068	0.004	-0.038	0.111	0.019	0.022	0.078	-0.017	0.078	0.05	0.039	-0.058	0.051	0.072	0.008	0.083	0.014
65	0.067	0.001	-0.041	0.107	0.007	0.016	0.06	-0.033	0.073	0.048	0.023	-0.069	0.043	0.055	-0.005	0.075	0.01
66	0.064	-0.003	-0.044	0.1	-0.005	0.009	0.041	-0.046	0.069	0.046	0.01	-0.078	0.032	0.037	-0.018	0.065	0.006
67	0.06	-0.006	-0.046	0.092	-0.017	0	0.021	-0.058	0.065	0.044	-0.011	-0.087	0.021	0.018	-0.031	0.053	0.002
68	0.055	-0.008	-0.046	0.083	-0.028	-0.011	0	-0.069	0.06	0.04	-0.028	-0.094	0.008	-0.002	-0.045	0.039	-0.002
69	0.047	-0.011	-0.047	0.073	-0.04	-0.022	-0.022	-0.079	0.055	0.036	-0.047	-0.101	-0.005	-0.023	-0.059	0.023	-0.007
70	0.038	-0.014	-0.047	0.062	-0.052	-0.035	-0.045	-0.089	0.049	0.03	-0.066	-0.107	-0.02	-0.045	-0.073	0.006	-0.013
71	0.028	-0.017	-0.048	0.05	-0.065	-0.049	-0.069	-0.098	0.042	0.024	-0.085	-0.113	-0.036	-0.067	-0.088	-0.012	-0.018
72	0.015	-0.021	-0.048	0.038	-0.078	-0.063	-0.094	-0.107	0.035	0.016	-0.105	-0.119	-0.053	-0.089	-0.103	-0.032	-0.025
73	0	-0.025	-0.05	0.025	-0.093	-0.079	-0.119	-0.116	0.026	0.007	-0.125	-0.125	-0.07	-0.113	-0.118	-0.054	-0.032
74	-0.017	-0.031	-0.052	0.011	-0.108	-0.095	-0.145	-0.125	0.016	-0.004	-0.145	-0.131	-0.088	-0.136	-0.135	-0.077	-0.04
75	-0.036	-0.037	-0.057	-0.003	-0.124	-0.113	-0.172	-0.136	0.005	-0.017	-0.166	-0.138	-0.107	-0.16	-0.151	-0.101	-0.048
76	-0.057	-0.044	-0.063	-0.018	-0.143	-0.13	-0.198	-0.147	-0.008	-0.032	-0.187	-0.146	-0.127	-0.184	-0.168	-0.125	-0.058
77	-0.081	-0.053	-0.07	-0.034	-0.163	-0.15	-0.225	-0.159	-0.022	-0.049	-0.207	-0.156	-0.148	-0.208	-0.186	-0.15	-0.069
78	-0.106	-0.062	-0.08	-0.051	-0.184	-0.169	-0.251	-0.173	-0.039	-0.068	-0.228	-0.166	-0.169	-0.232	-0.204	-0.176	-0.082
79	-0.132	-0.073	-0.092	-0.068	-0.207	-0.189	-0.276	-0.187	-0.057	-0.09	-0.248	-0.177	-0.191	-0.257	-0.223	-0.202	-0.097
80	-0.161	-0.086	-0.105	-0.087	-0.232	-0.208	-0.301	-0.202	-0.077	-0.113	-0.268	-0.19	-0.213	-0.28	-0.242	-0.228	-0.113
81	-0.192	-0.099	-0.121	-0.106	-0.257	-0.228	-0.324	-0.218	-0.098	-0.138	-0.286	-0.203	-0.234	-0.303	-0.261	-0.253	-0.13
82	-0.223	-0.113	-0.138	-0.126	-0.283	-0.247	-0.345	-0.234	-0.122	-0.165	-0.305	-0.217	-0.255	-0.325	-0.279	-0.277	-0.149
83	-0.254	-0.129	-0.157	-0.147	-0.31	-0.265	-0.366	-0.25	-0.146	-0.193	-0.321	-0.232	-0.276	-0.345	-0.297	-0.3	-0.169
84	-0.286	-0.146	-0.177	-0.167	-0.335	-0.282	-0.382	-0.265	-0.171	-0.222	-0.336	-0.246	-0.296	-0.363	-0.314	-0.321	-0.189
85	-0.316	-0.163	-0.196	-0.188	-0.359	-0.297	-0.397	-0.279	-0.197	-0.25	-0.349	-0.259	-0.314	-0.379	-0.329	-0.34	-0.21
86	-0.344	-0.18	-0.215	-0.208	-0.381	-0.309	-0.408	-0.293	-0.222	-0.276	-0.359	-0.272	-0.33	-0.393	-0.341	-0.355	-0.23
87	-0.369	-0.197	-0.233	-0.227	-0.4	-0.318	-0.416	-0.304	-0.246	-0.301	-0.367	-0.283	-0.343	-0.403	-0.351	-0.368	-0.249
88	-0.39	-0.213	-0.249	-0.244	-0.415	-0.325	-0.421	-0.312	-0.269	-0.323	-0.373	-0.292	-0.354	-0.41	-0.358	-0.378	-0.267
89	-0.407	-0.227	-0.262	-0.26	-0.427	-0.328	-0.422	-0.318	-0.288	-0.342	-0.374	-0.298	-0.361	-0.414	-0.362	-0.383	-0.282
90	-0.419	-0.239	-0.271	-0.271	-0.433	-0.326	-0.419	-0.32	-0.305	-0.355	-0.372	-0.301	-0.365	-0.413	-0.363	-0.385	-0.293
91	-0.425	-0.249	-0.279	-0.281	-0.434	-0.323	-0.413	-0.319	-0.318	-0.365	-0.367	-0.301	-0.365	-0.409	-0.358	-0.383	-0.3
92	-0.423	-0.255	-0.28	-0.287	-0.43	-0.314	-0.403	-0.315	-0.326	-0.37	-0.358	-0.298	-0.361	-0.401	-0.351	-0.376	-0.303
93	-0.416	-0.256	-0.277	-0.289	-0.42	-0.303	-0.389	-0.307	-0.33	-0.367	-0.347	-0.291	-0.354	-0.388	-0.34	-0.367	-0.302
94	-0.403	-0.254	-0.27	-0.287	-0.404	-0.288	-0.373	-0.295	-0.328	-0.36	-0.331	-0.28	-0.342	-0.372	-0.324	-0.353	-0.296
95	-0.384	-0.247	-0.26	-0.283	-0.385	-0.272	-0.353	-0.281	-0.323	-0.348	-0.312	-0.267	-0.327	-0.353	-0.306	-0.336	-0.285
96	-0.359	-0.236	-0.245	-0.275	-0.362	-0.252	-0.331	-0.264	-0.313	-0.331	-0.292	-0.251	-0.31	-0.33	-0.285	-0.317	-0.271
97	-0.33	-0.222	-0.227	-0.264	-0.334	-0.232	-0.306	-0.243	-0.299	-0.31	-0.269	-0.232	-0.289	-0.305	-0.261	-0.294	-0.253
98	-0.298	-0.205	-0.207	-0.251	-0.304	-0.211	-0.281	-0.222	-0.284	-0.286	-0.245	-0.212	-0.267	-0.279	-0.236	-0.271	-0.233
99	-0.264	-0.187	-0.185	-0.237	-0.273	-0.189	-0.254	-0.199	-0.266	-0.261	-0.22	-0.191	-0.245	-0.251	-0.209	-0.246	-0.21
AsKneeAddAbdMom
%GC	subject 1	subject 2	subject 3	subject 4	subject 5	subject 6	subject 7	subject 8	subject 9	subject 10	subject 11	subject 12	subject 13	subject 14	subject 15	subject 16	subject 17
0	0.067	0.036	0.048	0.058	0.129	0.022	0.203	0.036	0.026	0.12	-0.01	0.135	0.156	0.035	-0.014	0.053	0.048
1	0.158	0.101	0.093	0.062	0.247	0.031	0.361	0.067	0.024	0.191	-0.034	0.239	0.256	0.051	-0.057	0.068	0.062
2	0.252	0.168	0.136	0.064	0.364	0.039	0.518	0.101	0.021	0.26	-0.055	0.34	0.354	0.069	-0.101	0.082	0.075
3	0.348	0.24	0.176	0.063	0.481	0.047	0.675	0.136	0.017	0.327	-0.072	0.438	0.451	0.088	-0.146	0.095	0.085
4	0.447	0.315	0.21	0.057	0.595	0.056	0.83	0.175	0.01	0.39	-0.08	0.528	0.543	0.109	-0.194	0.107	0.095
5	0.549	0.393	0.236	0.045	0.704	0.064	0.982	0.217	0.001	0.446	-0.083	0.607	0.631	0.131	-0.242	0.117	0.102
6	0.652	0.472	0.259	0.03	0.81	0.072	1.128	0.261	-0.011	0.496	-0.08	0.676	0.713	0.154	-0.292	0.126	0.108
7	0.753	0.55	0.277	0.009	0.909	0.081	1.267	0.306	-0.024	0.541	-0.071	0.731	0.787	0.178	-0.342	0.132	0.112
8	0.851	0.624	0.29	-0.016	0.998	0.09	1.396	0.351	-0.039	0.577	-0.06	0.77	0.854	0.203	-0.391	0.137	0.114
9	0.942	0.69	0.3	-0.043	1.079	0.099	1.512	0.395	-0.055	0.606	-0.048	0.795	0.911	0.227	-0.439	0.14	0.116
10	1.024	0.749	0.307	-0.071	1.148	0.108	1.615	0.437	-0.071	0.629	-0.038	0.805	0.957	0.252	-0.483	0.141	0.119
11	1.096	0.797	0.313	-0.1	1.204	0.116	1.698	0.474	-0.085	0.645	-0.03	0.799	0.994	0.274	-0.523	0.141	0.122
12	1.154	0.835	0.317	-0.127	1.247	0.125	1.763	0.505	-0.098	0.654	-0.026	0.783	1.018	0.295	-0.559	0.139	0.128
13	1.197	0.864	0.321	-0.153	1.277	0.131	1.81	0.529	-0.107	0.657	-0.028	0.756	1.03	0.315	-0.589	0.136	0.135
14	1.225	0.884	0.325	-0.174	1.293	0.135	1.833	0.546	-0.113	0.655	-0.033	0.718	1.031	0.331	-0.611	0.132	0.145
15	1.24	0.898	0.329	-0.19	1.294	0.138	1.836	0.554	-0.115	0.646	-0.046	0.674	1.019	0.343	-0.627	0.128	0.156
16	1.239	0.907	0.333	-0.203	1.282	0.139	1.819	0.554	-0.111	0.631	-0.063	0.625	0.998	0.352	-0.633	0.124	0.167
17	1.223	0.913	0.337	-0.21	1.258	0.138	1.779	0.544	-0.103	0.612	-0.086	0.572	0.966	0.358	-0.631	0.12	0.178
18	1.197	0.916	0.34	-0.211	1.22	0.135	1.72	0.527	-0.091	0.585	-0.115	0.518	0.923	0.357	-0.62	0.117	0.187
19	1.161	0.918	0.341	-0.208	1.171	0.133	1.646	0.501	-0.075	0.554	-0.146	0.463	0.873	0.351	-0.6	0.115	0.191
20	1.115	0.918	0.34	-0.199	1.113	0.129	1.554	0.467	-0.056	0.517	-0.183	0.409	0.816	0.341	-0.572	0.113	0.19
21	1.061	0.916	0.337	-0.184	1.045	0.125	1.449	0.428	-0.035	0.475	-0.222	0.357	0.751	0.326	-0.536	0.111	0.183
22	1.001	0.911	0.331	-0.166	0.969	0.123	1.335	0.385	-0.012	0.429	-0.263	0.308	0.683	0.305	-0.494	0.109	0.17
23	0.938	0.901	0.32	-0.144	0.886	0.121	1.21	0.338	0.009	0.381	-0.306	0.262	0.61	0.28	-0.448	0.106	0.148
24	0.871	0.887	0.306	-0.12	0.798	0.12	1.082	0.29	0.029	0.33	-0.347	0.219	0.535	0.25	-0.398	0.102	0.122
25	0.802	0.866	0.287	-0.094	0.706	0.12	0.95	0.242	0.047	0.278	-0.387	0.179	0.458	0.218	-0.346	0.096	0.09
26	0.732	0.839	0.266	-0.068	0.612	0.122	0.819	0.196	0.062	0.226	-0.424	0.143	0.381	0.184	-0.296	0.087	0.056
27	0.663	0.804	0.241	-0.044	0.517	0.124	0.69	0.151	0.072	0.176	-0.456	0.11	0.305	0.149	-0.246	0.075	0.02
28	0.595	0.763	0.214	-0.022	0.424	0.127	0.568	0.11	0.077	0.128	-0.484	0.08	0.232	0.115	-0.201	0.061	-0.015
29	0.527	0.716	0.185	-0.005	0.336	0.13	0.452	0.073	0.077	0.084	-0.505	0.054	0.161	0.085	-0.161	0.045	-0.046
30	0.461	0.664	0.156	0.007	0.251	0.131	0.346	0.04	0.07	0.045	-0.519	0.031	0.094	0.057	-0.125	0.025	-0.074
31	0.396	0.607	0.127	0.013	0.173	0.132	0.252	0.012	0.058	0.011	-0.526	0.012	0.033	0.033	-0.096	0.004	-0.098
32	0.334	0.545	0.099	0.012	0.105	0.129	0.166	-0.011	0.039	-0.017	-0.528	-0.006	-0.024	0.014	-0.075	-0.018	-0.117
33	0.275	0.481	0.073	0.006	0.045	0.126	0.096	-0.03	0.016	-0.039	-0.524	-0.019	-0.072	0	-0.059	-0.04	-0.132
34	0.218	0.416	0.05	-0.008	-0.008	0.117	0.037	-0.044	-0.012	-0.057	-0.514	-0.029	-0.114	-0.011	-0.049	-0.061	-0.143
35	0.164	0.352	0.03	-0.025	-0.048	0.107	-0.012	-0.054	-0.044	-0.068	-0.501	-0.038	-0.149	-0.018	-0.046	-0.081	-0.152
36	0.114	0.289	0.014	-0.046	-0.08	0.091	-0.048	-0.061	-0.078	-0.076	-0.486	-0.044	-0.175	-0.022	-0.046	-0.098	-0.16
37	0.069	0.228	0	-0.07	-0.105	0.074	-0.076	-0.065	-0.113	-0.08	-0.468	-0.048	-0.195	-0.024	-0.051	-0.112	-0.166
38	0.028	0.173	-0.01	-0.094	-0.122	0.053	-0.095	-0.067	-0.146	-0.081	-0.45	-0.051	-0.208	-0.025	-0.058	-0.123	-0.172
39	-0.007	0.123	-0.018	-0.116	-0.131	0.03	-0.106	-0.067	-0.178	-0.08	-0.431	-0.053	-0.214	-0.025	-0.066	-0.131	-0.176
40	-0.037	0.079	-0.023	-0.137	-0.136	0.006	-0.111	-0.067	-0.207	-0.077	-0.41	-0.053	-0.214	-0.025	-0.075	-0.135	-0.179
41	-0.061	0.041	-0.026	-0.154	-0.136	-0.018	-0.111	-0.067	-0.231	-0.074	-0.39	-0.053	-0.21	-0.025	-0.084	-0.136	-0.179
42	-0.079	0.01	-0.027	-0.167	-0.132	-0.04	-0.107	-0.067	-0.25	-0.07	-0.369	-0.052	-0.202	-0.025	-0.093	-0.134	-0.177
43	-0.092	-0.015	-0.028	-0.176	-0.126	-0.06	-0.099	-0.067	-0.264	-0.065	-0.347	-0.051	-0.19	-0.026	-0.1	-0.13	-0.173
44	-0.1	-0.035	-0.028	-0.18	-0.118	-0.077	-0.089	-0.068	-0.273	-0.06	-0.324	-0.049	-0.177	-0.028	-0.106	-0.124	-0.165
45	-0.103	-0.051	-0.027	-0.181	-0.108	-0.091	-0.078	-0.069	-0.276	-0.055	-0.299	-0.047	-0.161	-0.031	-0.111	-0.117	-0.154
46	-0.103	-0.061	-0.026	-0.179	-0.097	-0.102	-0.065	-0.071	-0.275	-0.05	-0.274	-0.044	-0.145	-0.034	-0.113	-0.109	-0.141
47	-0.1	-0.069	-0.024	-0.174	-0.087	-0.109	-0.052	-0.074	-0.269	-0.045	-0.246	-0.041	-0.128	-0.037	-0.115	-0.1	-0.126
48	-0.094	-0.073	-0.021	-0.167	-0.076	-0.112	-0.038	-0.076	-0.259	-0.039	-0.219	-0.038	-0.11	-0.04	-0.115	-0.091	-0.109
49	-0.087	-0.075	-0.019	-0.158	-0.065	-0.112	-0.024	-0.078	-0.246	-0.033	-0.191	-0.035	-0.092	-0.043	-0.114	-0.081	-0.092
50	-0.078	-0.075	-0.016	-0.147	-0.054	-0.11	-0.01	-0.079	-0.231	-0.027	-0.164	-0.031	-0.075	-0.045	-0.112	-0.072	-0.074
51	-0.069	-0.074	-0.013	-0.136	-0.044	-0.105	0.003	-0.078	-0.213	-0.022	-0.138	-0.027	-0.058	-0.047	-0.109	-0.063	-0.057
52	-0.059	-0.072	-0.01	-0.125	-0.035	-0.099	0.015	-0.077	-0.193	-0.016	-0.114	-0.023	-0.04	-0.048	-0.105	-0.054	-0.042
53	-0.049	-0.069	-0.006	-0.113	-0.027	-0.092	0.027	-0.073	-0.172	-0.01	-0.092	-0.018	-0.024	-0.048	-0.101	-0.045	-0.027
54	-0.039	-0.065	-0.002	-0.101	-0.019	-0.084	0.037	-0.068	-0.152	-0.004	-0.072	-0.013	-0.007	-0.046	-0.096	-0.037	-0.014
55	-0.03	-0.059	0.001	-0.088	-0.012	-0.075	0.046	-0.061	-0.131	0.001	-0.053	-0.008	0.009	-0.043	-0.09	-0.028	-0.003
56	-0.02	-0.054	0.005	-0.075	-0.005	-0.066	0.054	-0.053	-0.111	0.007	-0.037	-0.003	0.025	-0.038	-0.084	-0.019	0.007
57	-0.01	-0.047	0.009	-0.063	0.001	-0.056	0.061	-0.044	-0.092	0.013	-0.023	0.003	0.04	-0.032	-0.077	-0.01	0.015
58	0	-0.04	0.013	-0.05	0.006	-0.046	0.066	-0.035	-0.074	0.018	-0.011	0.009	0.054	-0.025	-0.07	-0.001	0.022
59	0.01	-0.033	0.016	-0.038	0.011	-0.035	0.071	-0.026	-0.058	0.023	0	0.014	0.068	-0.017	-0.062	0.008	0.028
60	0.02	-0.026	0.02	-0.026	0.016	-0.025	0.075	-0.017	-0.043	0.029	0.01	0.02	0.081	-0.008	-0.054	0.017	0.033
61	0.031	-0.017	0.023	-0.014	0.02	-0.014	0.077	-0.009	-0.03	0.034	0.018	0.027	0.093	0.002	-0.045	0.026	0.038
62	0.042	-0.009	0.026	-0.003	0.024	-0.003	0.078	0	-0.017	0.04	0.025	0.033	0.105	0.013	-0.036	0.034	0.042
63	0.053	-0.001	0.029	0.008	0.028	0.008	0.079	0.008	-0.006	0.046	0.031	0.04	0.115	0.024	-0.026	0.043	0.046
64	0.064	0.008	0.032	0.018	0.033	0.019	0.079	0.015	0.005	0.053	0.037	0.046	0.125	0.035	-0.015	0.051	0.049
65	0.076	0.016	0.034	0.029	0.037	0.03	0.078	0.023	0.014	0.06	0.042	0.053	0.133	0.046	-0.004	0.059	0.053
66	0.087	0.025	0.037	0.038	0.042	0.04	0.077	0.029	0.023	0.068	0.046	0.06	0.14	0.057	0.007	0.067	0.057
67	0.098	0.034	0.039	0.047	0.046	0.05	0.075	0.035	0.031	0.075	0.05	0.066	0.146	0.068	0.02	0.074	0.06
68	0.109	0.042	0.042	0.056	0.051	0.06	0.073	0.041	0.039	0.083	0.054	0.073	0.15	0.078	0.033	0.08	0.064
69	0.119	0.051	0.045	0.064	0.056	0.069	0.071	0.047	0.047	0.091	0.058	0.079	0.154	0.087	0.046	0.087	0.069
70	0.128	0.06	0.047	0.072	0.061	0.078	0.068	0.052	0.054	0.098	0.062	0.085	0.157	0.095	0.06	0.093	0.073
71	0.136	0.069	0.051	0.08	0.065	0.087	0.065	0.057	0.061	0.106	0.065	0.09	0.158	0.103	0.073	0.098	0.077
72	0.142	0.077	0.054	0.088	0.07	0.095	0.061	0.061	0.068	0.113	0.067	0.094	0.158	0.11	0.088	0.102	0.081
73	0.148	0.085	0.058	0.095	0.073	0.102	0.058	0.065	0.074	0.12	0.07	0.098	0.157	0.115	0.102	0.106	0.085
74	0.151	0.093	0.063	0.101	0.077	0.109	0.054	0.068	0.08	0.126	0.072	0.101	0.155	0.12	0.117	0.11	0.089
75	0.153	0.1	0.068	0.108	0.079	0.116	0.05	0.07	0.087	0.132	0.073	0.103	0.152	0.125	0.131	0.113	0.093
76	0.154	0.106	0.073	0.115	0.081	0.122	0.046	0.072	0.093	0.137	0.074	0.104	0.149	0.129	0.145	0.116	0.098
77	0.153	0.112	0.079	0.123	0.082	0.128	0.043	0.073	0.099	0.141	0.074	0.105	0.144	0.132	0.158	0.117	0.102
78	0.151	0.116	0.086	0.13	0.082	0.134	0.039	0.074	0.106	0.143	0.074	0.104	0.139	0.135	0.17	0.119	0.106
79	0.148	0.12	0.093	0.138	0.08	0.139	0.035	0.074	0.112	0.145	0.073	0.102	0.133	0.137	0.181	0.121	0.11
80	0.143	0.122	0.1	0.145	0.077	0.143	0.031	0.074	0.119	0.145	0.072	0.099	0.127	0.139	0.191	0.122	0.114
81	0.137	0.124	0.107	0.153	0.073	0.146	0.027	0.073	0.125	0.145	0.071	0.096	0.121	0.141	0.2	0.123	0.117
82	0.131	0.124	0.114	0.16	0.068	0.148	0.023	0.071	0.131	0.143	0.069	0.091	0.114	0.143	0.208	0.123	0.12
83	0.124	0.123	0.122	0.168	0.062	0.149	0.02	0.07	0.136	0.14	0.066	0.087	0.106	0.144	0.213	0.124	0.121
84	0.117	0.12	0.129	0.175	0.055	0.148	0.016	0.067	0.142	0.135	0.063	0.081	0.099	0.145	0.217	0.124	0.123
85	0.11	0.117	0.135	0.182	0.047	0.146	0.013	0.065	0.146	0.13	0.06	0.075	0.092	0.145	0.219	0.123	0.123
86	0.102	0.113	0.141	0.188	0.038	0.142	0.009	0.062	0.15	0.124	0.057	0.07	0.085	0.145	0.22	0.123	0.122
87	0.094	0.107	0.145	0.192	0.029	0.137	0.007	0.058	0.153	0.117	0.054	0.063	0.078	0.144	0.219	0.122	0.12
88	0.087	0.101	0.148	0.196	0.02	0.131	0.004	0.055	0.155	0.109	0.05	0.057	0.071	0.142	0.215	0.121	0.117
89	0.08	0.093	0.15	0.199	0.011	0.124	0.002	0.051	0.155	0.101	0.047	0.051	0.064	0.139	0.21	0.119	0.112
90	0.073	0.085	0.149	0.199	0.003	0.116	0	0.047	0.154	0.092	0.043	0.045	0.057	0.136	0.204	0.116	0.107
91	0.066	0.076	0.147	0.198	-0.004	0.108	-0.002	0.043	0.151	0.084	0.039	0.04	0.05	0.131	0.195	0.113	0.1
92	0.059	0.066	0.144	0.195	-0.011	0.099	-0.003	0.039	0.147	0.075	0.036	0.035	0.043	0.125	0.185	0.109	0.092
93	0.053	0.056	0.137	0.189	-0.017	0.091	-0.005	0.034	0.142	0.066	0.032	0.031	0.036	0.118	0.174	0.104	0.083
94	0.047	0.047	0.13	0.182	-0.021	0.083	-0.006	0.03	0.135	0.058	0.028	0.027	0.03	0.111	0.162	0.099	0.073
95	0.041	0.037	0.121	0.173	-0.024	0.075	-0.006	0.026	0.127	0.05	0.025	0.023	0.024	0.102	0.149	0.093	0.063
96	0.035	0.027	0.11	0.162	-0.027	0.067	-0.006	0.021	0.117	0.041	0.021	0.02	0.017	0.093	0.135	0.086	0.053
97	0.029	0.018	0.099	0.15	-0.028	0.06	-0.005	0.017	0.107	0.034	0.017	0.017	0.011	0.083	0.121	0.079	0.042
98	0.023	0.009	0.086	0.137	-0.029	0.054	-0.004	0.013	0.097	0.026	0.014	0.014	0.006	0.073	0.106	0.071	0.031
99	0.017	0	0.073	0.123	-0.03	0.047	-0.004	0.011	0.086	0.019	0.01	0.011	0	0.062	0.092	0.064	0.021
AsKneeIntExtlRMom
%GC	subject 1	subject 2	subject 3	subject 4	subject 5	subject 6	subject 7	subject 8	subject 9	subject 10	subject 11	subject 12	subject 13	subject 14	subject 15	subject 16	subject 17
0	-0.004	-0.006	-0.025	-0.004	-0.009	-0.001	-0.034	-0.003	-0.005	-0.025	-0.014	-0.021	-0.01	-0.007	0.003	-0.006	-0.01
1	-0.006	-0.015	-0.065	-0.006	-0.018	-0.003	-0.073	-0.002	-0.011	-0.051	-0.032	-0.046	-0.016	-0.017	0.006	-0.012	-0.022
2	-0.011	-0.025	-0.105	-0.009	-0.028	-0.004	-0.114	-0.004	-0.019	-0.079	-0.048	-0.072	-0.024	-0.028	0.01	-0.018	-0.035
3	-0.016	-0.036	-0.144	-0.013	-0.039	-0.008	-0.155	-0.008	-0.027	-0.109	-0.064	-0.098	-0.033	-0.04	0.013	-0.025	-0.05
4	-0.023	-0.05	-0.184	-0.017	-0.052	-0.012	-0.2	-0.016	-0.037	-0.141	-0.076	-0.124	-0.046	-0.054	0.016	-0.033	-0.067
5	-0.033	-0.065	-0.222	-0.021	-0.067	-0.019	-0.245	-0.028	-0.05	-0.177	-0.087	-0.15	-0.06	-0.07	0.018	-0.041	-0.087
6	-0.046	-0.084	-0.26	-0.027	-0.085	-0.027	-0.293	-0.043	-0.064	-0.214	-0.094	-0.175	-0.077	-0.088	0.019	-0.051	-0.11
7	-0.06	-0.104	-0.298	-0.034	-0.105	-0.037	-0.343	-0.062	-0.081	-0.252	-0.098	-0.198	-0.099	-0.107	0.02	-0.062	-0.136
8	-0.078	-0.127	-0.335	-0.042	-0.127	-0.049	-0.393	-0.084	-0.1	-0.29	-0.1	-0.22	-0.122	-0.128	0.019	-0.075	-0.163
9	-0.098	-0.152	-0.369	-0.051	-0.152	-0.063	-0.444	-0.108	-0.121	-0.328	-0.098	-0.238	-0.149	-0.149	0.017	-0.089	-0.192
10	-0.119	-0.179	-0.401	-0.061	-0.177	-0.078	-0.493	-0.134	-0.145	-0.364	-0.093	-0.252	-0.178	-0.17	0.013	-0.104	-0.221
11	-0.143	-0.207	-0.43	-0.073	-0.203	-0.095	-0.539	-0.159	-0.169	-0.397	-0.086	-0.261	-0.208	-0.189	0.007	-0.121	-0.248
12	-0.167	-0.235	-0.453	-0.086	-0.229	-0.113	-0.581	-0.184	-0.196	-0.424	-0.075	-0.265	-0.239	-0.206	0	-0.139	-0.273
13	-0.19	-0.264	-0.471	-0.101	-0.254	-0.131	-0.618	-0.206	-0.223	-0.445	-0.06	-0.265	-0.269	-0.221	-0.009	-0.157	-0.294
14	-0.213	-0.294	-0.484	-0.115	-0.276	-0.15	-0.648	-0.225	-0.25	-0.459	-0.043	-0.258	-0.297	-0.231	-0.019	-0.175	-0.31
15	-0.235	-0.324	-0.49	-0.13	-0.296	-0.168	-0.671	-0.239	-0.277	-0.464	-0.022	-0.247	-0.323	-0.237	-0.029	-0.193	-0.319
16	-0.254	-0.353	-0.49	-0.145	-0.312	-0.185	-0.686	-0.248	-0.302	-0.462	0.001	-0.233	-0.345	-0.238	-0.041	-0.21	-0.321
17	-0.27	-0.381	-0.483	-0.159	-0.324	-0.201	-0.69	-0.251	-0.326	-0.452	0.027	-0.215	-0.363	-0.235	-0.053	-0.225	-0.315
18	-0.283	-0.407	-0.471	-0.173	-0.33	-0.216	-0.685	-0.248	-0.347	-0.433	0.055	-0.194	-0.374	-0.226	-0.064	-0.238	-0.302
19	-0.293	-0.431	-0.453	-0.185	-0.331	-0.229	-0.671	-0.239	-0.365	-0.407	0.084	-0.173	-0.382	-0.213	-0.074	-0.249	-0.279
20	-0.298	-0.453	-0.43	-0.196	-0.328	-0.239	-0.646	-0.223	-0.379	-0.376	0.114	-0.151	-0.382	-0.197	-0.083	-0.256	-0.249
21	-0.299	-0.471	-0.403	-0.204	-0.318	-0.248	-0.613	-0.203	-0.388	-0.34	0.144	-0.13	-0.376	-0.177	-0.09	-0.26	-0.214
22	-0.296	-0.484	-0.373	-0.21	-0.303	-0.253	-0.573	-0.18	-0.393	-0.301	0.174	-0.11	-0.365	-0.155	-0.095	-0.261	-0.176
23	-0.29	-0.493	-0.342	-0.213	-0.284	-0.257	-0.525	-0.152	-0.392	-0.261	0.202	-0.092	-0.347	-0.132	-0.097	-0.257	-0.134
24	-0.28	-0.496	-0.31	-0.213	-0.261	-0.258	-0.473	-0.124	-0.385	-0.22	0.227	-0.076	-0.324	-0.108	-0.098	-0.25	-0.094
25	-0.267	-0.494	-0.277	-0.209	-0.234	-0.257	-0.417	-0.097	-0.373	-0.181	0.249	-0.062	-0.297	-0.085	-0.095	-0.239	-0.055
26	-0.253	-0.485	-0.245	-0.202	-0.205	-0.254	-0.36	-0.071	-0.356	-0.144	0.267	-0.05	-0.266	-0.065	-0.09	-0.224	-0.021
27	-0.236	-0.47	-0.214	-0.192	-0.175	-0.249	-0.303	-0.047	-0.334	-0.11	0.28	-0.04	-0.232	-0.046	-0.083	-0.206	0.009
28	-0.217	-0.45	-0.184	-0.178	-0.145	-0.241	-0.248	-0.027	-0.307	-0.08	0.288	-0.031	-0.197	-0.029	-0.075	-0.186	0.031
29	-0.198	-0.424	-0.157	-0.162	-0.116	-0.232	-0.196	-0.011	-0.277	-0.055	0.29	-0.023	-0.161	-0.017	-0.065	-0.164	0.047
30	-0.178	-0.394	-0.132	-0.143	-0.089	-0.221	-0.15	0.002	-0.243	-0.033	0.288	-0.017	-0.125	-0.007	-0.054	-0.141	0.058
31	-0.158	-0.36	-0.109	-0.123	-0.065	-0.208	-0.109	0.011	-0.208	-0.016	0.281	-0.012	-0.092	0.001	-0.043	-0.118	0.065
32	-0.137	-0.323	-0.088	-0.101	-0.044	-0.195	-0.072	0.017	-0.173	-0.003	0.27	-0.008	-0.06	0.006	-0.032	-0.095	0.068
33	-0.118	-0.284	-0.07	-0.08	-0.027	-0.18	-0.043	0.021	-0.138	0.006	0.257	-0.005	-0.032	0.01	-0.022	-0.074	0.07
34	-0.099	-0.245	-0.055	-0.06	-0.012	-0.165	-0.019	0.022	-0.103	0.013	0.242	-0.002	-0.008	0.011	-0.013	-0.054	0.071
35	-0.08	-0.207	-0.041	-0.041	-0.001	-0.149	0.001	0.022	-0.072	0.017	0.226	0	0.012	0.012	-0.004	-0.037	0.073
36	-0.063	-0.171	-0.03	-0.023	0.007	-0.132	0.015	0.021	-0.042	0.019	0.212	0.002	0.026	0.011	0.002	-0.022	0.076
37	-0.048	-0.137	-0.021	-0.009	0.012	-0.115	0.026	0.019	-0.016	0.019	0.197	0.002	0.037	0.01	0.007	-0.01	0.078
38	-0.034	-0.108	-0.013	0.003	0.015	-0.098	0.034	0.017	0.006	0.018	0.184	0.003	0.044	0.009	0.011	0	0.081
39	-0.022	-0.081	-0.008	0.012	0.016	-0.081	0.039	0.016	0.024	0.017	0.173	0.004	0.048	0.007	0.014	0.007	0.084
40	-0.013	-0.059	-0.003	0.018	0.016	-0.065	0.044	0.015	0.04	0.015	0.163	0.003	0.048	0.005	0.016	0.012	0.086
41	-0.005	-0.041	0	0.022	0.016	-0.051	0.046	0.015	0.051	0.013	0.154	0.003	0.047	0.005	0.017	0.015	0.087
42	0.001	-0.026	0.002	0.025	0.015	-0.037	0.049	0.016	0.06	0.01	0.146	0.003	0.044	0.004	0.017	0.016	0.086
43	0.005	-0.014	0.004	0.025	0.013	-0.025	0.05	0.019	0.066	0.009	0.138	0.003	0.04	0.002	0.016	0.017	0.083
44	0.008	-0.006	0.005	0.024	0.012	-0.015	0.052	0.023	0.071	0.007	0.13	0.003	0.035	0.003	0.015	0.017	0.078
45	0.009	0.001	0.005	0.023	0.01	-0.007	0.053	0.028	0.073	0.006	0.12	0.003	0.03	0.002	0.014	0.016	0.072
46	0.01	0.004	0.005	0.021	0.008	-0.001	0.053	0.034	0.074	0.004	0.11	0.002	0.025	0.002	0.013	0.014	0.063
47	0.01	0.007	0.004	0.019	0.007	0.004	0.052	0.041	0.074	0.003	0.098	0.002	0.021	0.001	0.013	0.012	0.054
48	0.009	0.008	0.004	0.016	0.006	0.007	0.051	0.048	0.072	0.002	0.086	0.002	0.017	0.001	0.012	0.011	0.045
49	0.008	0.008	0.003	0.014	0.005	0.009	0.047	0.055	0.069	0.001	0.074	0.002	0.013	0.001	0.011	0.01	0.036
50	0.007	0.008	0.003	0.013	0.004	0.01	0.044	0.06	0.064	0.001	0.061	0.002	0.01	0.002	0.01	0.008	0.027
51	0.006	0.007	0.002	0.011	0.004	0.01	0.039	0.063	0.058	0.001	0.05	0.001	0.007	0.003	0.009	0.007	0.02
52	0.005	0.006	0.002	0.01	0.003	0.01	0.034	0.064	0.052	0	0.039	0.001	0.005	0.003	0.009	0.005	0.014
53	0.006	0.005	0.002	0.009	0.003	0.009	0.029	0.063	0.045	0	0.029	0.001	0.003	0.003	0.009	0.004	0.009
54	0.004	0.005	0.002	0.008	0.002	0.008	0.023	0.059	0.038	-0.001	0.021	0.001	0.001	0.003	0.009	0.004	0.005
55	0.003	0.004	0.002	0.008	0.002	0.008	0.019	0.053	0.031	-0.001	0.014	0.001	0	0.003	0.009	0.003	0.003
56	0.002	0.003	0.002	0.008	0.002	0.007	0.014	0.046	0.024	-0.001	0.009	0.001	-0.002	0.003	0.009	0.002	0.001
57	0.001	0.003	0.002	0.008	0.002	0.006	0.01	0.039	0.018	-0.001	0.004	0.001	-0.002	0.003	0.008	0.002	0
58	0.001	0.002	0.001	0.008	0.002	0.005	0.007	0.032	0.013	-0.002	0.001	0.001	-0.003	0.003	0.008	0.001	-0.001
59	0.001	0.002	0.002	0.008	0.002	0.005	0.004	0.025	0.009	-0.002	-0.002	0.001	-0.004	0.003	0.008	0.001	-0.001
60	0	0.001	0.001	0.007	0.002	0.004	0.002	0.019	0.005	-0.001	-0.003	0.001	-0.005	0.002	0.008	0	-0.002
61	0	0.001	0.001	0.007	0.002	0.003	0	0.014	0.003	-0.002	-0.005	0	-0.005	0.002	0.007	0	-0.002
62	0	0.001	0.001	0.007	0.001	0.002	-0.002	0.009	0.001	-0.002	-0.005	-0.001	-0.006	0.001	0.007	-0.001	-0.002
63	-0.001	0.001	0.001	0.006	0.001	0.001	-0.003	0.005	-0.001	-0.002	-0.005	-0.001	-0.007	0.001	0.006	-0.001	-0.001
64	-0.002	0.001	0.001	0.006	0	0	-0.004	0.003	-0.002	-0.003	-0.005	-0.002	-0.007	0	0.005	-0.001	-0.001
65	-0.002	0	0.001	0.005	0	-0.001	-0.004	0	-0.002	-0.003	-0.005	-0.001	-0.008	-0.001	0.005	-0.002	-0.001
66	-0.002	0	0.001	0.004	0	-0.003	-0.005	-0.002	-0.003	-0.004	-0.005	-0.001	-0.009	-0.003	0.003	-0.002	-0.001
67	-0.003	-0.001	0.001	0.003	0	-0.003	-0.005	-0.003	-0.003	-0.004	-0.005	-0.002	-0.009	-0.002	0.002	-0.003	-0.002
68	-0.003	-0.001	0.001	0.002	-0.001	-0.004	-0.005	-0.004	-0.003	-0.004	-0.005	-0.002	-0.01	-0.003	0.001	-0.003	-0.002
69	-0.004	-0.001	0.001	0.001	-0.002	-0.005	-0.005	-0.004	-0.003	-0.005	-0.005	-0.002	-0.01	-0.004	0	-0.004	-0.002
70	-0.005	-0.002	0	0	-0.002	-0.006	-0.005	-0.005	-0.003	-0.006	-0.004	-0.003	-0.011	-0.005	-0.001	-0.004	-0.003
71	-0.005	-0.001	-0.001	-0.002	-0.003	-0.007	-0.005	-0.005	-0.003	-0.006	-0.004	-0.003	-0.011	-0.006	-0.003	-0.005	-0.005
72	-0.006	-0.002	-0.001	-0.003	-0.004	-0.008	-0.005	-0.006	-0.003	-0.006	-0.004	-0.003	-0.012	-0.006	-0.005	-0.006	-0.005
73	-0.006	-0.002	-0.001	-0.004	-0.004	-0.008	-0.005	-0.006	-0.003	-0.007	-0.004	-0.003	-0.012	-0.007	-0.006	-0.006	-0.004
74	-0.006	-0.003	-0.001	-0.005	-0.005	-0.008	-0.005	-0.006	-0.003	-0.007	-0.004	-0.004	-0.012	-0.008	-0.008	-0.007	-0.005
75	-0.007	-0.003	-0.001	-0.006	-0.005	-0.009	-0.005	-0.006	-0.003	-0.007	-0.004	-0.004	-0.013	-0.008	-0.01	-0.007	-0.005
76	-0.007	-0.003	-0.001	-0.008	-0.006	-0.009	-0.005	-0.006	-0.003	-0.008	-0.004	-0.004	-0.013	-0.009	-0.011	-0.008	-0.006
77	-0.008	-0.004	-0.002	-0.009	-0.007	-0.009	-0.005	-0.006	-0.003	-0.008	-0.004	-0.004	-0.013	-0.009	-0.013	-0.008	-0.006
78	-0.008	-0.004	-0.003	-0.01	-0.008	-0.009	-0.005	-0.007	-0.003	-0.008	-0.004	-0.004	-0.012	-0.009	-0.014	-0.008	-0.007
79	-0.008	-0.005	-0.003	-0.011	-0.008	-0.009	-0.005	-0.007	-0.003	-0.008	-0.004	-0.005	-0.012	-0.009	-0.016	-0.009	-0.007
80	-0.008	-0.005	-0.004	-0.013	-0.009	-0.009	-0.004	-0.007	-0.003	-0.008	-0.004	-0.005	-0.012	-0.01	-0.017	-0.009	-0.007
81	-0.008	-0.005	-0.004	-0.014	-0.009	-0.008	-0.004	-0.008	-0.003	-0.008	-0.004	-0.005	-0.012	-0.01	-0.018	-0.009	-0.008
82	-0.008	-0.006	-0.005	-0.014	-0.01	-0.008	-0.004	-0.008	-0.003	-0.008	-0.004	-0.005	-0.011	-0.009	-0.02	-0.009	-0.009
83	-0.008	-0.006	-0.005	-0.015	-0.01	-0.007	-0.004	-0.008	-0.004	-0.007	-0.004	-0.005	-0.011	-0.009	-0.021	-0.009	-0.009
84	-0.008	-0.007	-0.006	-0.016	-0.011	-0.006	-0.004	-0.008	-0.004	-0.007	-0.004	-0.004	-0.01	-0.009	-0.021	-0.009	-0.01
85	-0.008	-0.007	-0.007	-0.017	-0.011	-0.004	-0.004	-0.009	-0.004	-0.006	-0.004	-0.004	-0.009	-0.009	-0.022	-0.009	-0.01
86	-0.008	-0.007	-0.007	-0.018	-0.012	-0.003	-0.003	-0.009	-0.004	-0.006	-0.004	-0.005	-0.009	-0.009	-0.022	-0.008	-0.011
87	-0.008	-0.008	-0.008	-0.018	-0.012	-0.002	-0.003	-0.009	-0.004	-0.006	-0.004	-0.005	-0.008	-0.008	-0.022	-0.008	-0.011
88	-0.007	-0.008	-0.008	-0.018	-0.011	-0.001	-0.003	-0.009	-0.004	-0.005	-0.004	-0.005	-0.007	-0.008	-0.022	-0.008	-0.01
89	-0.007	-0.008	-0.009	-0.019	-0.011	-0.001	-0.003	-0.009	-0.004	-0.004	-0.003	-0.004	-0.007	-0.007	-0.022	-0.007	-0.011
90	-0.007	-0.008	-0.009	-0.019	-0.011	0	-0.002	-0.009	-0.004	-0.004	-0.003	-0.004	-0.006	-0.007	-0.021	-0.007	-0.011
91	-0.007	-0.008	-0.009	-0.019	-0.011	0	-0.002	-0.009	-0.004	-0.003	-0.003	-0.004	-0.005	-0.006	-0.021	-0.007	-0.011
92	-0.006	-0.008	-0.009	-0.018	-0.01	0.001	-0.002	-0.008	-0.004	-0.003	-0.002	-0.003	-0.005	-0.006	-0.02	-0.006	-0.01
93	-0.006	-0.008	-0.009	-0.018	-0.01	0.002	-0.002	-0.008	-0.004	-0.002	-0.002	-0.003	-0.004	-0.005	-0.018	-0.006	-0.009
94	-0.006	-0.007	-0.008	-0.017	-0.009	0.002	-0.002	-0.008	-0.004	-0.002	-0.002	-0.003	-0.003	-0.005	-0.018	-0.005	-0.009
95	-0.005	-0.007	-0.008	-0.016	-0.008	0.001	-0.001	-0.007	-0.004	-0.002	-0.002	-0.003	-0.003	-0.004	-0.016	-0.005	-0.008
96	-0.005	-0.006	-0.007	-0.015	-0.007	0.001	-0.001	-0.006	-0.003	-0.001	-0.001	-0.002	-0.002	-0.004	-0.015	-0.004	-0.007
97	-0.004	-0.005	-0.007	-0.014	-0.007	0	-0.001	-0.006	-0.003	-0.001	-0.001	-0.002	-0.002	-0.004	-0.014	-0.004	-0.006
98	-0.004	-0.005	-0.006	-0.013	-0.006	0	-0.001	-0.005	-0.003	-0.001	-0.001	-0.002	-0.002	-0.003	-0.012	-0.004	-0.005
99	-0.003	-0.004	-0.005	-0.012	-0.005	0	-0.001	-0.004	-0.002	0	-0.001	-0.001	-0.001	-0.003	-0.011	-0.003	-0.004
AsKneePwr
%GC	subject 1	subject 2	subject 3	subject 4	subject 5	subject 6	subject 7	subject 8	subject 9	subject 10	subject 11	subject 12	subject 13	subject 14	subject 15	subject 16	subject 17
0	-0.427	-0.16	-0.76	-0.098	-0.244	-0.156	-0.47	-0.013	-0.245	-0.33	0.178	-0.741	-0.353	-0.404	0.023	-0.522	-0.932
1	-1.067	-1.162	-1.993	-0.75	-1.124	-0.53	-1.134	-0.573	-1.046	-1.417	-0.435	-2.241	-1.293	-1.363	-0.603	-1.873	-3.342
2	-1.777	-2.384	-3.307	-1.488	-2.078	-0.904	-1.844	-1.255	-2.06	-2.715	-1.112	-3.826	-2.363	-2.422	-1.24	-3.37	-5.947
3	-2.558	-3.806	-4.65	-2.308	-3.1	-1.49	-2.6	-2.058	-3.286	-4.2	-1.867	-5.468	-3.579	-3.568	-1.885	-5.033	-8.638
4	-3.415	-5.37	-5.956	-3.232	-4.177	-2.095	-3.373	-3.043	-4.779	-5.877	-2.713	-7.091	-5.013	-4.79	-2.54	-6.842	-11.282
5	-4.35	-6.983	-7.026	-4.187	-5.219	-2.879	-4.115	-4.119	-6.451	-7.585	-3.566	-8.543	-6.529	-5.956	-3.172	-8.637	-13.654
6	-5.305	-8.491	-7.825	-5.135	-6.19	-3.695	-4.754	-5.214	-8.183	-9.185	-4.404	-9.754	-8.119	-7.004	-3.773	-10.372	-15.409
7	-6.238	-9.738	-8.315	-6.03	-6.999	-4.54	-5.23	-6.267	-9.9	-10.604	-5.094	-10.551	-9.689	-7.859	-4.28	-11.803	-16.393
8	-7.109	-10.582	-8.399	-6.76	-7.5	-5.387	-5.523	-7.088	-11.452	-11.536	-5.656	-10.848	-11.163	-8.235	-4.657	-12.964	-16.536
9	-7.801	-10.911	-7.99	-7.332	-7.737	-6.056	-5.528	-7.647	-12.711	-11.914	-5.919	-10.598	-12.432	-8.214	-4.921	-13.679	-15.775
10	-8.272	-10.736	-7.27	-7.716	-7.631	-6.636	-5.289	-7.855	-13.582	-11.784	-5.847	-9.75	-13.363	-7.775	-4.988	-13.785	-13.889
11	-8.476	-10.071	-6.276	-7.746	-7.077	-6.911	-4.777	-7.619	-14.036	-10.982	-5.545	-8.361	-13.964	-6.689	-4.867	-13.458	-11.271
12	-8.355	-9.032	-5.045	-7.539	-6.199	-6.985	-3.99	-6.936	-13.917	-9.542	-4.793	-6.627	-14.043	-5.172	-4.593	-12.505	-8.074
13	-7.826	-7.761	-3.69	-7.108	-5.03	-6.768	-3.034	-5.884	-13.28	-7.697	-3.808	-4.591	-13.65	-3.362	-4.121	-11.049	-4.575
14	-6.985	-6.371	-2.331	-6.37	-3.613	-6.3	-1.904	-4.521	-12.223	-5.542	-2.63	-2.475	-12.804	-1.259	-3.505	-9.215	-1.039
15	-5.831	-4.968	-1.028	-5.42	-2.057	-5.642	-0.704	-2.964	-10.798	-3.244	-1.304	-0.47	-11.444	0.865	-2.764	-7.057	2.177
16	-4.404	-3.645	0.141	-4.331	-0.488	-4.773	0.516	-1.313	-9.015	-1.068	0.027	1.362	-9.76	2.859	-1.907	-4.743	4.893
17	-2.811	-2.453	1.122	-3.118	1.015	-3.819	1.675	0.274	-7.069	0.883	1.298	2.743	-7.8	4.647	-0.993	-2.369	6.93
18	-1.175	-1.375	1.928	-1.845	2.312	-2.752	2.707	1.698	-5.047	2.442	2.382	3.708	-5.674	5.977	-0.035	-0.117	8.187
19	0.437	-0.395	2.529	-0.595	3.357	-1.67	3.617	2.848	-3.026	3.54	3.28	4.317	-3.541	6.834	0.927	1.936	8.506
20	1.886	0.506	2.934	0.594	4.12	-0.588	4.265	3.667	-1.147	4.154	3.891	4.454	-1.529	7.281	1.827	3.677	8.185
21	3.065	1.346	3.135	1.604	4.555	0.465	4.708	4.161	0.564	4.349	4.229	4.268	0.235	7.202	2.645	5.036	7.352
22	3.971	2.131	3.192	2.425	4.653	1.414	4.956	4.331	2.058	4.162	4.36	3.862	1.745	6.724	3.3	6.041	6.148
23	4.578	2.861	3.112	3.058	4.501	2.302	4.923	4.169	3.185	3.747	4.216	3.275	2.845	6.011	3.765	6.563	4.746
24	4.816	3.502	2.927	3.393	4.153	2.996	4.752	3.814	4.008	3.174	3.927	2.63	3.532	5.069	4.062	6.744	3.395
25	4.725	4.032	2.651	3.463	3.615	3.61	4.4	3.329	4.541	2.528	3.526	1.997	3.908	4.056	4.068	6.616	2.206
26	4.417	4.424	2.335	3.348	3.02	3.958	3.936	2.775	4.733	1.911	3.051	1.435	3.921	3.098	3.882	6.166	1.237
27	3.933	4.637	2.001	3.028	2.404	4.228	3.417	2.214	4.649	1.352	2.555	0.972	3.644	2.209	3.555	5.56	0.523
28	3.331	4.673	1.662	2.563	1.815	4.207	2.85	1.697	4.348	0.896	2.063	0.603	3.208	1.47	3.04	4.824	0.136
29	2.688	4.535	1.339	2.043	1.314	4.12	2.297	1.254	3.867	0.548	1.596	0.339	2.633	0.909	2.483	4.012	-0.051
30	2.069	4.237	1.049	1.5	0.884	3.799	1.769	0.884	3.289	0.29	1.164	0.193	2.014	0.499	1.913	3.222	-0.097
31	1.511	3.8	0.792	1.003	0.543	3.425	1.3	0.591	2.667	0.124	0.775	0.103	1.414	0.255	1.354	2.469	-0.046
32	1.044	3.264	0.572	0.593	0.322	2.943	0.878	0.367	2.055	0.041	0.419	0.061	0.862	0.144	0.91	1.791	0.062
33	0.679	2.687	0.396	0.264	0.16	2.422	0.541	0.195	1.491	0.012	0.098	0.068	0.409	0.121	0.537	1.215	0.176
34	0.412	2.109	0.262	0.069	0.054	1.933	0.271	0.086	1.013	0.019	-0.177	0.078	0.053	0.179	0.273	0.745	0.269
35	0.232	1.56	0.158	-0.027	0.013	1.435	0.053	0.013	0.639	0.061	-0.426	0.088	-0.2	0.271	0.12	0.381	0.332
36	0.121	1.068	0.087	-0.055	-0.007	1.04	-0.095	-0.034	0.345	0.118	-0.634	0.092	-0.349	0.364	0.02	0.118	0.357
37	0.064	0.658	0.045	-0.018	-0.01	0.681	-0.211	-0.059	0.124	0.18	-0.797	0.078	-0.418	0.442	-0.013	-0.062	0.33
38	0.041	0.336	0.02	0.048	-0.006	0.414	-0.286	-0.074	-0.026	0.241	-0.931	0.046	-0.418	0.489	-0.032	-0.166	0.268
39	0.038	0.112	0.005	0.118	-0.005	0.215	-0.345	-0.091	-0.142	0.292	-1.021	-0.005	-0.361	0.494	-0.052	-0.209	0.174
40	0.045	-0.032	-0.003	0.182	-0.013	0.064	-0.401	-0.117	-0.24	0.328	-1.08	-0.072	-0.272	0.45	-0.078	-0.214	0.056
41	0.053	-0.106	-0.013	0.227	-0.033	-0.026	-0.455	-0.16	-0.326	0.349	-1.119	-0.149	-0.161	0.364	-0.132	-0.188	-0.078
42	0.058	-0.124	-0.03	0.247	-0.073	-0.096	-0.525	-0.222	-0.411	0.35	-1.132	-0.234	-0.048	0.238	-0.203	-0.146	-0.214
43	0.056	-0.101	-0.053	0.249	-0.126	-0.141	-0.613	-0.299	-0.5	0.33	-1.134	-0.322	0.056	0.084	-0.297	-0.102	-0.345
44	0.048	-0.055	-0.086	0.228	-0.192	-0.169	-0.716	-0.396	-0.585	0.294	-1.129	-0.408	0.147	-0.092	-0.399	-0.062	-0.463
45	0.033	0	-0.127	0.191	-0.27	-0.193	-0.837	-0.501	-0.663	0.243	-1.114	-0.49	0.206	-0.277	-0.499	-0.038	-0.561
46	0.013	0.054	-0.171	0.144	-0.351	-0.203	-0.965	-0.609	-0.733	0.182	-1.097	-0.559	0.237	-0.463	-0.593	-0.026	-0.63
47	-0.011	0.094	-0.215	0.087	-0.433	-0.207	-1.094	-0.713	-0.788	0.114	-1.076	-0.617	0.241	-0.64	-0.67	-0.034	-0.673
48	-0.039	0.115	-0.256	0.023	-0.509	-0.205	-1.215	-0.806	-0.826	0.045	-1.05	-0.661	0.215	-0.802	-0.73	-0.062	-0.69
49	-0.071	0.117	-0.288	-0.043	-0.575	-0.194	-1.316	-0.883	-0.85	-0.024	-1.02	-0.683	0.166	-0.945	-0.762	-0.101	-0.683
50	-0.105	0.101	-0.31	-0.111	-0.626	-0.184	-1.395	-0.937	-0.854	-0.088	-0.983	-0.685	0.101	-1.062	-0.773	-0.154	-0.65
51	-0.142	0.07	-0.321	-0.178	-0.663	-0.172	-1.446	-0.964	-0.842	-0.144	-0.939	-0.669	0.026	-1.147	-0.764	-0.212	-0.599
52	-0.18	0.028	-0.314	-0.241	-0.679	-0.162	-1.462	-0.964	-0.818	-0.193	-0.89	-0.624	-0.052	-1.203	-0.732	-0.272	-0.537
53	-0.221	-0.019	-0.292	-0.299	-0.678	-0.158	-1.442	-0.935	-0.781	-0.233	-0.831	-0.561	-0.125	-1.229	-0.686	-0.33	-0.469
54	-0.261	-0.064	-0.258	-0.348	-0.658	-0.154	-1.394	-0.873	-0.736	-0.261	-0.765	-0.482	-0.188	-1.215	-0.628	-0.378	-0.398
55	-0.3	-0.103	-0.213	-0.389	-0.623	-0.158	-1.314	-0.79	-0.687	-0.281	-0.694	-0.386	-0.238	-1.174	-0.56	-0.419	-0.327
56	-0.336	-0.131	-0.158	-0.419	-0.571	-0.161	-1.207	-0.687	-0.633	-0.292	-0.615	-0.286	-0.265	-1.107	-0.487	-0.442	-0.263
57	-0.367	-0.149	-0.101	-0.435	-0.507	-0.163	-1.08	-0.569	-0.58	-0.294	-0.531	-0.185	-0.276	-1.01	-0.412	-0.449	-0.204
58	-0.39	-0.153	-0.044	-0.438	-0.437	-0.165	-0.938	-0.448	-0.527	-0.287	-0.445	-0.093	-0.268	-0.896	-0.337	-0.441	-0.151
59	-0.404	-0.146	0.011	-0.426	-0.36	-0.159	-0.788	-0.329	-0.474	-0.27	-0.358	-0.021	-0.243	-0.766	-0.265	-0.413	-0.105
60	-0.408	-0.13	0.056	-0.399	-0.283	-0.151	-0.633	-0.22	-0.423	-0.245	-0.273	0.032	-0.205	-0.627	-0.199	-0.369	-0.065
61	-0.398	-0.107	0.091	-0.356	-0.208	-0.134	-0.484	-0.129	-0.372	-0.214	-0.191	0.06	-0.159	-0.489	-0.14	-0.313	-0.031
62	-0.374	-0.081	0.116	-0.3	-0.139	-0.115	-0.345	-0.057	-0.323	-0.174	-0.122	0.056	-0.111	-0.358	-0.09	-0.245	-0.003
63	-0.34	-0.055	0.13	-0.232	-0.083	-0.091	-0.224	-0.011	-0.274	-0.129	-0.061	0.025	-0.063	-0.238	-0.055	-0.172	0.02
64	-0.292	-0.03	0.13	-0.154	-0.036	-0.065	-0.12	0.009	-0.226	-0.081	-0.018	-0.029	-0.024	-0.141	-0.033	-0.097	0.032
65	-0.235	-0.008	0.121	-0.072	-0.002	-0.045	-0.052	0.007	-0.179	-0.032	0.001	-0.111	0	-0.073	-0.024	-0.032	0.036
66	-0.172	0.008	0.106	0.011	0.01	-0.024	-0.012	-0.019	-0.133	0.016	0.007	-0.206	0.011	-0.037	-0.039	0.02	0.032
67	-0.109	0.021	0.083	0.086	0.007	-0.02	-0.004	-0.067	-0.089	0.06	-0.027	-0.313	-0.001	-0.042	-0.074	0.055	0.019
68	-0.049	0.028	0.057	0.152	-0.011	-0.018	-0.05	-0.131	-0.047	0.096	-0.085	-0.429	-0.035	-0.091	-0.127	0.061	-0.007
69	0	0.03	0.027	0.203	-0.055	-0.041	-0.127	-0.211	-0.009	0.121	-0.168	-0.546	-0.094	-0.184	-0.208	0.036	-0.043
70	0.033	0.029	-0.004	0.23	-0.118	-0.071	-0.25	-0.302	0.023	0.13	-0.288	-0.662	-0.177	-0.325	-0.317	-0.024	-0.09
71	0.047	0.023	-0.036	0.233	-0.198	-0.135	-0.419	-0.403	0.048	0.122	-0.433	-0.772	-0.284	-0.509	-0.447	-0.118	-0.147
72	0.032	0.012	-0.071	0.212	-0.304	-0.208	-0.62	-0.516	0.062	0.093	-0.605	-0.876	-0.415	-0.735	-0.604	-0.253	-0.215
73	-0.018	-0.004	-0.108	0.159	-0.434	-0.321	-0.865	-0.638	0.064	0.037	-0.801	-0.975	-0.564	-1.002	-0.793	-0.422	-0.296
74	-0.101	-0.027	-0.152	0.076	-0.583	-0.447	-1.133	-0.768	0.05	-0.042	-1.013	-1.066	-0.733	-1.3	-1.001	-0.619	-0.387
75	-0.216	-0.059	-0.203	-0.029	-0.755	-0.613	-1.427	-0.908	0.014	-0.146	-1.239	-1.149	-0.917	-1.618	-1.229	-0.848	-0.486
76	-0.375	-0.102	-0.266	-0.159	-0.953	-0.792	-1.733	-1.056	-0.044	-0.278	-1.47	-1.226	-1.111	-1.951	-1.479	-1.096	-0.592
77	-0.573	-0.159	-0.343	-0.314	-1.165	-1.001	-2.042	-1.211	-0.127	-0.432	-1.702	-1.297	-1.313	-2.288	-1.734	-1.35	-0.705
78	-0.801	-0.233	-0.438	-0.479	-1.391	-1.218	-2.345	-1.37	-0.247	-0.604	-1.922	-1.358	-1.515	-2.615	-1.991	-1.613	-0.82
79	-1.053	-0.326	-0.55	-0.652	-1.623	-1.444	-2.625	-1.53	-0.398	-0.792	-2.13	-1.41	-1.715	-2.918	-2.241	-1.867	-0.933
80	-1.328	-0.44	-0.681	-0.825	-1.852	-1.665	-2.88	-1.685	-0.577	-0.987	-2.316	-1.45	-1.907	-3.183	-2.466	-2.103	-1.04
81	-1.612	-0.575	-0.829	-0.989	-2.067	-1.859	-3.084	-1.832	-0.795	-1.185	-2.467	-1.47	-2.079	-3.406	-2.664	-2.314	-1.141
82	-1.892	-0.731	-0.988	-1.14	-2.258	-2.029	-3.242	-1.958	-1.042	-1.379	-2.589	-1.472	-2.235	-3.572	-2.813	-2.488	-1.227
83	-2.16	-0.907	-1.151	-1.262	-2.406	-2.136	-3.35	-2.061	-1.304	-1.56	-2.663	-1.454	-2.359	-3.662	-2.901	-2.619	-1.296
84	-2.398	-1.099	-1.312	-1.351	-2.507	-2.194	-3.377	-2.133	-1.579	-1.725	-2.691	-1.399	-2.445	-3.682	-2.936	-2.702	-1.343
85	-2.593	-1.301	-1.455	-1.411	-2.552	-2.172	-3.344	-2.166	-1.846	-1.869	-2.678	-1.318	-2.497	-3.637	-2.889	-2.725	-1.369
86	-2.736	-1.498	-1.573	-1.434	-2.532	-2.08	-3.25	-2.155	-2.09	-1.978	-2.599	-1.211	-2.495	-3.504	-2.78	-2.689	-1.366
87	-2.822	-1.679	-1.661	-1.41	-2.444	-1.921	-3.083	-2.097	-2.299	-2.053	-2.479	-1.068	-2.448	-3.293	-2.615	-2.598	-1.329
88	-2.828	-1.832	-1.701	-1.36	-2.294	-1.69	-2.868	-1.995	-2.451	-2.09	-2.315	-0.899	-2.353	-3.026	-2.38	-2.447	-1.26
89	-2.759	-1.942	-1.686	-1.282	-2.093	-1.424	-2.599	-1.847	-2.523	-2.074	-2.094	-0.712	-2.198	-2.7	-2.114	-2.238	-1.156
90	-2.622	-1.993	-1.627	-1.17	-1.836	-1.116	-2.29	-1.657	-2.525	-2.004	-1.85	-0.509	-2.007	-2.316	-1.827	-1.991	-1.021
91	-2.417	-1.979	-1.525	-1.044	-1.546	-0.806	-1.959	-1.436	-2.447	-1.89	-1.577	-0.304	-1.77	-1.907	-1.521	-1.701	-0.848
92	-2.144	-1.892	-1.374	-0.906	-1.238	-0.507	-1.611	-1.195	-2.29	-1.726	-1.289	-0.1	-1.502	-1.481	-1.222	-1.388	-0.652
93	-1.831	-1.739	-1.194	-0.757	-0.921	-0.222	-1.265	-0.941	-2.064	-1.509	-0.999	0.091	-1.219	-1.053	-0.943	-1.063	-0.442
94	-1.495	-1.531	-0.998	-0.607	-0.618	0.001	-0.927	-0.688	-1.788	-1.267	-0.715	0.256	-0.924	-0.642	-0.695	-0.74	-0.224
95	-1.149	-1.282	-0.793	-0.459	-0.333	0.21	-0.617	-0.444	-1.482	-1.005	-0.452	0.4	-0.636	-0.254	-0.476	-0.43	-0.013
96	-0.819	-1.015	-0.594	-0.317	-0.077	0.335	-0.328	-0.22	-1.16	-0.736	-0.206	0.514	-0.359	0.09	-0.287	-0.137	0.18
97	-0.518	-0.748	-0.412	-0.189	0.128	0.453	-0.084	-0.03	-0.844	-0.48	-0.004	0.59	-0.116	0.374	-0.146	0.11	0.347
98	-0.253	-0.496	-0.248	-0.071	0.299	0.496	0.122	0.133	-0.545	-0.245	0.168	0.643	0.099	0.611	-0.029	0.323	0.485
99	-0.029	-0.271	-0.104	0.036	0.436	0.538	0.3	0.268	-0.267	-0.035	0.314	0.672	0.287	0.801	0.064	0.506	0.592
