# Supplementary material for: Influence of altered torsional stiffness through sole modification of air pressure shoes on lower extremity biomechanical behaviour during side-step cutting maneuvers
Source: PLoS One. 2024 Feb 29;19(2):e0297592. doi: 10.1371/journal.pone.0297592 (PMC10903810; doi:10.1371/journal.pone.0297592)
Supplement: S1 Data — The S1 data file contains 17 participant’s biomechanical test data averaged for each participant for three experimental conditions and normalized to the percentage of gait cycle. Biomechanical test variables include ground reaction force (GRF) components, twisting moments (TM), ankle joint moments and powers (AJMP), and knee joint moments and powers (KJMP). Materials test variable includes torsional stiffness (TS). Each variable’s data is provided as separate xlsx files. (ZIP) [file pone.0297592.s001.zip › S1 data/TM.xlsx]

## Sheet: BF-TM
BF-TM
%GC	subject 1	subject 2	subject 3	subject 4	subject 5	subject 6	subject 7	subject 8	subject 9	subject 10	subject 11	subject 12	subject 13	subject 14	subject 15	subject 16	subject 17
0	-0.0266621	-0.00148041	0.00402977	0.00491821	0	0.0978879	0	1.9994	0	0.550543	0.0825251	-0.248509	-0.018576	-0.0273404	-0.000469026	-0.0125117	0.188032
1	0.189106	4.83876	11.7805	-0.0410458	8.82341	0.159536	-0.167629	3.2611	4.67589	4.05125	0.200794	0.650557	0.0360753	0.0108102	0.0343553	-8.29162	8.19807
2	0.428442	11.1794	26.1317	1.64719	13.8825	1.3799	-0.343005	4.24563	7.03566	42.3283	0.245171	1.18981	0.192635	0.0721074	0.14888	-8.56316	17.4523
3	0.778819	7.65934	17.5187	11.21	10.6214	4.45054	0.208225	2.95982	5.45163	52.8081	0.32618	0.246921	0.344592	0.167387	0.26719	-4.99359	17.7963
4	1.30216	5.81772	11.4734	14.1871	9.25785	8.07507	1.46832	2.01998	3.37212	17.4195	0.462345	0.162144	0.771605	0.164389	0.405922	-2.58195	10.5631
5	1.87908	4.39022	9.77668	10.0043	10.4235	8.74507	3.25719	1.75961	4.35729	9.22703	0.712297	1.10122	2.51243	0.148232	0.970678	-1.94533	5.60784
6	2.25887	3.61262	9.11766	5.87129	10.3923	6.1135	5.02177	2.00005	6.10511	11.216	1.05403	1.79409	3.49932	0.336161	2.17462	-1.80144	4.32288
7	1.96122	3.80257	8.59365	3.80129	10.3638	3.65767	6.42309	2.4527	5.48414	12.8106	1.34563	2.1058	2.50827	0.851854	2.73981	-1.95994	4.95436
8	1.8983	4.19476	8.66055	4.00213	11.3883	2.89853	7.15245	2.88835	4.21032	13.85	1.45507	2.16293	1.55954	1.1384	2.07357	-2.27992	6.50847
9	2.34827	4.78716	9.49718	5.06094	12.7922	3.29156	6.86471	3.29008	4.06082	15.5149	1.35743	2.12163	1.29902	0.698887	1.73789	-2.58615	8.33212
10	1.94314	5.22846	10.4016	5.80839	14.3635	3.93645	6.70242	3.65336	4.75267	17.1197	1.19083	2.11039	1.27728	0.39749	2.40435	-2.80128	9.80075
11	1.63706	5.43138	10.7878	6.64977	16.0429	4.26057	7.52662	3.93078	5.44438	17.6044	1.12872	2.16651	1.45297	0.294604	3.20227	-2.87849	10.4821
12	1.70654	5.61083	10.8434	8.08448	17.5662	4.28609	8.7625	4.17591	5.82739	17.5468	1.19155	2.30266	2.13454	0.360436	3.14109	-2.82479	10.6499
13	1.85299	5.68905	10.7974	9.35289	18.8458	4.23366	9.74485	4.40705	6.0862	17.1066	1.31404	2.49998	2.93884	0.540079	2.95459	-2.59565	10.7039
14	2.01187	5.73745	10.7004	9.92566	19.8987	4.20631	10.2584	4.60851	6.37416	16.1805	1.46422	2.70304	3.13166	0.674361	3.04117	-2.19894	10.5914
15	2.13754	5.81199	10.5475	10.1233	20.6459	4.19458	10.3961	4.76313	6.59556	15.209	1.61641	2.86099	2.93838	0.758797	3.22231	-1.77119	10.153
16	2.21498	5.86957	10.3546	10.0624	21.0299	4.14962	10.4083	4.8019	6.74391	14.3226	1.76887	2.92896	2.91664	0.858727	3.41487	-1.41862	9.38395
17	2.30131	5.88459	10.0897	9.93805	21.0237	4.03219	10.3444	4.74136	6.90875	13.4042	1.93407	2.88707	3.03568	0.973611	3.53832	-1.15429	8.449
18	2.41346	5.84669	9.71137	9.91827	20.6489	3.8475	10.1203	4.61741	7.0324	12.4774	2.09381	2.75703	3.1215	1.1018	3.55658	-0.945852	7.48938
19	2.50101	5.73099	9.23106	9.84132	19.9538	3.64812	9.72258	4.43402	7.12467	11.5643	2.2414	2.58598	3.14609	1.24792	3.53698	-0.776458	6.60789
20	2.54567	5.52099	8.66765	9.52418	18.9371	3.48532	9.18715	4.22413	7.15656	10.5871	2.3717	2.42405	3.14815	1.38418	3.50731	-0.628998	5.91644
21	2.56013	5.26567	8.03848	9.0253	17.5978	3.358	8.67098	3.98711	7.07087	9.47284	2.46709	2.3035	3.15033	1.48837	3.4403	-0.468433	5.42307
22	2.55306	4.99182	7.35476	8.52454	15.9839	3.22826	8.24723	3.76103	6.86643	8.23648	2.54092	2.23471	3.13584	1.57514	3.32237	-0.282647	5.05851
23	2.52683	4.74681	6.63998	8.1234	14.1849	3.07832	7.78494	3.58636	6.52451	6.9679	2.60388	2.2079	3.09757	1.64721	3.16858	-0.091228	4.6924
24	2.47138	4.50291	5.92133	7.79045	12.2898	2.9278	7.20772	3.4452	6.14701	5.74409	2.65131	2.19765	3.04336	1.69192	2.99508	0.0937205	4.24756
25	2.39195	4.23131	5.21266	7.45088	10.3757	2.80369	6.50473	3.32755	5.76486	4.60941	2.69414	2.18102	2.96831	1.71203	2.81015	0.274674	3.76146
26	2.29975	3.92608	4.53232	7.09348	8.52029	2.71434	5.71496	3.20077	5.34622	3.58991	2.72503	2.14166	2.86816	1.71671	2.62684	0.447712	3.26859
27	2.23394	3.61472	3.88623	6.73184	6.7821	2.64928	4.96561	3.05126	4.91751	2.70406	2.72493	2.06734	2.75844	1.70908	2.46138	0.598754	2.8131
28	2.20095	3.30453	3.27181	6.38141	5.20399	2.59242	4.30029	2.89666	4.49416	1.9449	2.68952	1.95203	2.66509	1.68218	2.33161	0.715149	2.40137
29	2.17836	2.98317	2.69463	6.06868	3.84313	2.53136	3.71316	2.72096	4.1694	1.3175	2.60192	1.79262	2.59932	1.61934	2.24925	0.785223	2.0167
30	2.16051	2.66347	2.16321	5.78297	2.74154	2.46581	3.2159	2.52158	3.94606	0.850895	2.45198	1.58982	2.54345	1.50437	2.20466	0.796037	1.6693
31	2.12116	2.35036	1.68536	5.46748	1.87471	2.41134	2.75372	2.29438	3.72687	0.522555	2.25059	1.348	2.47322	1.32455	2.1672	0.743871	1.33747
32	2.0461	2.05416	1.26062	5.07298	1.20798	2.38254	2.31029	2.0309	3.48022	0.301951	2.00082	1.07729	2.37156	1.07617	2.1021	0.644199	1.02688
33	1.9326	1.77437	0.889044	4.60981	0.746401	2.37049	1.91823	1.74839	3.17064	0.177396	1.71399	0.798823	2.22608	0.774196	1.9986	0.525274	0.754737
34	1.78899	1.53366	0.585761	4.11392	0.452905	2.34975	1.57063	1.45224	2.83268	0.10743	1.41011	0.541192	2.03704	0.464951	1.87299	0.408287	0.5216
35	1.61161	1.33029	0.368385	3.59621	0.255827	2.30248	1.27541	1.16309	2.50443	0.0573082	1.10222	0.331375	1.82001	0.214733	1.74053	0.298021	0.341783
36	1.40289	1.15483	0.228136	3.05453	0.128829	2.22645	1.02921	0.904318	2.16945	0.0215463	0.816359	0.181122	1.59006	0.0671681	1.60177	0.198774	0.208348
37	1.1692	1.01353	0.136901	2.50874	0.0587207	2.12474	0.811465	0.677977	1.85511	0.00303976	0.577695	0.0835022	1.34457	0.01124	1.45301	0.118379	0.11668
38	0.919764	0.90014	0.0750088	1.99661	0.0206968	1.99336	0.633653	0.487828	1.55274	-0.000117528	0.389661	0.0263128	1.07459	0.00270775	1.29319	0.060841	0.0632654
39	0.682663	0.809576	0.0348597	1.53799	0.00285321	1.82108	0.489403	0.332326	1.26439	0.00229068	0.250207	0.000297087	0.79791	0.00395325	1.12022	0.024011	0.0319081
40	0.475621	0.723534	0.0128096	1.11914	-0.000291893	1.60179	0.364717	0.214991	1.00775	0.00196465	0.153302	-0.00490861	0.551598	0.00133903	0.940403	0.00488141	0.0184544
41	0.316147	0.636005	0.00260807	0.742696	0.000547282	1.34708	0.270966	0.140045	0.771291	-0.000277246	0.0896935	-0.00228176	0.357744	-0.000822525	0.761462	9.80535e-05	0.0112171
42	0.209281	0.542845	-0.000891402	0.446132	0.000268146	1.08314	0.199617	0.0923334	0.572368	-0.000729601	0.0552225	-0.000869517	0.216187	0.000910073	0.578658	0.000751962	0.00677942
43	0.136552	0.447614	-0.00175581	0.251599	-6.61057e-06	0.834154	0.140178	0.0597049	0.408458	0.00113908	0.0402123	-0.00199764	0.116486	0.00334059	0.406397	0.000752933	0.00674889
44	0.0832215	0.343263	-0.00158313	0.138322	0.000596618	0.611862	0.0985785	0.0379972	0.273817	0.00215997	0.0320039	-0.00331838	0.0532584	0.00290058	0.264663	0.000660602	0.00382869
45	0.0480814	0.247213	-0.000977783	0.06422	0.000907827	0.419755	0.0647968	0.0227873	0.175109	0.000559702	0.0269326	-0.00321171	0.0198375	0.00118867	0.151505	0.00116729	0.00337286
46	0.0251	0.180675	-0.0010403	0.0153604	0.000474027	0.262377	0.0386623	0.0170276	0.0993508	-0.00195331	0.0225894	-0.00197901	0.0052351	0.00102946	0.0716438	0.00133599	0.00265965
47	0.00832364	0.132667	-0.00145758	-0.00176846	0.000215409	0.144906	0.0257331	0.0159622	0.0521431	-0.000636877	0.0179012	-0.0012694	0.000825411	0.00193078	0.029765	0.000945203	0.00213795
48	0.000586997	0.0918328	-0.00239865	-0.000318475	0.000399056	0.0674687	0.0137052	0.0142487	0.0294547	0.00264205	0.0160557	-0.00189002	0.000523213	0.00223599	0.0105429	0.000504616	0.00347734
49	-0.00196518	0.054198	-0.00192685	0.00143122	0.00026039	0.0239469	0.00714244	0.0143228	0.0175246	0.00183967	0.0151889	-0.00273207	0.000542203	0.00175546	0.00240425	0.000217469	0.000861114
50	-0.00192976	0.0229228	-0.000617211	0.000659836	-0.000209151	0.00447228	0.00785768	0.0127124	0.0160656	-0.00227313	0.0137489	-0.00239837	0.000306495	0.00107915	0.00172532	-0.000265102	0.000934778
51	-0.00220338	0.00169562	-0.000893178	-0.00162351	-8.50142e-05	-0.00179299	0.00474062	0.012141	0.0122426	-0.00413692	0.0136434	-0.00126735	0.000854734	0.000794544	0.00231714	-0.000844691	-0.000531872
52	-0.00359922	-0.00242324	-0.00253718	-0.00391718	0.000466864	-0.00306387	0.00527198	0.0134421	0.0103933	0.000491835	0.0124761	-0.000974382	0.000791844	0.0010428	0.00171488	0.00140068	-0.00300712
53	-0.00127835	-0.00335074	-0.00489505	0.000558128	0.000417724	-0.00334659	0.0057033	0.0119791	0.0112462	0.00458964	0.0104221	-0.00191319	-0.000492735	0.00113704	0.00127066	0.00295596	-0.00192089
54	0.00017909	-0.00376385	-0.00224185	0.00329751	-0.00055143	-0.00368526	0.000643683	0.0116138	0.00747119	0.00246599	0.00992046	-0.00280886	0.000533949	0.000802525	0.00119161	0.000194693	-0.00201705
55	-0.00260227	-0.00333865	0.00374496	0.00067614	-0.00171526	-0.00410777	0.00112127	0.010907	0.00864235	-0.00302925	0.00911024	-0.00270545	0.00277926	0.00133282	0.00104827	-0.000909339	-0.000400499
56	-0.00389419	-0.00309099	0.00100597	-0.00301857	-0.00111741	-0.00448085	0.000243777	0.0100303	0.00694376	-0.0035928	0.00935092	-0.00231248	0.00246842	0.00224359	0.000936924	-0.000351498	-0.0026916
57	-0.00069807	-0.00305672	-0.00433049	-0.00266447	0.00117505	-0.00453498	-0.00198626	0.0112891	0.00512645	0.000850883	0.0111507	-0.00328351	0.000123862	0.000681282	0.00130759	0.00225651	-0.00564269
58	-0.000855647	-0.00361315	-0.00472121	0.00208453	0.000546335	-0.00442081	0.00161827	0.00983279	0.00682921	0.00163887	0.0103525	-0.00417112	-0.00152336	-0.000762472	0.00151818	0.000486495	-0.00316321
59	-0.00267207	-0.00249706	-0.00024283	-0.000198464	-0.00129343	-0.00430593	0.000109331	0.00933998	0.00521068	-0.000854965	0.00835247	-0.00170829	0.000836366	0.000700063	0.00129255	-0.00056718	-0.00221572
60	-0.00249319	-0.00312232	0.00194874	-0.0010457	-0.00100947	-0.00415363	-0.00166951	0.00948785	0.00814012	-0.00285802	0.00712471	0.00156107	0.00260693	0.00326475	0.00104867	0.000406875	-0.000762303
61	-0.0021956	-0.00288872	-0.00247143	-0.00180966	0.00149316	-0.00413745	0.000199391	0.00731822	0.00689162	-0.000498516	0.00599764	0.00054141	0.00120429	0.00304348	0.00110662	0.000741357	-0.002272
62	-0.00205174	-0.00309783	-0.00327617	-0.000900407	0.00207141	-0.00427895	-0.00221713	0.00787283	0.00366389	0.00140646	0.00718519	-0.00344765	0.000306764	0.000227204	0.00148283	0.00108199	-0.00376993
63	-0.00179289	-0.00214973	-0.00193181	-2.31496e-05	-0.000416095	-0.00445308	-0.000466473	0.00792627	0.00557358	0.000177191	0.00864639	-0.00470239	0.000591526	-0.00113384	0.00146846	0.000735015	-0.00161675
64	-0.00195052	-0.00309247	-0.000447038	-0.000109215	-0.00168089	-0.00443121	0.00115262	0.00737692	0.00443382	-0.00138971	0.00755472	-0.00185828	0.00128286	0.000824903	0.00145114	0.00123116	-0.0025339
65	-0.0028356	-0.0033295	3.5729e-05	-0.00047699	-0.000299288	-0.00421516	-0.00309048	0.00781577	0.00674437	-0.000885664	0.00709506	-2.18979e-05	0.00141683	0.00234791	0.00166279	0.000992143	-0.00131586
66	-0.00146025	-0.00268412	-0.00215061	-0.000977563	0.000574477	-0.00396224	-0.00159899	0.00630372	0.00592773	0.000807036	0.00697142	-0.001553	0.000566284	0.00195443	0.00171262	0.000762396	-0.00120855
67	-0.0018428	-0.00302562	-0.00278466	0.000166429	0.000262981	-0.00377895	-0.000952681	0.00746517	0.00295525	0.000694088	0.0061819	-0.00331603	0.000467914	0.00150806	0.00158247	0.00119921	-0.00121448
68	-0.00227093	-0.00263907	-0.00158293	0.000612915	-0.000327965	-0.00362929	-0.00236246	0.00845572	0.0049602	-0.000452992	0.00685242	-0.00294245	0.00147602	0.00106006	0.00164322	0.00106772	0.00144955
69	-0.00235563	-0.00469927	-0.000474081	0.000135482	-0.000775555	-0.0033089	0.000889148	0.00702234	0.00281549	-0.00027043	0.00685456	-0.00141926	0.00194723	0.000870884	0.00178532	0.000767252	0.000636606
70	-0.00186081	-0.0045737	-0.00118379	-8.74974e-05	9.12344e-05	-0.00293876	-0.00101553	0.00737597	0.00428075	0.000961965	0.00603891	-0.00108071	0.0015325	0.00144802	0.00188415	0.00102607	0.00165576
71	-0.00188565	-0.00534472	-0.00237873	0.000150702	0.00153413	-0.00283089	-0.00205261	0.00628547	0.00482762	0.00131621	0.00683369	-0.00245833	0.00135409	0.00147562	0.00197793	0.00163046	0.00101856
72	-0.00241039	-0.00416096	-0.0020475	0.000215604	0.00134305	-0.00317852	0.00107435	0.00667608	0.00253347	0.000350608	0.0069226	-0.0035446	0.00136676	0.000712174	0.00202425	0.00167281	-3.79889e-05
73	-0.00207196	-0.00437001	-0.00060611	-0.000122548	1.85108e-05	-0.00344801	-0.00133554	0.00857157	0.00495285	0.000121939	0.00671705	-0.00271624	0.00116238	0.000539954	0.00188666	0.000864055	0.00204389
74	-0.00222746	-0.00402201	-4.61731e-05	-0.000220857	0.000265003	-0.00312156	-0.000317715	0.00778714	0.00278225	0.000317983	0.00766533	-0.00107673	0.000997192	0.00151525	0.0014497	0.000741003	0.00131649
75	-0.0018033	-0.00377182	-0.000534322	-0.000155485	0.00126338	-0.00240755	0.00147034	0.00834533	0.00317393	0.000270877	0.00714958	-0.000875797	0.000688059	0.00200414	0.00101976	0.0015587	0.00246879
76	-0.0020277	-0.0043293	-0.00154991	0.000208819	0.000932743	-0.0019697	-0.00141643	0.00778819	0.00379498	0.000576549	0.00672529	-0.00231039	0.000617619	0.00108819	0.00137234	0.00162234	0.00201373
77	-0.00207491	-0.00414383	-0.00221968	0.000547571	0.000602855	-0.00205388	0.00159486	0.00691296	0.00165631	0.00110387	0.00761876	-0.00322112	0.000937981	0.000993437	0.00199079	0.000894973	0.00106129
78	-0.00212171	-0.0043125	-0.0012468	9.6888e-05	0.000749746	-0.00219131	0.0028184	0.00823	0.00490314	0.000912834	0.00743507	-0.00251162	0.00115408	0.00190861	0.00156375	0.000831664	0.00271204
79	-0.00123321	-0.00314528	-0.000427182	-0.000650862	0.00107767	-0.0020797	0.00148932	0.00721263	0.0035734	0.000659309	0.00787839	-0.00140497	0.00116485	0.00176836	0.00130249	0.00116593	0.00124454
80	-0.000760717	-0.00385675	-0.000478786	-2.99856e-05	0.00127507	-0.00181009	0.00515323	0.00769485	0.00366316	0.000999277	0.00867893	-0.0012658	0.00151686	0.00120178	0.0018465	0.00106664	0.00215527
81	-0.00184578	-0.00342644	-0.00127567	0.000607329	0.00100614	-0.00160358	0.00374021	0.00893868	0.00477678	0.00109175	0.00779474	-0.00203191	0.00181044	0.00142041	0.00198073	0.000914057	0.00227839
82	-0.00172293	-0.00436149	-0.00194594	0.000152541	0.000635973	-0.00139157	0.00304843	0.0083331	0.00228932	0.000190876	0.00800193	-0.00252545	0.00126971	0.00189934	0.00150927	0.00110428	0.00167362
83	-0.00123891	-0.00395434	-0.00107169	-0.000221955	0.000302859	-0.00121108	0.00633082	0.0095664	0.00503569	-0.000194899	0.00869507	-0.00213905	0.000816234	0.00163137	0.00145796	0.00109461	0.00278075
84	-0.000757344	-0.0037892	-0.000772539	-0.000326062	0.000802181	-0.00105671	0.0037979	0.00903389	0.00375052	0.000243304	0.00820554	-0.00150553	0.00123198	0.000852325	0.00198633	0.000898726	0.000813915
85	-0.000910652	-0.0038499	-0.0013617	4.43821e-05	0.00125976	-0.000798598	0.0047725	0.00856244	0.00327398	0.000521678	0.00880633	-0.00161193	0.00153617	0.000706163	0.00231332	0.00102316	0.00191669
86	0.000357917	-0.00309318	-0.00166837	0.000156305	0.000655191	-0.000541196	0.00677009	0.00938237	0.00508137	0.000492052	0.00894601	-0.00257976	0.00133421	0.00155896	0.00212772	0.000794402	0.00199475
87	0.00106601	-0.00406752	-0.0015483	0.000100152	0.000482887	-0.000560594	0.00398039	0.00790237	0.00308456	-9.20301e-05	0.00821173	-0.00300169	0.00124262	0.00224634	0.00182412	0.000773333	0.000832736
88	0.00142552	-0.0036301	-0.000357357	-1.21067e-05	0.000993091	-0.000986591	0.00674679	0.00862577	0.00594174	-8.35185e-05	0.00908363	-0.00194906	0.00126295	0.00175731	0.00181924	0.000791361	0.00225548
89	0.00230816	-0.00442087	-4.1045e-05	-5.79408e-05	0.00132931	-0.00140296	0.00730181	0.00906194	0.00487286	0.000797741	0.00917461	-0.000759873	0.00100505	0.00125518	0.00202253	0.000842804	0.00126156
90	0.00234088	-0.00376675	-0.000963788	-0.000365276	0.00112759	-0.00153574	0.00496948	0.00831354	0.00380382	0.000671373	0.00843791	-0.000959209	0.000838172	0.00171479	0.00205565	0.00114292	0.00246405
91	0.00194393	-0.00352128	-0.00125572	-7.44804e-05	0.000366608	-0.00146105	0.00769475	0.00987935	0.00618837	-0.000619467	0.00897576	-0.00207951	0.00134951	0.00211081	0.00184742	0.00138835	0.00235453
92	0.000447259	-0.00289945	-0.00122421	0.000241083	5.77678e-05	-0.00141569	0.00560456	0.00937424	0.00412093	-0.000550289	0.0086957	-0.00253455	0.00205346	0.0015954	0.0017039	0.00158889	0.0015541
93	0.000905767	-0.0036349	-0.00113157	-2.21023e-05	0.000329892	-0.00148012	0.00451983	0.00948431	0.00618662	0.00115933	0.00861611	-0.0020079	0.00168358	0.00120724	0.00142417	0.00149271	0.00306202
94	0.000902727	-0.00382469	-0.00134181	0.000113006	0.000603105	-0.00172142	0.00774958	0.0100959	0.00545463	0.00143289	0.00962789	-0.00167392	0.0012825	0.00174399	0.00135423	0.00129077	0.00153435
95	0.00116716	-0.00359551	-0.00191797	3.00998e-06	0.000404424	-0.00196207	0.0053324	0.00851329	0.00448782	0.000288567	0.00902236	-0.0019868	0.00170771	0.0021948	0.0016197	0.00111264	0.00230861
96	0.000737314	-0.00367614	-0.0017073	-0.000327706	0.000140249	-0.00187238	0.0063958	0.00927629	0.00744541	0.000519629	0.00865025	-0.00225302	0.00176791	0.00203209	0.00167166	0.0012259	0.00222486
97	0.000281407	-0.00266065	-0.00109561	-6.44715e-05	5.97632e-05	-0.00161843	0.00824123	0.00920169	0.00510693	0.00130267	0.00911681	-0.00208563	0.00118405	0.00151325	0.00164431	0.00114856	0.0017297
98	0.0011547	-0.00328644	-0.000896606	0.000539733	0.000529227	-0.00132381	0.0048555	0.00966647	0.00643684	0.00126885	0.00831352	-0.00176556	0.000840974	0.00126646	0.00179985	0.000585695	0.00295872
99	0.00104528	-0.00272662	-0.00114578	0.000267109	0.000952788	-0.000645974	0.00711239	0.0129474	0.00606381	0.00136572	0.00864513	-0.00182992	0.00124954	0.00151176	0.00272194	0.000459358	0.000636083

## Sheet: UAS-TM
UAS-TM
%GC	subject 1	subject 2	subject 3	subject 4	subject 5	subject 6	subject 7	subject 8	subject 9	subject 10	subject 11	subject 12	subject 13	subject 14	subject 15	subject 16	subject 17
0	-0.0089303	-0.000925117	0	0.0411893	-0.00662869	0.00161112	0	0.689193	0.126008	0	0.0359665	0.00238594	-0.00346142	0	-0.00199667	0	0.066356
1	0.00581533	0.0224591	0.187422	0.350147	0.0234266	-0.0116929	0.743526	0.0695846	-0.00540181	0.0025915	-0.0820405	-0.0684377	0.0192387	0.00931952	0.0277925	0.0078143	0.0842165
2	0.0383991	0.0269108	4.48236	2.30043	0.0545065	-0.00872352	1.28405	1.02752	0.000891345	0.0556497	0.16777	0.0724141	0.0828159	0.0613679	0.104174	0.0683249	1.41162
3	0.235928	0.711465	18.8456	8.36166	0.564455	0.313488	2.67491	3.32755	0.225671	2.80982	1.11538	1.64231	0.336505	0.781359	0.409842	0.390204	5.51284
4	1.02175	4.45309	29.3985	15.5286	3.46947	1.5889	3.69738	6.68375	0.89343	15.808	2.44396	6.09982	1.02982	2.99563	0.812742	0.696633	9.87377
5	2.86228	8.5218	25.5023	15.7062	9.18319	3.91717	3.8829	8.872	1.94078	29.7274	3.12172	11.4222	1.86934	5.07537	0.739911	0.987272	11.2556
6	4.47846	8.05692	17.3377	10.5855	13.0712	5.89951	3.83472	8.39543	2.81094	27.6111	2.84031	13.7185	1.92195	4.84656	0.427336	1.25816	9.73547
7	4.16535	5.61644	13.1574	6.43395	12.2558	6.20003	3.89362	6.50573	2.96933	18.5718	2.22551	12.9469	1.45834	3.59135	0.304381	1.28937	7.48687
8	3.00566	3.82797	11.9963	4.78229	10.0937	5.32211	3.95411	5.26545	2.52887	13.5069	1.71644	11.6046	1.15431	2.80409	0.311743	1.38364	6.39502
9	2.28065	3.43575	11.2165	4.62672	9.41102	4.49659	4.15766	5.30457	1.98016	12.0782	1.39038	10.999	1.10692	2.70457	0.35983	1.7399	6.82846
10	2.10634	3.70136	10.6205	5.22189	9.39629	4.21352	4.88439	6.18742	1.6136	12.2199	1.2505	11.0141	1.3147	3.08089	0.406335	2.05316	8.22046
11	2.20504	4.21367	10.6864	6.44959	8.91715	4.26851	6.15621	7.36995	1.50183	13.1745	1.22564	11.1816	1.57816	3.44423	0.45358	2.21479	9.79483
12	2.58807	4.70799	11.0465	8.27651	8.81048	4.34386	7.4502	8.40206	1.59922	14.6076	1.27262	11.3121	1.68392	3.48044	0.482391	2.41593	11.0001
13	3.15879	5.05482	11.1456	10.1906	9.68213	4.37874	8.21465	8.96527	1.83202	16.0218	1.40046	11.4163	1.71439	3.61082	0.464942	2.60773	11.651
14	3.45835	5.30644	10.8553	11.4199	10.886	4.51053	8.29934	9.03061	2.13766	16.8784	1.58201	11.4256	1.73569	4.01326	0.439853	2.69275	11.8758
15	3.51055	5.53367	10.4249	11.7702	11.8176	4.79037	8.02706	8.79453	2.41132	17.0564	1.76681	11.1892	1.67641	4.31442	0.466994	2.77954	11.8292
16	3.47459	5.61075	9.96339	11.5807	12.4107	5.09618	7.7774	8.50267	2.61205	16.603	1.9197	10.6435	1.57532	4.322	0.543163	2.91218	11.5269
17	3.39808	5.51211	9.44221	11.2699	12.6749	5.2905	7.60046	8.18071	2.75604	15.7473	2.03202	9.87752	1.52833	4.2339	0.6091	3.00457	10.9891
18	3.35881	5.41052	8.94875	11.08	12.6436	5.34956	7.45034	7.73006	2.87312	14.7106	2.12129	9.01922	1.56582	4.17709	0.672053	3.04392	10.2336
19	3.35164	5.39293	8.50092	10.9088	12.4387	5.31416	7.2535	7.15309	3.00536	13.5674	2.20031	8.12307	1.65658	4.10386	0.755457	3.04804	9.29174
20	3.30713	5.41184	8.07711	10.5568	12.0964	5.20949	6.9241	6.50015	3.13393	12.3741	2.26927	7.20112	1.74905	3.95479	0.838601	3.01176	8.20161
21	3.22481	5.42305	7.69202	10.0053	11.5632	5.05002	6.51305	5.84519	3.23448	11.2135	2.33987	6.29882	1.81691	3.7051	0.916755	2.9577	7.04479
22	3.14215	5.39033	7.3553	9.35292	10.9294	4.86518	6.03225	5.21077	3.28495	10.1533	2.41636	5.48495	1.8527	3.37891	1.00909	2.90196	5.99321
23	3.07659	5.29035	7.0148	8.67604	10.3324	4.69227	5.4808	4.58188	3.26905	9.2059	2.49444	4.79929	1.84726	3.04818	1.12262	2.8235	5.15721
24	3.03113	5.15756	6.57845	8.02141	9.68044	4.55492	4.95441	4.0033	3.2163	8.31547	2.57367	4.2358	1.8091	2.75531	1.23438	2.72087	4.53836
25	2.97587	5.03495	6.08319	7.43257	8.86206	4.45668	4.46624	3.50754	3.13919	7.37739	2.62973	3.75484	1.75998	2.48352	1.30902	2.62743	4.04752
26	2.89186	4.91785	5.57668	6.91746	7.88603	4.38975	4.01364	3.11824	3.05482	6.3404	2.63107	3.30967	1.70896	2.23095	1.33692	2.53552	3.58131
27	2.78398	4.79221	5.02737	6.46026	6.8083	4.33965	3.61032	2.85051	2.97773	5.27851	2.56368	2.87169	1.66515	2.02898	1.33446	2.42152	3.1291
28	2.6808	4.63312	4.47045	6.00794	5.72146	4.28954	3.18493	2.65722	2.90769	4.27578	2.41657	2.43728	1.64549	1.87862	1.31341	2.28085	2.69834
29	2.59022	4.42403	3.93788	5.51434	4.7011	4.22986	2.7395	2.48175	2.86085	3.36548	2.19733	2.019	1.65119	1.72911	1.2772	2.11434	2.29566
30	2.50281	4.20729	3.42908	4.99809	3.78483	4.16444	2.31889	2.2777	2.82117	2.57084	1.92666	1.63212	1.65614	1.53483	1.23759	1.92733	1.93031
31	2.40963	4.02432	2.94631	4.47245	2.99112	4.10411	1.90415	2.02987	2.76422	1.91001	1.61488	1.28643	1.63394	1.29913	1.20937	1.72536	1.58521
32	2.3085	3.84288	2.4847	3.93318	2.31654	4.05315	1.52482	1.76493	2.67811	1.38421	1.28603	0.986543	1.5749	1.05293	1.2007	1.51353	1.26256
33	2.21367	3.63342	2.06462	3.39316	1.74791	4.00195	1.20314	1.49798	2.55529	0.9766	0.97628	0.734233	1.48121	0.816437	1.20627	1.29917	0.966942
34	2.12232	3.41786	1.68185	2.8499	1.27334	3.93164	0.918592	1.23985	2.41239	0.669376	0.706972	0.527766	1.35041	0.592969	1.20801	1.08235	0.70779
35	2.01736	3.18824	1.32432	2.30891	0.903194	3.82728	0.684383	0.999668	2.25076	0.451781	0.49119	0.362627	1.17666	0.398963	1.19089	0.869861	0.497792
36	1.89121	2.9111	1.01222	1.80744	0.631855	3.68391	0.496056	0.778332	2.06911	0.306223	0.330405	0.234867	0.973449	0.251536	1.15291	0.680478	0.331515
37	1.74309	2.59172	0.755691	1.37492	0.427419	3.5035	0.339678	0.588591	1.86984	0.20219	0.211471	0.14219	0.763043	0.145062	1.09697	0.517998	0.207821
38	1.57358	2.25242	0.561088	1.01615	0.283631	3.28959	0.22458	0.434155	1.64631	0.12017	0.127438	0.0797577	0.562316	0.0719257	1.02085	0.378956	0.121015
39	1.39675	1.91165	0.410082	0.729692	0.181361	3.04542	0.138463	0.309287	1.40977	0.0607125	0.0751317	0.0390785	0.38819	0.0299961	0.926643	0.263271	0.0653284
40	1.22345	1.57938	0.279729	0.504894	0.101524	2.77413	0.0760943	0.212094	1.17325	0.0237693	0.0461778	0.0134778	0.248324	0.00992066	0.819045	0.166101	0.0359604
41	1.05062	1.25869	0.178923	0.321876	0.0471929	2.47773	0.0437306	0.136213	0.951995	0.00378069	0.0334935	0.000460348	0.143553	0.00315641	0.700054	0.0899522	0.0203031
42	0.875623	0.963936	0.108789	0.181039	0.0174865	2.15651	0.0251618	0.0803456	0.758432	-0.00125765	0.0283257	-0.00283156	0.0730951	0.00301279	0.577669	0.0393914	0.013927
43	0.711724	0.718301	0.0602321	0.0847891	0.0037889	1.81219	0.0169531	0.0437747	0.589654	-5.83853e-05	0.0227866	-0.00190236	0.0327983	0.00238163	0.458543	0.0126334	0.0119414
44	0.564624	0.518217	0.0296352	0.0307096	-0.000141697	1.45726	0.0172427	0.0211288	0.446662	-0.00026826	0.0182207	-0.00102321	0.012841	0.000960505	0.344722	0.00219339	0.0107157
45	0.431316	0.359062	0.00993513	0.0065347	-0.000204294	1.11855	0.0121488	0.0117024	0.325649	-0.000595751	0.0158295	-0.00108226	0.00322782	0.00119677	0.239278	-0.000312515	0.0112961
46	0.312392	0.237429	0.00151316	-0.000363634	-3.89414e-06	0.825454	0.0100039	0.00944178	0.221604	-7.50225e-05	0.0139766	-0.00140098	0.000612719	0.00206885	0.143104	1.72153e-05	0.00994779
47	0.223385	0.145076	0.000174269	-0.000182039	-0.000113379	0.591921	0.0108441	0.00869778	0.138869	-0.000340865	0.0137438	-0.00137079	0.00129553	0.0022648	0.0674734	0.000679049	0.00953133
48	0.160183	0.076966	-0.00128884	-0.000225186	-0.000214669	0.41305	0.00733921	0.00922681	0.0783896	-0.00113525	0.0131279	-0.000939095	0.00129455	0.00183281	0.0225198	0.000429421	0.00955374
49	0.110597	0.0285297	-0.000752975	-0.000589734	-1.73471e-05	0.276636	0.00919674	0.00796138	0.0425054	-0.000763045	0.010958	-0.000558345	0.000533351	0.00133403	0.00441221	-3.76928e-05	0.0087594
50	0.0696479	0.00622654	-0.000871091	-0.000287561	-2.74375e-05	0.173019	0.00955093	0.00728685	0.0272085	0.000177884	0.010389	-0.00079039	0.00031158	0.00160795	0.00158896	-0.000214731	0.00941953
51	0.0363518	-5.65372e-05	-0.000489345	-0.000118838	8.18014e-05	0.0974183	0.00612397	0.00780832	0.0207878	-3.75096e-05	0.0101838	-0.00137685	0.000718509	0.00235678	0.00258512	0.000241305	0.00826727
52	0.0112108	-0.000605788	6.73119e-05	-0.000415337	-4.68969e-05	0.0469984	0.00827894	0.00699303	0.0181485	-0.000889811	0.00925523	-0.00145345	0.00120866	0.00214216	0.00266109	0.00052739	0.008154
53	-0.003878	-0.000618621	-0.00175015	-0.000388917	-0.000594155	0.0175403	0.0065451	0.00704586	0.0144418	-0.000658541	0.00901291	-0.00116515	0.00109874	0.00106485	0.00163609	-0.000605486	0.00829653
54	-0.00848509	-0.000631876	-0.0012898	-7.50117e-05	-0.00174555	0.00310478	0.00450521	0.00578588	0.0109812	-0.000281859	0.00763222	-0.00132568	0.000442352	0.000730004	0.000403953	-0.00118586	0.00738609
55	-0.00798558	0.00013805	-0.00105071	-0.000439471	-0.00161417	-0.00198745	0.00701668	0.00389343	0.0101925	-0.000962839	0.00660452	-0.00201898	0.00011921	0.00152534	2.06263e-05	-0.000534028	0.00821578
56	-0.0070065	7.67783e-05	-0.000898457	-0.00105421	-0.000153792	-0.002676	0.0041978	0.00375393	0.00910317	-0.00234048	0.0082035	-0.00270568	0.00072868	0.00249921	0.000532622	-0.000773521	0.00772098
57	-0.00667812	-0.00014116	-0.000571112	-0.000139963	0.000586807	-0.00244989	0.00458471	0.00288358	0.00917659	-0.00261658	0.00901485	-0.00277338	0.00144514	0.00215199	0.00146247	-0.00168785	0.00786992
58	-0.00754765	-7.18462e-05	-0.0036116	0.00184917	0.000251033	-0.00258435	0.00714225	0.0031526	0.00804906	-0.00269116	0.00838017	-0.00207449	0.000925771	0.00043256	0.00161232	-0.00210051	0.00723439
59	-0.00952213	-0.000334366	-0.00234623	0.00144555	-0.000714927	-0.00290635	0.00387049	0.00315709	0.0062533	-0.00264678	0.00709753	-0.00129435	0.00030242	-0.000498234	0.000502441	-0.00105587	0.00554128
60	-0.00974783	-0.00138802	0.00143406	-0.00074423	-0.0002628	-0.00316042	0.00498959	0.00167815	0.00662359	-0.00119311	0.00471837	-0.0015351	0.000199994	0.00116524	0.000362819	0.000131088	0.00679726
61	-0.00777384	-0.00211443	0.00166874	-0.00140043	0.000747184	-0.0033367	0.00518249	0.00193212	0.00608978	-0.000553108	0.00472625	-0.00293505	0.000126111	0.00351071	0.00156371	-0.00068658	0.0073891
62	-0.00518191	-0.00199677	-3.30341e-05	-0.000404163	0.000496502	-0.00310811	0.00279532	0.00161352	0.00597646	-0.00214516	0.00675472	-0.00394637	0.000722139	0.00334315	0.00146366	-0.00164474	0.00780049
63	-0.00661781	-0.00328013	-0.00410026	0.000875628	-0.000532982	-0.00243472	0.00620567	0.00131163	0.00504532	-0.00338118	0.00670308	-0.00324035	0.00135398	0.00114229	0.000271503	-0.00163391	0.00638676
64	-0.00997409	-0.00588724	-0.0035378	0.000514942	-0.000853784	-0.00276547	0.00504325	0.00128366	0.00362728	-0.00295553	0.0058433	-0.00152863	0.000661776	7.8033e-05	0.000502482	-0.00145864	0.00413495
65	-0.00946174	-0.00645856	0.000874723	-0.000709798	-0.000397986	-0.00347653	0.00314394	-0.000308048	0.00457064	-0.00179334	0.00489029	-0.000728037	-5.3625e-05	0.00121747	0.00197592	-0.00058129	0.00522902
66	-0.00675651	-0.00909246	0.000819698	-0.00102491	0.000186657	-0.00371943	0.00601231	0.000106304	0.00466375	-0.00248008	0.00396191	-0.00154647	0.000366989	0.00280227	0.00179215	0.000210384	0.00536111
67	-0.00760808	-0.0124714	-0.000663419	-0.00018096	-0.000251617	-0.00299332	0.00365953	0.00102274	0.00510312	-0.0027608	0.00528541	-0.00270306	0.00100902	0.00301588	0.000840774	-0.000218445	0.00567152
68	-0.0103017	-0.0110568	-0.00271728	0.000941816	-0.000363793	-0.00224287	0.0040147	0.00112051	0.00500609	-0.0019601	0.00625662	-0.00290467	0.00134582	0.00157276	0.00115624	-0.000749654	0.00540954
69	-0.00936101	-0.00946641	-0.00189885	0.000434046	0.000128043	-0.00225786	0.00621149	0.00177202	0.00372649	-0.0021698	0.00538293	-0.00230569	0.00124369	0.000550869	0.00198194	-0.000789031	0.00467192
70	-0.007251	-0.00989735	0.00148141	-0.00022602	-0.00014837	-0.00260095	0.00297717	0.000918541	0.00421083	-0.00183776	0.00537676	-0.00172195	0.000633484	0.00120953	0.00227632	-9.68766e-05	0.00609265
71	-0.00710836	-0.0106609	0.000439918	0.000467412	-0.000287572	-0.00252355	0.00462305	0.000968877	0.00347736	-0.00156309	0.00521765	-0.00165178	0.000103492	0.00229047	0.00222317	0.000516541	0.0055924
72	-0.00812331	-0.0101269	-0.000991098	0.000872326	0.000199388	-0.00227655	0.00532052	0.00155293	0.00327357	-0.00173128	0.00516021	-0.00193357	0.000803778	0.0024723	0.00210404	6.11505e-05	0.00547228
73	-0.00883314	-0.00941476	-0.0015601	0.000347529	0.0001763	-0.00208572	0.00287051	0.000906681	0.00388052	-0.00176027	0.00644625	-0.00194181	0.00158119	0.00154155	0.00200351	-0.000134557	0.00522153
74	-0.00788665	-0.00975	-0.00114608	-0.000161867	0.000135232	-0.00182044	0.00597306	0.00167545	0.00333048	-0.00113017	0.00620509	-0.0014829	0.000763568	0.000997164	0.00221684	0.000333402	0.00452408
75	-0.00700652	-0.0096449	0.000480491	-1.90185e-05	0.000128912	-0.00155276	0.00515409	0.00169838	0.00410938	-0.001242	0.00551908	-0.00102719	0.000279179	0.00188439	0.00258447	0.000695788	0.00589156
76	-0.00800649	-0.00915716	-0.00121093	0.000320465	4.12965e-06	-0.00152893	0.00409938	0.00146892	0.00376631	-0.00133367	0.00634415	-0.00101662	0.00119581	0.00286695	0.00246313	0.000249191	0.00557555
77	-0.00913547	-0.0081969	-0.00153217	0.000168713	0.000158241	-0.00174773	0.00756989	0.00225448	0.00367592	-0.000706351	0.00644556	-0.00127587	0.00133346	0.00280376	0.00231506	0.000130866	0.00588055
78	-0.00771133	-0.00835192	-0.00119968	-0.000183688	0.000346498	-0.00199908	0.00535768	0.00190894	0.00438172	-0.000681195	0.0067209	-0.00134559	0.000408571	0.00196598	0.0024491	0.000692984	0.0058745
79	-0.00705139	-0.00892497	-0.00152183	-0.000173506	0.000141926	-0.00212672	0.00548883	0.00269486	0.00348357	-0.000738424	0.00716296	-0.00134984	0.00034888	0.00145959	0.00253161	0.00076841	0.00520794
80	-0.00724622	-0.0093218	0.000412278	0.000256247	-3.17026e-05	-0.00200276	0.00744874	0.00324313	0.00374442	-0.000613066	0.00608253	-0.00162134	0.00109955	0.00203542	0.00234175	0.000210998	0.00667348
81	-0.00749623	-0.00899387	-0.000707059	0.000648956	0.000329082	-0.00180529	0.00434746	0.00270743	0.00318574	-0.000688698	0.00636085	-0.00184307	0.00135574	0.00252243	0.00232419	-1.16484e-05	0.00650616
82	-0.00740295	-0.00844997	-0.00135859	0.000629436	0.000248934	-0.00162811	0.00637396	0.00350027	0.00274937	-0.000532865	0.00762572	-0.00170644	0.00150986	0.00198043	0.00252044	5.22108e-06	0.00671617
83	-0.00671558	-0.00838686	-0.000582741	0.000224776	-0.000204418	-0.00152089	0.00727622	0.00348035	0.00367009	-0.000519358	0.00748697	-0.0014527	0.00157701	0.00112296	0.0029503	0.000167367	0.00633979
84	-0.00646467	-0.00802943	-0.00146843	-0.000419633	9.4376e-05	-0.00135108	0.0047044	0.00389608	0.00323973	-0.0006477	0.00789517	-0.00139873	0.000858442	0.00103876	0.00290348	0.000891924	0.00533977
85	-0.00683757	-0.00829424	-0.00015159	-9.36308e-05	0.000314112	-0.00113036	0.00758492	0.00470862	0.00415115	-0.000577896	0.00791818	-0.00146557	0.000215613	0.00165787	0.00259905	0.00121893	0.00654922
86	-0.00742183	-0.00845178	-0.000784361	0.00063839	0.000308867	-0.00108392	0.00660161	0.00421439	0.00450575	-0.000633588	0.00707289	-0.00150827	0.000371529	0.00220372	0.00238064	0.000547122	0.0060648
87	-0.00640733	-0.00846329	-0.00185412	6.47825e-05	0.00093891	-0.00120141	0.00526672	0.00510076	0.00414317	-0.000578423	0.0078343	-0.00163467	0.000752158	0.00243681	0.00230107	-5.49903e-06	0.00635193
88	-0.00612078	-0.00851845	-0.000404114	-0.000432214	0.00121257	-0.00129998	0.00833353	0.00539246	0.00493583	-0.000532995	0.0079306	-0.00167018	0.000921194	0.00211919	0.00265133	0.000279541	0.00668676
89	-0.0063641	-0.0084488	-0.00118166	-6.70471e-05	0.000635535	-0.00125184	0.00593616	0.00504016	0.00441409	-0.000659988	0.00700111	-0.00147868	0.000979776	0.00147197	0.00259697	0.000521071	0.00616572
90	-0.00583545	-0.00759723	-0.000645909	0.000114752	0.000530849	-0.00119845	0.00625835	0.00579298	0.00522061	-0.000777851	0.00746809	-0.00153995	0.000966486	0.00152869	0.00211063	0.000405012	0.0069778
91	-0.00523383	-0.00792382	-0.000824471	-7.48256e-05	0.000400411	-0.00105566	0.00853015	0.00536785	0.00571376	4.35657e-05	0.0073086	-0.00198712	0.000964431	0.00213429	0.002296	0.000473249	0.005972
92	-0.00534904	-0.00865853	-0.00193648	-0.000170537	-0.000181287	-0.000840202	0.00531491	0.00551187	0.00506652	0.000273385	0.00713168	-0.00230623	0.00100127	0.00214203	0.00272049	0.000714444	0.0064138
93	-0.00631222	-0.0077698	-0.000139403	0.00012628	-0.000541543	-0.000785694	0.00674935	0.0056472	0.00583663	-0.000534009	0.00822758	-0.00214517	0.0009896	0.00168939	0.00286764	0.000552895	0.00709912
94	-0.00556873	-0.00762545	-0.000552562	-0.000147135	-0.000564121	-0.000996355	0.00735352	0.00497152	0.00530515	-0.0003873	0.00789486	-0.00176973	0.000887576	0.00150594	0.00292188	-0.000203004	0.00650836
95	-0.0048654	-0.00710355	-0.000688635	-0.000369589	-0.000110557	-0.00109264	0.00505939	0.00584371	0.00554086	-0.000339785	0.00754159	-0.00160417	0.00075255	0.0018712	0.00245375	-0.000197581	0.00710337
96	-0.00486044	-0.00703216	-0.00026719	-0.000253433	9.88762e-05	-0.000765211	0.00822008	0.00586967	0.0056753	-0.000783788	0.00811329	-0.00153901	0.000947304	0.00242502	0.00226144	0.000692633	0.00608319
97	-0.0056504	-0.00707236	-0.00144113	-0.000364227	-0.000394881	-0.000436052	0.00709846	0.00572346	0.0046674	-0.000502703	0.00744734	-0.00150569	0.0015285	0.00228553	0.00243741	0.000509255	0.00660468
98	-0.00530397	-0.00732833	-0.000162227	-0.000249089	-0.000211559	-0.000482338	0.00555383	0.00620313	0.00560052	-0.000661268	0.00756374	-0.00175249	0.00172914	0.00181757	0.00245907	-0.00059106	0.00732111
99	-0.00414605	-0.00706857	-0.000385301	0.000429609	8.40173e-05	-0.000823923	0.00894262	0.00564742	0.00567727	-0.000966614	0.00813104	-0.00216724	0.00136385	0.00176819	0.00229552	-0.000710228	0.00678186

## Sheet: AS-TM
AS-TM
%GC	subject 1	subject 2	subject 3	subject 4	subject 5	subject 6	subject 7	subject 8	subject 9	subject 10	subject 11	subject 12	subject 13	subject 14	subject 15	subject 16	subject 17
0	0	-0.00110397	-0.0155304	0	0	0.0305967	0.726376	0	0.291371	-0.00295043	0.0980468	-0.0702319	-0.000271459	0	0.000252168	0.00329969	-0.662324
1	0.100825	0.0296959	0.254097	0.0512579	0.0513172	0.202462	-0.0205424	0.0434757	-0.0432673	0.0247486	-0.0515995	0.0248307	0.00973582	0.00784391	0.00922349	-0.0181895	-0.00965784
2	0.450815	0.929347	7.08725	1.60122	0.159	0.756584	0.538914	0.206932	0.0637814	-0.0180476	0.295897	1.21613	0.0736057	0.0795887	0.0404613	0.131713	1.53413
3	2.15219	3.26365	25.9751	10.2614	1.25122	1.74667	2.17968	1.09821	0.667929	0.455206	0.981757	4.8906	0.459367	1.36936	0.126347	-0.358587	6.37183
4	5.75232	5.27347	29.1594	21.3478	4.79243	3.54623	4.28984	2.86564	2.38379	7.87276	1.46408	9.5678	1.67165	5.88997	0.184409	-1.35488	11.9368
5	6.85696	5.56966	18.1271	20.044	9.10813	6.39413	5.25806	4.68661	4.80613	25.7213	1.44248	11.5703	3.42806	10.0976	-0.138572	-0.740699	13.4484
6	4.92562	4.49308	12.9292	12.0612	10.1162	8.56776	5.01534	5.11539	5.9508	26.9643	1.31314	10.6264	4.23698	9.48083	-0.553851	0.252367	11.0613
7	3.50234	3.7518	12.7126	7.62285	8.61985	8.26241	4.57727	4.1805	4.99915	15.6299	1.19051	9.05078	3.54903	7.05807	-0.47032	0.681575	8.02531
8	2.99338	3.51879	12.3133	6.29294	8.07613	6.5906	4.37119	3.1942	3.46668	11.4981	1.06503	8.15433	2.51529	6.08807	-0.183969	0.982099	6.40376
9	2.7728	3.55933	11.4555	6.34606	8.52013	5.39401	4.37598	2.81205	2.47579	11.9484	0.989202	7.92003	2.15394	6.63489	0.0423684	1.24542	6.25547
10	2.89852	3.91951	11.8492	7.48193	8.38604	5.09037	4.61239	2.96077	2.088	12.8	0.929914	7.95335	2.37288	7.06584	0.183003	1.30938	6.91687
11	3.53323	4.37907	12.8562	9.45788	8.24974	5.29338	5.17984	3.2934	2.21235	13.5779	0.874477	8.02731	2.70269	6.81126	0.222323	1.33476	7.91029
12	4.21727	4.74416	13.344	11.897	8.94388	5.62816	6.03197	3.6854	2.67206	14.6627	0.845438	8.04644	2.99391	6.8261	0.165243	1.41619	8.88834
13	4.52107	4.93673	13.2608	14.0888	9.92199	5.9004	6.90116	4.21029	3.2699	15.8036	0.834185	7.93426	3.33815	7.33429	0.0590965	1.44709	9.52577
14	4.47429	4.94444	12.8251	15.2521	10.549	6.06485	7.56083	4.73809	3.78851	16.6229	0.875044	7.66669	3.6849	7.66708	-0.0255545	1.47783	9.7174
15	4.31952	4.83873	12.2239	15.3791	10.8466	6.15419	7.92168	5.14154	4.04773	16.8746	0.974606	7.26652	3.98556	7.60951	-0.0587294	1.58405	9.52009
16	4.19419	4.74572	11.5882	14.9629	10.8902	6.2101	7.99309	5.32314	4.1289	16.4378	1.07875	6.76407	4.20945	7.453	-0.126045	1.70711	9.11642
17	4.09492	4.72136	10.9757	14.4557	10.7405	6.254	7.8695	5.3063	4.12698	15.4	1.21779	6.18263	4.30549	7.28281	-0.222209	1.79181	8.63137
18	3.96368	4.74543	10.4149	13.9776	10.4648	6.29498	7.61165	5.25675	4.14907	14.111	1.36757	5.54863	4.32482	7.02799	-0.231486	1.84462	8.03585
19	3.79558	4.73619	9.87223	13.3776	10.0866	6.3279	7.25515	5.17391	4.237	12.8057	1.47565	4.91419	4.31558	6.68254	-0.134094	1.88292	7.32446
20	3.59825	4.7057	9.36244	12.5731	9.68332	6.33632	6.83379	5.05605	4.30029	11.562	1.59295	4.34013	4.27425	6.24481	-0.024839	1.91083	6.50498
21	3.35256	4.70234	8.91789	11.6335	9.27937	6.32087	6.34452	4.88265	4.31062	10.4455	1.71562	3.86015	4.20642	5.72297	0.0700658	1.92335	5.66168
22	3.08737	4.72407	8.48723	10.6678	8.83431	6.30245	5.84037	4.58186	4.2161	9.46207	1.83635	3.47037	4.12067	5.16239	0.185069	1.91804	4.89854
23	2.84231	4.73468	7.9671	9.71618	8.32512	6.29087	5.40012	4.22934	4.05041	8.52601	1.98864	3.14305	4.01125	4.62298	0.323703	1.90521	4.27087
24	2.62864	4.71425	7.32433	8.80477	7.70276	6.27196	5.02929	3.87402	3.89113	7.52085	2.12832	2.84971	3.87775	4.15048	0.46272	1.89242	3.81345
25	2.44472	4.65531	6.64096	8.01022	6.94205	6.22446	4.68666	3.55081	3.71811	6.4361	2.24102	2.56921	3.73172	3.75225	0.583931	1.87419	3.46633
26	2.30924	4.54612	5.95349	7.34148	6.0872	6.1379	4.30488	3.29488	3.55825	5.3462	2.34613	2.28537	3.5771	3.42728	0.681634	1.83612	3.15859
27	2.21826	4.41775	5.25428	6.76353	5.2067	6.01717	3.85385	3.05352	3.38594	4.30504	2.39806	1.98977	3.40447	3.13943	0.757628	1.76446	2.85402
28	2.13804	4.27997	4.57283	6.24325	4.3584	5.87623	3.37262	2.83688	3.18306	3.34654	2.39215	1.68251	3.21562	2.82713	0.810992	1.65612	2.52425
29	2.04338	4.12921	3.92693	5.71133	3.57597	5.72275	2.89121	2.64188	2.98926	2.50542	2.33406	1.37249	3.03728	2.46976	0.840763	1.51825	2.19341
30	1.9308	3.96767	3.32586	5.12061	2.86573	5.55361	2.4315	2.42964	2.80745	1.80719	2.19257	1.07337	2.8796	2.08867	0.859751	1.35621	1.87796
31	1.80399	3.80534	2.76966	4.49317	2.23177	5.36607	2.0108	2.2135	2.68743	1.25576	1.99436	0.79823	2.71974	1.71196	0.884271	1.17626	1.57564
32	1.65825	3.61396	2.25827	3.86375	1.68156	5.16737	1.6226	1.96567	2.62332	0.843376	1.76133	0.559997	2.53604	1.35198	0.914786	0.984279	1.28937
33	1.509	3.40175	1.80386	3.23881	1.22478	4.96845	1.2765	1.68702	2.56929	0.556274	1.49019	0.368444	2.32294	1.00947	0.942962	0.785945	1.0151
34	1.35696	3.17798	1.39932	2.63756	0.870395	4.77141	0.984798	1.40952	2.51332	0.363162	1.2163	0.226337	2.08114	0.698529	0.958405	0.594542	0.760725
35	1.18613	2.92619	1.04817	2.07816	0.601685	4.57105	0.741977	1.13352	2.40801	0.22536	0.956434	0.128796	1.81747	0.452864	0.954432	0.423673	0.538249
36	1.00743	2.65854	0.769862	1.56041	0.400913	4.36376	0.543527	0.888106	2.26558	0.125043	0.712585	0.0662974	1.54757	0.285222	0.93259	0.28103	0.359084
37	0.837634	2.37636	0.565544	1.11084	0.254017	4.14524	0.381742	0.67994	2.10205	0.0614053	0.508896	0.029803	1.28135	0.172379	0.896125	0.169859	0.230078
38	0.674523	2.0868	0.415815	0.752446	0.146632	3.90281	0.251257	0.501164	1.90672	0.0243013	0.345737	0.0111291	1.02049	0.0900669	0.841668	0.090658	0.142577
39	0.523072	1.79596	0.294858	0.488952	0.0740279	3.62463	0.152871	0.363313	1.69705	0.00340011	0.215905	0.00246835	0.774957	0.0323358	0.769369	0.0396976	0.0856473
40	0.399102	1.51566	0.198685	0.310886	0.0328135	3.30968	0.0822005	0.25249	1.45469	-0.00315294	0.129108	-0.00129833	0.561193	0.00470273	0.683278	0.0129894	0.048784
41	0.294593	1.24618	0.130024	0.190088	0.0122378	2.96631	0.0381044	0.167254	1.1953	-0.00143948	0.0770016	-0.00270408	0.38472	0.00109631	0.579087	0.00277777	0.0244896
42	0.205325	0.994283	0.0795568	0.0990755	0.00313603	2.60751	0.0196059	0.110281	0.947667	-0.00012034	0.0472258	-0.00263424	0.241576	0.00317205	0.463463	0.000546349	0.0132091
43	0.133956	0.778585	0.0441157	0.0377842	0.000207558	2.24624	0.0141551	0.0681023	0.717692	-0.00095914	0.0362557	-0.00153644	0.136574	0.00242353	0.348231	0.000443439	0.00966246
44	0.0787823	0.594578	0.0218175	0.00931957	-1.89162e-05	1.89141	0.0123873	0.0434327	0.52258	-0.00195653	0.0289754	-0.000833387	0.0699384	0.00139756	0.234226	-5.72185e-05	0.00958049
45	0.044672	0.434551	0.00766482	0.00109814	-3.10231e-06	1.54706	0.0114647	0.0273176	0.352658	-0.00168883	0.0213642	-0.00124072	0.029143	0.00203305	0.140043	-8.77926e-06	0.0101235
46	0.0273602	0.303377	0.00189364	0.000741214	-5.03416e-05	1.21827	0.00884158	0.0146701	0.215	-0.000413922	0.0199086	-0.00223227	0.0082234	0.00284983	0.0785348	0.000878517	0.00893078
47	0.0135909	0.211157	0.000111874	0.00101905	-0.000135848	0.917099	0.0076424	0.0126877	0.1213	-0.00014333	0.0168008	-0.00296099	0.0020409	0.00273233	0.0413557	0.00124227	0.00892778
48	0.00274821	0.136819	-0.00115128	0.00075386	-0.000197463	0.65984	0.00771796	0.0101091	0.0604425	-0.0012903	0.0134256	-0.00275758	0.001448	0.00203995	0.0170431	0.000917093	0.00809705
49	-0.000157138	0.0789751	-0.00172739	0.000851643	-2.72584e-05	0.457621	0.00642777	0.00919963	0.0333719	-0.00174127	0.0144303	-0.00221353	0.00120473	0.00157594	0.00376714	-0.000771099	0.00730093
50	0.000910804	0.0423862	-0.00131856	0.000592235	0.000163159	0.310382	0.00668274	0.0102271	0.022997	-0.000935653	0.0119105	-0.00194862	0.00102125	0.00207583	0.00098219	-0.00224476	0.00711735
51	0.00147146	0.0161293	0.000456785	-0.000490523	0.000589446	0.207857	0.00694073	0.00680683	0.0167622	-0.000897729	0.0104264	-0.00189415	0.00140684	0.00301847	0.0018616	-0.000678086	0.00555994
52	-0.000606606	0.00272669	-0.000486816	-0.000363396	0.000116413	0.13601	0.00597543	0.0086403	0.0160484	-0.0023133	0.0123292	-0.00237425	0.00156438	0.00303204	0.0016088	0.00178242	0.00558693
53	-0.00228705	-0.000435425	-0.0023101	0.00182454	-0.00144769	0.0835051	0.00644789	0.00875391	0.0111034	-0.00265573	0.00956031	-0.00327388	0.00110375	0.00196157	0.00022894	0.00123322	0.00564379
54	-0.000294667	-0.000245579	-0.0012045	0.00296557	-0.00169931	0.0438842	0.00605022	0.00642387	0.00988822	-0.00244294	0.00831721	-0.00384414	0.00130595	0.00115861	-0.000494485	-0.00113911	0.00583854
55	0.00156692	-0.00111745	-0.000571573	0.00113819	-0.000557909	0.015833	0.00517508	0.00764982	0.00962465	-0.00357063	0.00888774	-0.00326109	0.00181704	0.00133062	-1.29129e-05	-0.0012548	0.00608383
56	0.00120814	-0.000539879	-0.000525547	-0.000902709	0.0002944	0.000492964	0.00504814	0.004047	0.00677219	-0.00253944	0.00573424	-0.00196702	0.00188219	0.00186378	0.0009169	0.000807141	0.00448161
57	-0.000895234	-0.000792287	-0.00167674	0.000184499	-0.00032325	-0.00367916	0.003533	0.00365128	0.00819482	-0.000926204	0.0068513	-0.00207536	0.00104125	0.00224483	0.00115901	0.00117269	0.00421369
58	-0.000751979	-0.000686523	-0.00299438	0.00184582	-0.00137165	-0.0024361	0.0038089	0.0050232	0.00509919	-0.00289097	0.00897623	-0.00375844	-0.000558255	0.00238326	0.000556006	1.46282e-05	0.0041448
59	0.00016265	-0.000600707	-0.00103994	0.00121614	-0.000243826	-0.00114842	0.00551211	0.00300217	0.0048617	-0.00419288	0.00673583	-0.00485973	-0.000336648	0.00220043	7.75673e-05	-0.00062025	0.00480405
60	0.00039513	-0.00130425	0.00100415	-0.000465209	0.000570976	-0.00124631	0.00470933	0.0055354	0.00661092	-0.00236496	0.00759445	-0.0043629	0.00249499	0.00157292	-0.000237194	0.000317722	0.00641948
61	-0.000338485	-0.00294953	0.00162338	-0.000343618	6.26706e-05	-0.00189952	0.0037441	0.00408118	0.00512041	-0.00108371	0.00715028	-0.00323734	0.00370905	0.000604875	9.01416e-05	0.00119686	0.00581087
62	-0.0010352	-0.00496472	-5.71568e-05	0.00171733	-0.000671308	-0.00231751	0.00272535	0.00219386	0.0075748	-0.00357783	0.00444335	-0.00310522	0.00155443	0.000690268	0.000803266	0.00062473	0.00459142
63	-0.000256989	-0.00291948	-0.00291986	0.00253896	-0.00142471	-0.00251465	0.00199747	0.00391234	0.00494966	-0.00426071	0.00691531	-0.00389363	-0.000788632	0.00278539	0.00101016	0.000312381	0.00270412
64	-0.000275687	-0.000960126	-0.00225964	0.00148368	-0.000676018	-0.00259385	0.00343012	0.00134556	0.00340286	-0.00194009	0.00705041	-0.00438953	-0.000237603	0.00414363	0.00087444	0.000554816	0.00267909
65	-0.000240461	-0.00245569	-0.000156582	0.00033983	0.000101849	-0.00265557	0.00337562	0.00288109	0.00476034	-0.00208374	0.00485895	-0.00456083	0.00172558	0.0022911	0.00140721	0.000712529	0.00480593
66	-0.000843198	-0.00677512	0.000338376	0.00112282	-0.000541285	-0.00280689	0.00248221	0.00350904	0.00299332	-0.00299996	0.00641414	-0.00432945	0.00208531	-0.000180621	0.00221058	0.00113949	0.00454837
67	-0.000243876	-0.00722819	-0.00110521	0.00238373	-0.000908403	-0.00299147	0.00304728	0.00133994	0.0056166	-0.00269711	0.00485612	-0.00362246	0.00121301	2.40301e-05	0.00220592	0.00116838	0.00378479
68	0.000338921	-0.00499805	-0.00302938	0.00209355	-0.000703611	-0.00301584	0.00275115	0.00390437	0.00417362	-0.00183375	0.00379071	-0.00311138	0.000637931	0.00180117	0.00125854	0.00024261	0.00319027
69	0.000304789	-0.00564717	-0.00146181	0.000983109	-0.000356277	-0.00284861	0.00317641	0.00207846	0.00301639	-0.00187739	0.00649002	-0.002906	0.000574026	0.0022141	0.000663391	-0.000279423	0.00389709
70	0.000196058	-0.00638597	-0.000114345	0.000972918	1.76396e-06	-0.00274162	0.0039247	0.00158596	0.00519519	-0.00223707	0.00483037	-0.00286553	0.00136696	0.00120608	0.00159074	0.00024067	0.00537546
71	5.28139e-05	-0.00608901	-0.0010563	0.00192291	0.000212344	-0.00281234	0.00286796	0.00301436	0.00322612	-0.00162687	0.00446026	-0.00289055	0.00233067	0.000943186	0.00237734	0.000829149	0.00435487
72	0.000353931	-0.00520258	-0.00114148	0.00236672	-0.0001291	-0.00306992	0.00309702	0.000250512	0.00492695	-0.00133293	0.00686777	-0.00318281	0.00174849	0.00126776	0.00188489	0.0006765	0.00383894
73	-0.000167814	-0.00606977	-0.00170206	0.00173875	-0.000325685	-0.00315782	0.00376872	0.00218966	0.00358461	-0.00203427	0.00504481	-0.00398297	0.000732853	0.00152383	0.00183296	0.000286792	0.00371242
74	-0.000833014	-0.00653988	-0.00111054	0.0008426	0.000397777	-0.00291869	0.00363069	0.00185247	0.00212862	-0.00206958	0.00565139	-0.00431467	0.00113384	0.00209876	0.0023385	0.000684749	0.00356346
75	-0.000639237	-0.0071644	-0.000682892	0.00121489	0.000376751	-0.00257237	0.00439164	0.000643232	0.00456232	-0.00100415	0.00716957	-0.00371967	0.00187994	0.00218891	0.00271217	0.000740028	0.00385882
76	-0.000374625	-0.00554805	-0.00146751	0.00158044	-0.000266415	-0.00230915	0.00383178	0.00352631	0.00256671	-0.000740294	0.00456144	-0.0029754	0.00189566	0.00178081	0.00249133	0.000150233	0.00305773
77	-0.000657573	-0.00531245	-0.000531075	0.00147177	0.000425555	-0.0021836	0.00318478	0.00130693	0.00454395	-0.00138195	0.00573736	-0.00248815	0.00179301	0.00172722	0.00166028	-7.55523e-05	0.00367666
78	-8.53884e-07	-0.00576277	-0.000571413	0.00161129	0.000856979	-0.00222176	0.00426708	0.0019217	0.00440116	-0.00155796	0.00679358	-0.00233833	0.00144391	0.00200626	0.00165752	0.00027382	0.00445347
79	0.000172586	-0.00568726	-0.00119792	0.00137134	0.000177135	-0.00236918	0.00427393	0.00306842	0.00204359	-0.00135162	0.00467278	-0.00219754	0.00122539	0.00226838	0.00241146	0.000559093	0.00473246
80	0.000472642	-0.00495523	-0.000803489	0.00103792	3.9558e-05	-0.00221357	0.00451188	0.00117615	0.00330602	-0.00115477	0.00695871	-0.00192978	0.00184405	0.00224273	0.00249437	0.000666116	0.00509238
81	0.000714644	-0.00480647	-0.00106314	0.000935894	0.000531252	-0.00171977	0.00499643	0.00427895	0.000614601	-0.00135043	0.00756756	-0.00202469	0.0023141	0.00213147	0.00190252	0.000823009	0.00406181
82	-0.000465155	-0.00575783	-0.000859171	0.0010113	0.000662549	-0.00130741	0.00414617	0.00342155	0.00228596	-0.00135755	0.00568062	-0.00250589	0.00207433	0.00171151	0.00140972	0.000822733	0.0044395
83	-0.000569594	-0.00596357	-0.00149091	0.00106629	0.000336746	-0.00138171	0.00476637	0.002737	0.00340577	-0.000905034	0.00782166	-0.00309077	0.00154465	0.00146406	0.00182723	0.000711783	0.00507458
84	-0.000153894	-0.00602636	-0.00174359	0.00152377	0.000259713	-0.00167556	0.00544772	0.00474572	0.00210761	-0.00084389	0.00711999	-0.00320716	0.0010783	0.00219428	0.00231031	0.000965893	0.00524988
85	0.000545619	-0.00489959	-0.000542561	0.00191221	0.000100826	-0.0016855	0.00491034	0.0020434	0.00479563	-0.00116221	0.00582602	-0.0027858	0.000883492	0.0026687	0.00233768	0.00143154	0.0058816
86	0.00026305	-0.0055579	-0.000996106	0.00139584	-0.000322674	-0.00139191	0.00541884	0.00381604	0.00267008	-0.0011481	0.00840394	-0.00282073	0.000998899	0.00201859	0.00229586	0.00101048	0.00496388
87	0.000133365	-0.00587711	-0.000964907	0.000977978	5.30441e-05	-0.00105462	0.00517179	0.00456561	0.00314115	-0.00181531	0.00704759	-0.00299978	0.00157232	0.00165399	0.00199598	0.000320884	0.00452824
88	0.00060717	-0.00576528	-0.000936827	0.00107526	0.000396298	-0.00100287	0.00498382	0.00310778	0.00381025	-0.00203195	0.00652682	-0.00240106	0.00175667	0.00216334	0.00179721	0.000492625	0.00422872
89	0.000422911	-0.0046457	-0.00144571	0.00116458	0.000293406	-0.0012263	0.00618284	0.00589211	0.00194516	-0.00124355	0.00931721	-0.00139825	0.00135789	0.0024832	0.00200925	0.00123964	0.00435964
90	0.000494013	-0.00469588	-0.000676415	0.00106656	-8.3719e-05	-0.00150837	0.00591179	0.00405994	0.00479289	-0.0008279	0.00774136	-0.000821187	0.00156766	0.00223053	0.00224211	0.00146088	0.00564044
91	0.000596288	-0.00547821	-0.00120299	0.00119803	-0.000214484	-0.00148658	0.00565515	0.00438001	0.00328184	-0.00119844	0.00785073	-0.00130189	0.00192176	0.00203014	0.00182368	0.000830329	0.00563054
92	0.000957729	-0.00472209	-0.0012975	0.0012327	-3.42561e-05	-0.00121189	0.00581677	0.00604712	0.00321326	-0.00169104	0.00948894	-0.00213399	0.00150992	0.00246519	0.00179724	0.000195088	0.00632138
93	0.000525132	-0.00483597	-0.000847804	0.00141921	-0.000341753	-0.000956493	0.00482222	0.00355176	0.00344954	-0.00168284	0.00681788	-0.00242374	0.000980925	0.00291484	0.00226555	0.000358993	0.00665608
94	0.000384764	-0.00485557	-0.00139473	0.00145348	-0.00029255	-0.000836137	0.00515962	0.00589364	0.000618613	-0.00172013	0.00750015	-0.00264136	0.000899398	0.00283279	0.00251347	0.000602393	0.00597512
95	0.00050465	-0.0054051	-0.000864315	0.00135247	0.000304837	-0.000917799	0.00557223	0.00548801	0.00340537	-0.00171062	0.00881212	-0.00271471	0.0012189	0.0023276	0.00228761	0.000829216	0.00602306
96	0.000744835	-0.00469146	-0.00137322	0.00173524	0.000379824	-0.00116278	0.00505988	0.00450644	0.00289581	-0.00143152	0.00656214	-0.00218739	0.00184823	0.00176354	0.00173413	0.000655435	0.00571981
97	0.000668087	-0.0041864	-0.00161406	0.00134822	-0.00024434	-0.00127091	0.00577871	0.00715011	0.00374787	-0.00145319	0.00833979	-0.00133729	0.00172488	0.00185726	0.00202827	0.000440374	0.00653751
98	0.000474714	-0.00426844	-0.000836886	0.00076377	-0.000593278	-0.000845782	0.00572635	0.00478318	0.00631374	-0.00126067	0.00899563	-0.000837796	0.00102552	0.00242179	0.00252131	0.000850011	0.00673039
99	0.001022	-0.00471098	-0.00127748	0.00124063	-0.00035288	-0.00022096	0.00527806	0.00561665	0.00403307	-0.000943036	0.00668087	-0.00128816	0.00126327	0.00254916	0.00238815	0.00106087	0.00577766
