# Supplementary material for: Influence of altered torsional stiffness through sole modification of air pressure shoes on lower extremity biomechanical behaviour during side-step cutting maneuvers
Source: PLoS One. 2024 Feb 29;19(2):e0297592. doi: 10.1371/journal.pone.0297592 (PMC10903810; doi:10.1371/journal.pone.0297592)
Supplement: S1 Data — The S1 data file contains 17 participant’s biomechanical test data averaged for each participant for three experimental conditions and normalized to the percentage of gait cycle. Biomechanical test variables include ground reaction force (GRF) components, twisting moments (TM), ankle joint moments and powers (AJMP), and knee joint moments and powers (KJMP). Materials test variable includes torsional stiffness (TS). Each variable’s data is provided as separate xlsx files. (ZIP) [file pone.0297592.s001.zip › S1 data/TS.xlsx]

## Sheet: Sheet1
s8	Shoe size US8
s9	Shoe size US9
s10	Shoe size US10
CYCLE	s8UasInvTS	s8AsInvTS	s8UasEvrTS	s8AsEvrTS
11	0.113357	0.125465	0.104092	0.147605
12	0.11337	0.126469	0.105045	0.147602
13	0.113469	0.125525	0.105123	0.147586
14	0.112619	0.128893	0.105551	0.147788
15	0.114736	0.126733	0.10476	0.14737
16	0.113884	0.126033	0.10542	0.146656
17	0.1159	0.129677	0.104772	0.146647
18	0.115822	0.127165	0.105519	0.147653
19	0.113098	0.127893	0.105594	0.147847
20	0.114128	0.129527	0.104723	0.146852
21	0.11585	0.130242	0.106048	0.146145
22	0.116676	0.127933	0.104668	0.147777
23	0.114267	0.129017	0.105435	0.146336
24	0.114932	0.128581	0.106261	0.147069
25	0.116652	0.128673	0.104501	0.147008
26	0.116026	0.128054	0.106139	0.146628
27	0.114171	0.130855	0.105105	0.148113
28	0.115438	0.130281	0.10419	0.147832
29	0.117217	0.13091	0.105515	0.146126
30	0.117285	0.128644	0.105243	0.148402
CYCLE	s9UasInvTS	s9AsInvTS	s9UasEvrTS	s9AsEvrTS
11	0.123336	0.145765	0.124855	0.157114
12	0.121345	0.148304	0.127224	0.156394
13	0.121061	0.147029	0.127208	0.155248
14	0.121476	0.144241	0.126928	0.157353
15	0.122136	0.146505	0.125922	0.156113
16	0.121293	0.14681	0.1259	0.156484
17	0.121591	0.146349	0.126988	0.155459
18	0.120842	0.148435	0.126359	0.155576
19	0.121906	0.145858	0.126731	0.155584
20	0.122133	0.14484	0.126783	0.15638
21	0.121518	0.146696	0.125387	0.155385
22	0.122143	0.147756	0.126249	0.154646
23	0.120304	0.145368	0.127419	0.154859
24	0.121082	0.147068	0.1254	0.154315
25	0.120811	0.147611	0.125888	0.153698
26	0.121283	0.146679	0.126935	0.152071
27	0.122033	0.144116	0.124995	0.153837
28	0.121195	0.146318	0.124817	0.15232
29	0.122332	0.146368	0.126483	0.150596
30	0.120249	0.145093	0.126597	0.150914
CYCLE	s10UasInvTS	s10AsInvTS	s10UasEvrTS	s10AsEvrTS
11	0.135656	0.174845	0.132929	0.14647
12	0.134401	0.175294	0.132736	0.146364
13	0.137317	0.176293	0.131862	0.145412
14	0.134667	0.178231	0.133655	0.146333
15	0.135602	0.176154	0.132933	0.147023
16	0.134597	0.178077	0.13241	0.14553
17	0.134026	0.175498	0.133691	0.145651
18	0.134127	0.177324	0.133935	0.146842
19	0.135506	0.179016	0.133457	0.146874
20	0.135326	0.178421	0.134159	0.14586
21	0.136162	0.178051	0.135384	0.145601
22	0.13562	0.178016	0.132292	0.146329
23	0.136064	0.17801	0.135306	0.145892
24	0.135536	0.176234	0.133799	0.145608
25	0.135621	0.178318	0.134312	0.146122
26	0.133378	0.178392	0.134613	0.146573
27	0.134372	0.179711	0.133518	0.14551
28	0.136339	0.176951	0.132025	0.146368
29	0.136828	0.179014	0.132262	0.144519
30	0.132919	0.17762	0.131845	0.147023
